# Supplementary material for: Bioinformatics analysis of thousands of TCGA tumors to determine the involvement of epigenetic regulators in human cancer
Source: BMC Genomics. 2015 Jun 18;16(Suppl 8):S5. doi: 10.1186/1471-2164-16-S8-S5 (PMC4480953; doi:10.1186/1471-2164-16-S8-S5)
Supplement: Additional file 3 — List of members of ERG families. [file 1471-2164-16-S8-S5-S3.xlsx]

## Sheet: BROMO
Gene Symbol	Entrez ID	ERG Class	Uniprot Accession	Primary Domain ID (Uniprot)	Primary Domain Description (Uniprot)
ASH1L	55870	BROMO/HMT	ASH1L_HUMAN	ASH1L_HUMAN_2463_2533_Domain	Bromo
ATAD2	29028	BROMO	ATAD2_HUMAN	ATAD2_HUMAN_1001_1071_Domain	Bromo
ATAD2B	54454	BROMO	ATD2B_HUMAN	ATD2B_HUMAN_975_1045_Domain	Bromo
BAZ1A	11177	BROMO	BAZ1A_HUMAN	BAZ1A_HUMAN_1446_1516_Domain	Bromo
BAZ1B	9031	BROMO	BAZ1B_HUMAN	BAZ1B_HUMAN_1356_1426_Domain	Bromo
BAZ2A	11176	BROMO	BAZ2A_HUMAN	BAZ2A_HUMAN_1810_1880_Domain	Bromo
BAZ2B	29994	BROMO	BAZ2B_HUMAN	BAZ2B_HUMAN_2077_2147_Domain	Bromo
BPTF	2186	BROMO	BPTF_HUMAN	BPTF_HUMAN_2944_3014_Domain	Bromo
BRD1	23774	BROMO	BRD1_HUMAN	BRD1_HUMAN_579_649_Domain	Bromo
BRD2	6046	BROMO	BRD2_HUMAN	BRD2_HUMAN_91_163_Domain	Bromo
BRD3	8019	BROMO	BRD3_HUMAN	BRD3_HUMAN_51_123_Domain	Bromo 1
BRD4	23476	BROMO	BRD4_HUMAN	BRD4_HUMAN_75_147_Domain	Bromo 1
BRD7	29117	BROMO	BRD7_HUMAN	BRD7_HUMAN_148_218_Domain	Bromo
BRD8	10902	BROMO	BRD8_HUMAN	BRD8_HUMAN_724_794_Domain	Bromo 1
BRD9	65980	BROMO	BRD9_HUMAN	BRD9_HUMAN_153_223_Domain	Bromo
BRDT	676	BROMO	BRDT_HUMAN	BRDT_HUMAN_44_116_Domain	Bromo 1
BRPF1	7862	BROMO	BRPF1_HUMAN	BRPF1_HUMAN_645_715_Domain	Bromo
BRPF3	27154	BROMO	BRPF3_HUMAN	BRPF3_HUMAN_606_676_Domain	Bromo
BRWD1	54014	BROMO	BRWD1_HUMAN	BRWD1_HUMAN_1177_1247_Domain	Bromo 1
BRWD3	254065	BROMO	BRWD3_HUMAN	BRWD3_HUMAN_1158_1228_Domain	Bromo 1
CECR2	27443	BROMO	CECR2_HUMAN	CECR2_HUMAN_451_521_Domain	Bromo
CREBBP	1387	BROMO/HAT	CBP_HUMAN	CBP_HUMAN_1103_1175_Domain	Bromo
EP300	2033	BROMO/HAT	EP300_HUMAN	EP300_HUMAN_1067_1139_Domain
KAT2A	2648	BROMO/HAT	KAT2A_HUMAN	KAT2A_HUMAN_745_815_Domain	Bromo
KAT2B	8850	BROMO/HAT	KAT2B_HUMAN	KAT2B_HUMAN_740_810_Domain	Bromo
MLL	4297	BROMO/HMT	MLL1_HUMAN	MLL1_HUMAN_1703_1748_Domain	Bromo3B
PBRM1	55193	BROMO	PB1_HUMAN	PB1_HUMAN_64_134_Domain	Bromo 1
PHIP	55023	BROMO	PHIP_HUMAN	PHIP_HUMAN_1176_1246_Domain	Bromo 1
SMARCA2	6595	BROMO	SMCA2_HUMAN	SMCA2_HUMAN_1419_1489_Domain	Bromo
SMARCA4	6597	BROMO	SMCA4_HUMAN	SMCA4_HUMAN_1477_1547_Domain	Bromo
SP100	6672	BROMO	SP100_HUMAN	SP100_HUMAN_810_852_Domain	Bromo
SP110	3431	BROMO	SP110_HUMAN	SP110_HUMAN_581_676_Domain	Bromo
SP140	11262	BROMO	LY10_HUMAN	LY10_HUMAN_796_829_Domain	Bromo
SP140L	93349	BROMO	LY10L_HUMAN	LY10L_HUMAN_484_554_Domain	Bromo
TAF1	6872	BROMO/HAT	TAF1_HUMAN	TAF1_HUMAN_1397_1467_Domain	Bromo 1
TAF1L	138474	BROMO/HAT	TAF1L_HUMAN	TAF1L_HUMAN_1416_1486_Domain	Bromo 1
TRIM24	8805	BROMO	TIF1A_HUMAN	TIF1A_HUMAN_932_987_Domain	Bromo
TRIM28	10155	BROMO	TIF1B_HUMAN	TIF1B_HUMAN_697_801_Domain	Bromo
TRIM33	51592	BROMO	TRI33_HUMAN	TRI33_HUMAN_974_1046_Domain	Bromo
TRIM66	9866	BROMO	TRI66_HUMAN	TRI66_HUMAN_1056_1128_Domain	Bromo
ZMYND11	10771	BROMO	ZMY11_HUMAN	ZMY11_HUMAN_168_238_Domain	Bromo

## Sheet: HAT
Gene Symbol	Entrez ID	ERG Class	Uniprot Accession
ATAT1	79969	HAT	ATAT_HUMAN
CLOCK	9575	HAT	CLOCK_HUMAN
CREBBP	1387	BROMO/HAT	CBP_HUMAN
ELP3	55140	HAT	ELP3_HUMAN
EP300	2033	BROMO/HAT	EP300_HUMAN
GTF3C4	9329	HAT	TF3C4_HUMAN
HAT1	8520	HAT	HAT1_HUMAN
KAT2A	2648	BROMO/HAT	KAT2A_HUMAN
KAT2B	8850	BROMO/HAT	KAT2B_HUMAN
KAT5	10524	HAT	KAT5_HUMAN
KAT6A	7994	HAT	KAT6A_HUMAN
KAT6B	23522	HAT	KAT6B_HUMAN
KAT7	11143	HAT	KAT7_HUMAN
KAT8	84148	HAT	KAT8_HUMAN
NCOA1	8648	HAT	NCOA1_HUMAN
NCOA2	8202	HAT	NCOA3_HUMAN
TAF1	6872	BROMO/HAT	TAF1_HUMAN
TAF1L	138474	BROMO/HAT	TAF1L_HUMAN

## Sheet: HDAC
Gene Symbol	Entrez ID	ERG Class	Uniprot Accession	Primary Domain ID (Uniprot)	Primary Domain Description (Uniprot)
HDAC1	3065	HDAC	HDAC1_HUMAN	HDAC1_HUMAN_9_321_Region	Histone deacetylase
HDAC10	83933	HDAC	HDA10_HUMAN	HDA10_HUMAN_1_323_Region	Histone deacetylase
HDAC11	79885	HDAC	HDA11_HUMAN	HDA11_HUMAN_14_326_Region	Histone deacetylase
HDAC2	3066	HDAC	HDAC2_HUMAN	HDAC2_HUMAN_9_322_Region	Histone deacetylase
HDAC3	8841	HDAC	HDAC3_HUMAN	HDAC3_HUMAN_3_316_Region	Histone deacetylase
HDAC4	9759	HDAC	HDAC4_HUMAN	HDAC4_HUMAN_655_1084_Region	Histone deacetylase
HDAC5	10014	HDAC	HDAC5_HUMAN	HDAC5_HUMAN_684_1028_Region	Histone deacetylase
HDAC6	10013	HDAC	HDAC6_HUMAN	HDAC6_HUMAN_87_404_Region	Histone deacetylase 1
HDAC7	51564	HDAC	HDAC7_HUMAN	HDAC7_HUMAN_518_865_Region	Histone deacetylase
HDAC8	55869	HDAC	HDAC8_HUMAN	HDAC8_HUMAN_14_324_Region	Histone deacetylase
HDAC9	9734	HDAC	HDAC9_HUMAN	HDAC9_HUMAN_631_978_Region	Histone deacetylase
SIRT1	23411	HDAC	SIRT1_HUMAN	SIRT1_HUMAN_244_498_Domain	Deacetylase sirtuin-type
SIRT2	22933	HDAC	SIRT2_HUMAN	SIRT2_HUMAN_65_340_Domain	Deacetylase sirtuin-type
SIRT3	23410	HDAC	SIRT3_HUMAN	SIRT3_HUMAN_126_382_Domain	Deacetylase sirtuin-type
SIRT4	23409	HDAC	SIRT4_HUMAN	SIRT4_HUMAN_45_314_Domain	Deacetylase sirtuin-type
SIRT5	23408	HDAC	SIRT5_HUMAN	SIRT5_HUMAN_41_309_Domain	Deacetylase sirtuin-type
SIRT6	51548	HDAC	SIRT6_HUMAN	SIRT6_HUMAN_35_274_Domain	Deacetylase sirtuin-type
SIRT7	51547	HDAC	SIRT7_HUMAN	SIRT7_HUMAN_90_331_Domain	Deacetylase sirtuin-type

## Sheet: HDM
Gene Symbol	Entrez ID	ERG Class	Uniprot Accession	Primary Domain ID (Uniprot)	Primary Domain Description (Uniprot)
C14orf169	79697	HDM	NO66_HUMAN	NO66_HUMAN_294_439_Domain	JmjC
HR	55806	HDM	HAIR_HUMAN	HAIR_HUMAN_946_1157_Domain	JmjC
HSPBAP1	79663	HDM	HBAP1_HUMAN	HBAP1_HUMAN_124_288_Domain	JmjC
JARID2	3720	HDM	JARD2_HUMAN	JMJD8_HUMAN_201_334_Domain	JmjC
JHDM1D	80853	HDM	KDM7_HUMAN	KDM7_HUMAN_230_386_Domain	JmjC
JMJD1C	221037	HDM	JHD2C_HUMAN	JHD2C_HUMAN_2274_2498_Domain	JmjC
JMJD4	65094	HDM	JMJD4_HUMAN	JMJD4_HUMAN_188_347_Domain	JmjC
JMJD5	79831	HDM	KDM8_HUMAN	KDM8_HUMAN_271_416_Domain	JmjC
JMJD6	23210	HDM	JMJD6_HUMAN	JMJD6_HUMAN_141_305_Domain	JmjC
JMJD7	100137047	HDM	JMJD7_HUMAN	JMJD7_HUMAN_128_307_Domain	JmjC
JMJD8	339123	HDM	JMJD8_HUMAN	JMJD8_HUMAN_201_334_Domain	JmjC
KDM1A	23028	HDM	KDM1A_HUMAN	KDM1A_HUMAN_174_273_Domain	SWIRM
KDM1B	221656	HDM	KDM1B_HUMAN	KDM1B_HUMAN_275_373_Domain	SWIRM
KDM2A	22992	HDM	KDM2A_HUMAN	KDM2A_HUMAN_148_316_Domain	JmjC
KDM2B	84678	HDM	KDM2B_HUMAN	KDM2B_HUMAN_178_346_Domain	JmjC
KDM3A	55818	HDM	KDM3A_HUMAN	KDM3A_HUMAN_1058_1281_Domain	JmjC
KDM3B	51780	HDM	KDM3B_HUMAN	KDM3B_HUMAN_1498_1721_Domain	JmjC
KDM4A	9682	HDM	KDM4A_HUMAN	KDM4A_HUMAN_142_308_Domain	JmjC
KDM4B	23030	HDM	KDM4B_HUMAN	KDM4B_HUMAN_146_309_Domain	JmjC
KDM4C	23081	HDM	KDM4C_HUMAN	KDM4C_HUMAN_144_310_Domain	JmjC
KDM4D	55693	HDM	KDM4D_HUMAN	KDM4D_HUMAN_146_312_Domain	JmjC
KDM4E	390245	HDM	KD4DL_HUMAN	KD4DL_HUMAN_143_309_Domain	JmjC
KDM5A	5927	HDM	KDM5A_HUMAN	KDM5A_HUMAN_437_603_Domain	JmjC
KDM5B	10765	HDM	KDM5B_HUMAN	KDM5B_HUMAN_453_619_Domain	JmjC
KDM5C	8242	HDM	KDM5C_HUMAN	KDM5C_HUMAN_468_634_Domain	JmjC
KDM5D	8284	HDM	KDM5D_HUMAN	KDM5D_HUMAN_458_624_Domain	JmjC
KDM6A	7403	HDM	KDM6A_HUMAN	KDM6A_HUMAN_1095_1258_Domain	JmjC
KDM6B	23135	HDM	KDM6B_HUMAN	KDM6B_HUMAN_1339_1502_Domain	JmjC
MINA	84864	HDM	MINA_HUMAN	MINA_HUMAN_139_271_Domain	JmjC
PHF2	5253	HDM	PHF2_HUMAN	PHF2_HUMAN_197_353_Domain	JmjC
PHF8	23133	HDM	PHF8_HUMAN	PHF8_HUMAN_231_387_Domain	JmjC
UTY	7404	HDM	UTY_HUMAN	UTY_HUMAN_1042_1205_Domain	JmjC

## Sheet: HMT
Gene Symbol	Entrez ID	ERG Class	Uniprot Accession	Primary Domain ID (Uniprot)	Primary Domain Description (Uniprot)
ASH1L	55870	BROMO/HMT	ASH1L_HUMAN	ASH1L_HUMAN_2145_2261_Domain	SET
CARM1	10498	HMT	CARM1_HUMAN	CARM1_HUMAN_146_453_Domain	SAM-dependent MTase PRMT-type
DOT1L	84444	HMT	DOT1L_HUMAN	DOT1L_HUMAN_16_330_Domain	DOT1
EHMT1	79813	HMT	EHMT1_HUMAN	EHMT1_HUMAN_1126_1243_Domain	SET
EHMT2	10919	HMT	EHMT2_HUMAN	EHMT2_HUMAN_1038_1155_Domain	SET
EZH1	2145	HMT	EZH1_HUMAN	EZH1_HUMAN_613_728_Domain	SET
EZH2	2146	HMT	EZH2_HUMAN	EZH2_HUMAN_612_727_Domain	SET
MLL	4297	BROMO/HMT	MLL1_HUMAN	MLL1_HUMAN_3829_3945_Domain	SET
MLL2	8085	HMT	MLL2_HUMAN	MLL2_HUMAN_5397_5513_Domain	SET
MLL3	58508	HMT	MLL3_HUMAN	MLL3_HUMAN_4771_4887_Domain	SET
MLL4	9757	HMT	MLL4_HUMAN	MLL4_HUMAN_2575_2691_Domain	SET
MLL5	55904	HMT	MLL5_HUMAN	MLL5_HUMAN_330_447_Domain	SET
NSD1	64324	HMT	NSD1_HUMAN	NSD1_HUMAN_1942_2059_Domain	SET
PRDM1	639	HMT	PRDM1_HUMAN	PRDM1_HUMAN_84_201_Domain	SET
PRDM10	56980	HMT	PRD10_HUMAN	PRD10_HUMAN_208_326_Domain	SET
PRDM11	56981	HMT	PRD11_HUMAN	PRD11_HUMAN_149_260_Domain	SET
PRDM12	59335	HMT	PRD12_HUMAN	PRD12_HUMAN_86_203_Domain	SET
PRDM13	59336	HMT	PRD13_HUMAN	PRD13_HUMAN_1_112_Domain	SET
PRDM14	63978	HMT	PRD14_HUMAN	PRD14_HUMAN_251_367_Domain	SET
PRDM15	63977	HMT	PRD15_HUMAN	PRD15_HUMAN_415_525_Domain	SET
PRDM16	63976	HMT	PRD16_HUMAN	PRD16_HUMAN_82_211_Domain	SET
PRDM2	7799	HMT	PRDM2_HUMAN	PRDM2_HUMAN_28_141_Domain	SET
PRDM4	11108	HMT	PRDM4_HUMAN	PRDM4_HUMAN_412_529_Domain	SET
PRDM5	11107	HMT	PRDM5_HUMAN	PRDM5_HUMAN_8_124_Domain	SET
PRDM6	93166	HMT	PRDM6_HUMAN	PRDM6_HUMAN_246_365_Domain	SET
PRDM7	11105	HMT	PRDM7_HUMAN	PRDM7_HUMAN_244_358_Domain	SET
PRDM8	56978	HMT	PRDM8_HUMAN	PRDM8_HUMAN_16_131_Domain	SET
PRDM9	56979	HMT	PRDM9_HUMAN	PRDM9_HUMAN_244_358_Domain	SET
PRMT1	3276	HMT	ANM1_HUMAN	ANM1_HUMAN_40_361_Domain	SAM-dependent MTase PRMT-type
PRMT2	3275	HMT	ANM2_HUMAN	ANM2_HUMAN_99_432_Domain	SAM-dependent MTase PRMT-type
PRMT3	10196	HMT	ANM3_HUMAN	ANM3_HUMAN_217_531_Domain	SAM-dependent MTase PRMT-type
PRMT5	10419	HMT	ANM5_HUMAN	ANM5_HUMAN_308_615_Domain	SAM-dependent MTase PRMT-type
PRMT6	55170	HMT	ANM6_HUMAN	ANM6_HUMAN_44_374_Domain	SAM-dependent MTase PRMT-type
PRMT7	54496	HMT	ANM7_HUMAN	ANM7_HUMAN_14_345_Domain	SAM-dependent MTase PRMT-type 1
PRMT8	56341	HMT	ANM8_HUMAN	ANM8_HUMAN_73_394_Domain	SAM-dependent MTase PRMT-type
SETD1A	9739	HMT	SET1A_HUMAN	SET1A_HUMAN_1568_1685_Domain	SET
SETD1B	23067	HMT	SET1B_HUMAN	SET1B_HUMAN_1784_1901_Domain	SET
SETD2	29072	HMT	SETD2_HUMAN	SETD2_HUMAN_1550_1667_Domain	SET
SETD3	84193	HMT	SETD3_HUMAN	SETD3_HUMAN_94_314_Domain	SET
SETD4	54093	HMT	SETD4_HUMAN	SETD4_HUMAN_48_273_Domain	SET
SETD5	55209	HMT	SETD5_HUMAN	SETD5_HUMAN_269_390_Domain	SET
SETD6	79918	HMT	SETD6_HUMAN	SETD6_HUMAN_60_286_Domain	SET
SETD7	80854	HMT	SETD7_HUMAN	SETD7_HUMAN_214_336_Domain	SET
SETD8	387893	HMT	SETD8_HUMAN	SETD8_HUMAN_257_378_Domain	SET
SETDB1	9869	HMT	SETB1_HUMAN	SETB1_HUMAN_803_1266_Domain	SET
SETDB2	83852	HMT	SETB2_HUMAN	SETB2_HUMAN_367_694_Domain	SET
SETMAR	6419	HMT	SETMR_HUMAN	SETMR_HUMAN_126_250_Domain	SET
SMYD1	150572	HMT	SMYD1_HUMAN	SMYD1_HUMAN_7_253_Domain	SET
SMYD2	56950	HMT	SMYD2_HUMAN	SMYD2_HUMAN_7_241_Domain	SET
SMYD3	64754	HMT	SMYD3_HUMAN	SMYD3_HUMAN_4_240_Domain	SET
SMYD4	114826	HMT	SMYD4_HUMAN	SMYD4_HUMAN_233_574_Domain	SET
SMYD5	10322	HMT	SMYD5_HUMAN	SMYD5_HUMAN_21_352_Domain	SET
SUV39H1	6839	HMT	SUV91_HUMAN	SUV91_HUMAN_243_366_Domain	SET
SUV39H2	79723	HMT	SUV92_HUMAN	SUV92_HUMAN_250_373_Domain	SET
SUV420H1	51111	HMT	SV421_HUMAN	SV421_HUMAN_193_308_Domain	SET
SUV420H2	84787	HMT	SV422_HUMAN	SV422_HUMAN_104_218_Domain	SET
WHSC1	7468	HMT	NSD2_HUMAN	NSD2_HUMAN_1063_1180_Domain	SET
WHSC1L1	54904	HMT	NSD3_HUMAN	NSD3_HUMAN_1145_1262_Domain	SET

## Sheet: SWISNF
Gene Symbol	Entrez ID	ERG Class	Uniprot Accession
ACTL6A	86	SWISNF	ACL6A_HUMAN
ACTL6B	51412	SWISNF	ACL6B_HUMAN
ARID1A	8289	SWISNF	ARI1A_HUMAN
ARID1B	57492	SWISNF	ARI1B_HUMAN
ARID2	196528	SWISNF	ARID2_HUMAN
BRD7	29117	SWISNF/BROMO	BRD7_HUMAN
DPF1	8193	SWISNF	DPF1_HUMAN
DPF2	5977	SWISNF	REQU_HUMAN
DPF3	8110	SWISNF	DPF3_HUMAN
PBRM1	55193	SWISNF/BROMO	PB1_HUMAN
PHF10	55274	SWISNF	PHF10_HUMAN
SMARCA2	6595	SWISNF/BROMO	SMCA2_HUMAN
SMARCA4	6597	SWISNF/BROMO	SMCA4_HUMAN
SMARCB1	6598	SWISNF	SNF5_HUMAN
SMARCC1	6599	SWISNF	SMRC1_HUMAN
SMARCC2	6601	SWISNF	SMRC2_HUMAN
SMARCD1	6602	SWISNF	SMRD1_HUMAN
SMARCD2	6603	SWISNF	SMRD2_HUMAN
SMARCD3	6604	SWISNF	SMRD3_HUMAN
SMARCE1	6605	SWISNF	SMCE1_HUMAN
