# Supplementary material for: Bioinformatics analysis of thousands of TCGA tumors to determine the involvement of epigenetic regulators in human cancer
Source: BMC Genomics. 2015 Jun 18;16(Suppl 8):S5. doi: 10.1186/1471-2164-16-S8-S5 (PMC4480953; doi:10.1186/1471-2164-16-S8-S5)
Supplement: Additional file 7 — List of frequent mutations in TCGA. [file 1471-2164-16-S8-S5-S7.xls]

## Sheet: RecurrentMutations
Mutation	Class	Frequency
BRAF V600E	Missense_Mutation	265
PIK3CA H1047R	Missense_Mutation	113
PIK3CA E545K	Missense_Mutation	93
KRAS G12D	Missense_Mutation	63
KRAS G12V	Missense_Mutation	62
TP53 R175H	Missense_Mutation	51
PIK3CA E542K	Missense_Mutation	49
KRAS G12C	Missense_Mutation	46
RNF43 G659fs	Frame_Shift_Indel	43
WASH3P G175S	Missense_Mutation	42
NRAS Q61R	Missense_Mutation	36
TP53 R273H	Missense_Mutation	35
TP53 R273C	Missense_Mutation	32
BZRAP1 P1416fs	Frame_Shift_Indel	31
TP53 R248Q	Missense_Mutation	31
TP53 R248W	Missense_Mutation	31
RPL22 K15fs	Frame_Shift_Indel	29
KRAS G13D	Missense_Mutation	28
NPM1 W288fs	Frame_Shift_Indel	28
XYLT2 Y526fs	Frame_Shift_Indel	27
PTEN R130G	Missense_Mutation	26
TP53 R213*	Nonsense_Mutation	26
PIK3CA N345K	Missense_Mutation	25
NPM1 L287fs	Frame_Shift_Indel	24
PTEN R130Q	Missense_Mutation	24
TP53 R282W	Missense_Mutation	24
TP53 Y220C	Missense_Mutation	24
PIK3CA R88Q	Missense_Mutation	23
PTEN R233*	Nonsense_Mutation	23
APC R1450*	Nonsense_Mutation	22
DNMT3A R882H	Missense_Mutation	21
TGFBR2 E125fs	Frame_Shift_Indel	21
ZBTB20 P692fs	Frame_Shift_Indel	21
ARID1A G1848fs	Frame_Shift_Indel	20
LARP4B T163fs	Frame_Shift_Indel	20
PGM5 I98V	Missense_Mutation	20
TP53 MUTATED	Frame_Shift_Indel	20
ACVR2A K435fs	Frame_Shift_Indel	19
ADAM6 MUTATED	Splice_Site	19
IDH1 R132H	Missense_Mutation	19
TP53 R196*	Nonsense_Mutation	19
NRAS Q61K	Missense_Mutation	18
AKT1 E17K	Missense_Mutation	16
IDH2 R140Q	Missense_Mutation	16
KMT2D T172fs	Frame_Shift_Indel	16
LMAN1 P275_splice	Splice_Site	16
PIK3CA H1047L	Missense_Mutation	16
U2AF1 S34F	Missense_Mutation	16
FBXW7 R465C	Missense_Mutation	15
PTEN V317fs	Frame_Shift_Indel	15
TP53 Y126_splice	Splice_Site	15
TP53 G187_splice	Splice_Site	15
TP53 R306*	Nonsense_Mutation	15
FBXW7 R465H	Missense_Mutation	14
FHOD3 P334fs	Frame_Shift_Indel	14
PIK3CA G118D	Missense_Mutation	14
RPSAP58 Q111E	Missense_Mutation	14
APC R876*	Nonsense_Mutation	13
EGFR A289V	Missense_Mutation	13
ERBB3 V104M	Missense_Mutation	13
FRMD4A P1005fs	Frame_Shift_Indel	13
GATA3 S308_splice	Splice_Site	13
GSE1 T120fs	Frame_Shift_Indel	13
HSD17B7P2 N175S	Missense_Mutation	13
IDH1 R132C	Missense_Mutation	13
SNRNP27 D142fs	Frame_Shift_Indel	13
TP53 C176F	Missense_Mutation	13
TP53 I195T	Missense_Mutation	13
TP53 R342*	Nonsense_Mutation	13
VHL V155_splice	Splice_Site	13
ANKRD20A5P V2A	Missense_Mutation	12
ATP6V1B1 Y383fs	Frame_Shift_Indel	12
DUX4L6 G245D	Missense_Mutation	12
HRAS Q61R	Missense_Mutation	12
KRAS G12A	Missense_Mutation	12
MSH3 K381fs	Frame_Shift_Indel	12
MSH6 T1085fs	Frame_Shift_Indel	12
NBPF10 Y124N	Missense_Mutation	12
NFASC N163fs	Frame_Shift_Indel	12
PIK3R1 M582_splice	Splice_Site	12
SDHAP2 S156G	Missense_Mutation	12
TP53 G245S	Missense_Mutation	12
ARID1A R1989*	Nonsense_Mutation	11
CTNNB1 S37F	Missense_Mutation	11
FLT3 D835Y	Missense_Mutation	11
KRAS A146T	Missense_Mutation	11
PAMR1 G101fs	Frame_Shift_Indel	11
PLEKHA6 V328fs	Frame_Shift_Indel	11
SEC63 L532fs	Frame_Shift_Indel	11
TP53 H179R	Missense_Mutation	11
WNT16 W165fs	Frame_Shift_Indel	11
AIM2 K340fs	Frame_Shift_Indel	10
AXIN2 G665fs	Frame_Shift_Indel	10
B2M L13fs	Frame_Shift_Indel	10
BCORL1 S1679fs	Frame_Shift_Indel	10
CD4 Q164fs	Frame_Shift_Indel	10
CDC14A N123fs	Frame_Shift_Indel	10
CR2 V206fs	Frame_Shift_Indel	10
CTNNB1 S37C	Missense_Mutation	10
DDX11L2 *128Q	Nonstop_Mutation	10
FBXW7 R505C	Missense_Mutation	10
GATA3 S407fs	Frame_Shift_Indel	10
IRS4 G591fs	Frame_Shift_Indel	10
PIK3R1 R348*	Nonsense_Mutation	10
PRIM2 MUTATED	Splice_Site	10
RABGAP1 K928fs	Frame_Shift_Indel	10
SMAD4 R361H	Missense_Mutation	10
TP53 V225_splice	Splice_Site	10
TP53 Q192*	Nonsense_Mutation	10
TP53 V157F	Missense_Mutation	10
TP53 H193R	Missense_Mutation	10
BCOR N1459S	Missense_Mutation	9
BRCA1 E23fs	Frame_Shift_Indel	9
CTCF K202fs	Frame_Shift_Indel	9
FGFR2 S252W	Missense_Mutation	9
FGFR3 S249C	Missense_Mutation	9
GNG12 T68fs	Frame_Shift_Indel	9
JARID2 V422fs	Frame_Shift_Indel	9
KIAA0195 I892fs	Frame_Shift_Indel	9
KRAS G12S	Missense_Mutation	9
MBD6 P732fs	Frame_Shift_Indel	9
PAX6 P375fs	Frame_Shift_Indel	9
PIK3CA M1043I	Missense_Mutation	9
PIK3CA C420R	Missense_Mutation	9
PIK3CA Q546K	Missense_Mutation	9
PTEN L265fs	Frame_Shift_Indel	9
TP53 C176Y	Missense_Mutation	9
TP53 T125_splice	Splice_Site	9
TP53 Y205C	Missense_Mutation	9
WASH2P H206D	Missense_Mutation	9
ZNF43 N251fs	Frame_Shift_Indel	9
ADAM28 K73fs	Frame_Shift_Indel	8
APC R1114*	Nonsense_Mutation	8
ARFGEF1 P1552fs	Frame_Shift_Indel	8
C9ORF131 P342fs	Frame_Shift_Indel	8
CCDC153 P200fs	Frame_Shift_Indel	8
CDC27 L454fs	Frame_Shift_Indel	8
CNTLN K1305fs	Frame_Shift_Indel	8
CPED1 A924fs	Frame_Shift_Indel	8
CRYGD G159fs	Frame_Shift_Indel	8
CTNNB1 G34R	Missense_Mutation	8
DCHS1 R235fs	Frame_Shift_Indel	8
EGFR L858R	Missense_Mutation	8
ERBB2 S310F	Missense_Mutation	8
ERBB2 V842I	Missense_Mutation	8
FLNB W529fs	Frame_Shift_Indel	8
FOXN3 P96fs	Frame_Shift_Indel	8
FRG1B G65E	Missense_Mutation	8
FRG1B A11T	Missense_Mutation	8
GBP7 G431fs	Frame_Shift_Indel	8
GLI1 W272fs	Frame_Shift_Indel	8
GRB14 KKK295del	In_Frame_Del	8
IK E90fs	Frame_Shift_Indel	8
KANK3 DGDS489del	In_Frame_Del	8
KIAA0907 R516fs	Frame_Shift_Indel	8
LRP1 G1488fs	Frame_Shift_Indel	8
MBD4 V310fs	Frame_Shift_Indel	8
MVK P138fs	Frame_Shift_Indel	8
NLK C190fs	Frame_Shift_Indel	8
OTUD4 T909I	Missense_Mutation	8
PHACTR1 V251fs	Frame_Shift_Indel	8
PIK3CA Q546R	Missense_Mutation	8
PIK3CA E726K	Missense_Mutation	8
POLE V411L	Missense_Mutation	8
POLE P286R	Missense_Mutation	8
POLM P97fs	Frame_Shift_Indel	8
PPP2R1A P179R	Missense_Mutation	8
PTEN R130*	Nonsense_Mutation	8
RALGAPB T379fs	Frame_Shift_Indel	8
TCF7L2 KKK466del	In_Frame_Del	8
TP53 K132N	Missense_Mutation	8
TP53 G245V	Missense_Mutation	8
WNK4 G606fs	Frame_Shift_Indel	8
ABCA6 L306fs	Frame_Shift_Indel	7
AOC3 L79fs	Frame_Shift_Indel	7
APC R216*	Nonsense_Mutation	7
ARHGAP5 D890fs	Frame_Shift_Indel	7
ATP2A1 R819fs	Frame_Shift_Indel	7
BRCA1 Q1756fs	Frame_Shift_Indel	7
C6ORF89 P51fs	Frame_Shift_Indel	7
CASP5 K65fs	Frame_Shift_Indel	7
CHD4 R975H	Missense_Mutation	7
CIC A1114fs	Frame_Shift_Indel	7
CRTC1 S569fs	Frame_Shift_Indel	7
CTNNB1 S33F	Missense_Mutation	7
DDX17 G163fs	Frame_Shift_Indel	7
DNMT3A R882C	Missense_Mutation	7
DYRK4 K353fs	Frame_Shift_Indel	7
EBF3 G269fs	Frame_Shift_Indel	7
EDNRB Y293fs	Frame_Shift_Indel	7
EPHA2 P460fs	Frame_Shift_Indel	7
FAM151A P117fs	Frame_Shift_Indel	7
FAM193A D228fs	Frame_Shift_Indel	7
FBXW7 R505G	Missense_Mutation	7
FGFR2 N549K	Missense_Mutation	7
FMN2 G59del	In_Frame_Del	7
GP1BA K479fs	Frame_Shift_Indel	7
GPR161 G497fs	Frame_Shift_Indel	7
HCRTR2 S9fs	Frame_Shift_Indel	7
INF2 S527fs	Frame_Shift_Indel	7
ING1 R339*	Nonsense_Mutation	7
KIAA2026 R574C	Missense_Mutation	7
KIF13A K1115fs	Frame_Shift_Indel	7
KMT2D P647fs	Frame_Shift_Indel	7
KRAS Q61H	Missense_Mutation	7
MFRP H384fs	Frame_Shift_Indel	7
MKI67 T1664fs	Frame_Shift_Indel	7
MUC4 H4077Q	Missense_Mutation	7
NRAS G12D	Missense_Mutation	7
OR5M3 T89fs	Frame_Shift_Indel	7
ORAI1 P43_splice	Splice_Site	7
OTX2 R36fs	Frame_Shift_Indel	7
PIK3CA R108H	Missense_Mutation	7
PIK3CA R93Q	Missense_Mutation	7
RAD50 KKK720del	In_Frame_Del	7
RAD51AP2 T316fs	Frame_Shift_Indel	7
SBNO1 N1139fs	Frame_Shift_Indel	7
SF3B2 Q873fs	Frame_Shift_Indel	7
SLC6A10P K88N	Missense_Mutation	7
SMAD2 S464*	Nonsense_Mutation	7
SMTNL2 E244_splice	Splice_Site	7
SPG20 F232fs	Frame_Shift_Indel	7
SVIL G1862fs	Frame_Shift_Indel	7
TBX4 S369fs	Frame_Shift_Indel	7
TP53 R158H	Missense_Mutation	7
TP53 C238F	Missense_Mutation	7
TP53 S241F	Missense_Mutation	7
TP53 E271K	Missense_Mutation	7
TP53 S261_splice	Splice_Site	7
TP53 Q331_splice	Splice_Site	7
TP53 A307_splice	Splice_Site	7
TP53 E224_splice	Splice_Site	7
TP53 V272M	Missense_Mutation	7
TP53 V216M	Missense_Mutation	7
TP53 R158L	Missense_Mutation	7
TRPC3 MUTATED	Translation_Start_Site	7
TRPC7 MUTATED	Translation_Start_Site	7
VHL G114_splice	Splice_Site	7
VHL S65*	Nonsense_Mutation	7
VHL L89H	Missense_Mutation	7
ZC3H13 K1006fs	Frame_Shift_Indel	7
ZCCHC3 A158del	In_Frame_Del	7
ZFHX3 R1893fs	Frame_Shift_Indel	7
AGAP1 G127fs	Frame_Shift_Indel	6
AGAP11 E548K	Missense_Mutation	6
ALDH2 L286fs	Frame_Shift_Indel	6
APC R805*	Nonsense_Mutation	6
APC R302*	Nonsense_Mutation	6
APC R564*	Nonsense_Mutation	6
APC R213*	Nonsense_Mutation	6
APC R2204*	Nonsense_Mutation	6
ARHGAP35 R997*	Nonsense_Mutation	6
ARHGEF17 235_236insS	In_Frame_Ins	6
ARID1A R693*	Nonsense_Mutation	6
ARID1A P2139fs	Frame_Shift_Indel	6
BACH1 E281K	Missense_Mutation	6
BACH1 R538Q	Missense_Mutation	6
BRCA2 S1982fs	Frame_Shift_Indel	6
C1R P216fs	Frame_Shift_Indel	6
C7ORF50 L179fs	Frame_Shift_Indel	6
CCAR2 P415fs	Frame_Shift_Indel	6
CDC25C K244fs	Frame_Shift_Indel	6
CELSR1 G614fs	Frame_Shift_Indel	6
CHEK2 K373E	Missense_Mutation	6
CPED1 R302C	Missense_Mutation	6
CSF3R P468fs	Frame_Shift_Indel	6
CTCF R448*	Nonsense_Mutation	6
CTNNB1 S33C	Missense_Mutation	6
CTNNB1 D32N	Missense_Mutation	6
DDC I433fs	Frame_Shift_Indel	6
DUX4L6 A246T	Missense_Mutation	6
EGFR ELREA746del	In_Frame_Del	6
ERCC6L2 M1V	Missense_Mutation	6
ERCC6L2 L445I	Missense_Mutation	6
FILIP1L K749fs	Frame_Shift_Indel	6
GAS6 G150fs	Frame_Shift_Indel	6
GCC2 E700fs	Frame_Shift_Indel	6
GEN1 S509L	Missense_Mutation	6
GPATCH4 K210fs	Frame_Shift_Indel	6
HDAC4 P901fs	Frame_Shift_Indel	6
HMMR KKK664del	In_Frame_Del	6
HTR1E I265fs	Frame_Shift_Indel	6
KDM1B K203fs	Frame_Shift_Indel	6
KDM6A Q555*	Nonsense_Mutation	6
KIRREL2 V649fs	Frame_Shift_Indel	6
KLF3 I104fs	Frame_Shift_Indel	6
KLHL14 P231fs	Frame_Shift_Indel	6
KRTAP5-5 R17L	Missense_Mutation	6
LIMCH1 R421fs	Frame_Shift_Indel	6
MACF1 R707fs	Frame_Shift_Indel	6
MAP7D3 Q308fs	Frame_Shift_Indel	6
MARCO V520I	Missense_Mutation	6
MBOAT2 R43Q	Missense_Mutation	6
MEDAG R67fs	Frame_Shift_Indel	6
MS4A8 S3L	Missense_Mutation	6
MST1L A271fs	Frame_Shift_Indel	6
MYOM1 R500*	Nonsense_Mutation	6
NBPF9 D727A	Missense_Mutation	6
NFE2L2 R34G	Missense_Mutation	6
NOX5 P467fs	Frame_Shift_Indel	6
OGDH I78fs	Frame_Shift_Indel	6
OR4K5 F177fs	Frame_Shift_Indel	6
PAFAH1B1 K302fs	Frame_Shift_Indel	6
PCDH10 N118fs	Frame_Shift_Indel	6
PCED1B R51fs	Frame_Shift_Indel	6
PIK3CA E545A	Missense_Mutation	6
PIK3CA E453K	Missense_Mutation	6
PIK3CA R38H	Missense_Mutation	6
PLAGL2 P10fs	Frame_Shift_Indel	6
PLXNA1 P993fs	Frame_Shift_Indel	6
PNPLA7 P1174fs	Frame_Shift_Indel	6
POLDIP2 P27_splice	Splice_Site	6
PPP2R1A R183W	Missense_Mutation	6
PRDM2 KKK1487del	In_Frame_Del	6
PRPF40B I31fs	Frame_Shift_Indel	6
PTEN L70_splice	Splice_Site	6
PTEN N212_splice	Splice_Site	6
RBM43 K71fs	Frame_Shift_Indel	6
RBM6 R96fs	Frame_Shift_Indel	6
RECQL5 D529_splice	Splice_Site	6
RNMT K392fs	Frame_Shift_Indel	6
RPL13AP20 G107R	Missense_Mutation	6
SDHAP2 R31C	Missense_Mutation	6
SERPINI1 L81fs	Frame_Shift_Indel	6
SF3B1 K700E	Missense_Mutation	6
SH3KBP1 L574fs	Frame_Shift_Indel	6
SLC12A7 H686fs	Frame_Shift_Indel	6
SLC27A3 P643fs	Frame_Shift_Indel	6
SLITRK1 K45fs	Frame_Shift_Indel	6
SNAPC1 D211fs	Frame_Shift_Indel	6
SPRTN N419fs	Frame_Shift_Indel	6
STAG3L2 L81fs	Frame_Shift_Indel	6
STAT2 P489fs	Frame_Shift_Indel	6
TEX11 S8fs	Frame_Shift_Indel	6
TP53 R337C	Missense_Mutation	6
TP53 Q331*	Nonsense_Mutation	6
TP53 A159V	Missense_Mutation	6
TP53 G245D	Missense_Mutation	6
TP53 E286K	Missense_Mutation	6
TP53 C238Y	Missense_Mutation	6
TP53 Y234C	Missense_Mutation	6
TRAM1L1 R345fs	Frame_Shift_Indel	6
TRIM6-TRIM34 R267C	Missense_Mutation	6
UGT8 E102K	Missense_Mutation	6
USP21 K474fs	Frame_Shift_Indel	6
WBP1 P138fs	Frame_Shift_Indel	6
ZC3H18 P801fs	Frame_Shift_Indel	6
ZFC3H1 K385fs	Frame_Shift_Indel	6
ZNF814 D404E	Missense_Mutation	6
ABCC4 L883fs	Frame_Shift_Indel	5
ADNP2 S322fs	Frame_Shift_Indel	5
ADRA2B E301_splice	Splice_Site	5
AGBL5 I420fs	Frame_Shift_Indel	5
AKAP13 K2785fs	Frame_Shift_Indel	5
ALDH3A1 P445fs	Frame_Shift_Indel	5
ALPK2 L356fs	Frame_Shift_Indel	5
ALPK2 K523fs	Frame_Shift_Indel	5
ANKRD30A A353P	Missense_Mutation	5
ANKRD36 T998S	Missense_Mutation	5
ANKRD44 H565fs	Frame_Shift_Indel	5
APAF1 K600fs	Frame_Shift_Indel	5
APC R232*	Nonsense_Mutation	5
APOB F3102L	Missense_Mutation	5
ARHGAP35 R1145*	Nonsense_Mutation	5
ARHGEF17 A615fs	Frame_Shift_Indel	5
ARID1A Y1324fs	Frame_Shift_Indel	5
ARID1A R1335*	Nonsense_Mutation	5
ATM R250*	Nonsense_Mutation	5
ATR K771fs	Frame_Shift_Indel	5
AVPR1A F351fs	Frame_Shift_Indel	5
B2M T91fs	Frame_Shift_Indel	5
BAX M38fs	Frame_Shift_Indel	5
BCL6B 234_234S>SS	In_Frame_Ins	5
BPIFB4 A165V	Missense_Mutation	5
C15ORF52 G98fs	Frame_Shift_Indel	5
C19ORF70 P50fs	Frame_Shift_Indel	5
CA2 I145fs	Frame_Shift_Indel	5
CACNA1E K356fs	Frame_Shift_Indel	5
CASP8 R471fs	Frame_Shift_Indel	5
CCDC30 R263*	Nonsense_Mutation	5
CCDC36 R209I	Missense_Mutation	5
CETN3 K63fs	Frame_Shift_Indel	5
CFAP44 V408G	Missense_Mutation	5
CHD3 P538fs	Frame_Shift_Indel	5
CHD4 R1338I	Missense_Mutation	5
CHPF2 D645fs	Frame_Shift_Indel	5
CLIP1 E1012K	Missense_Mutation	5
COL17A1 R145*	Nonsense_Mutation	5
CTSC F105fs	Frame_Shift_Indel	5
CUX1 R208*	Nonsense_Mutation	5
DDX11 R167T	Missense_Mutation	5
DHX37 E168del	In_Frame_Del	5
DLGAP3 G377fs	Frame_Shift_Indel	5
DSCAM P1092fs	Frame_Shift_Indel	5
EGFR R222C	Missense_Mutation	5
EGFR A289T	Missense_Mutation	5
EGFR L861Q	Missense_Mutation	5
ELMSAN1 P313fs	Frame_Shift_Indel	5
ERBB2 L755S	Missense_Mutation	5
ERBB3 D297Y	Missense_Mutation	5
FBXO21 F144fs	Frame_Shift_Indel	5
FBXW7 R658*	Nonsense_Mutation	5
FBXW7 R479Q	Missense_Mutation	5
FGGY G138fs	Frame_Shift_Indel	5
FHDC1 F100fs	Frame_Shift_Indel	5
FLT3 600_601insFREYEYD	In_Frame_Ins	5
FRG1B I10T	Missense_Mutation	5
FRG1B L52S	Missense_Mutation	5
FRG1B I59V	Missense_Mutation	5
GABRA4 R460Q	Missense_Mutation	5
GLTSCR1L K895fs	Frame_Shift_Indel	5
GLYR1 G380fs	Frame_Shift_Indel	5
GPR32 T332P	Missense_Mutation	5
GPR98 R4142W	Missense_Mutation	5
H2AFY2 K144fs	Frame_Shift_Indel	5
HECA R333fs	Frame_Shift_Indel	5
HLA-A D207fs	Frame_Shift_Indel	5
HLA-C P209fs	Frame_Shift_Indel	5
HPD R284fs	Frame_Shift_Indel	5
IL32 D218fs	Frame_Shift_Indel	5
INPPL1 A974fs	Frame_Shift_Indel	5
ITGAV R559fs	Frame_Shift_Indel	5
IWS1 S802fs	Frame_Shift_Indel	5
JARID2 G394fs	Frame_Shift_Indel	5
KBTBD6 G442fs	Frame_Shift_Indel	5
KCND3 S438L	Missense_Mutation	5
KIAA0100 R410fs	Frame_Shift_Indel	5
KIF14 R598Q	Missense_Mutation	5
KIF18A R17C	Missense_Mutation	5
KIF20B E54K	Missense_Mutation	5
KMT2C F4496fs	Frame_Shift_Indel	5
LARP1 A300fs	Frame_Shift_Indel	5
LGALS9B M1fs	Frame_Shift_Indel	5
LILRB4 E400fs	Frame_Shift_Indel	5
LRRC43 D558fs	Frame_Shift_Indel	5
MAFA 207_208HH>H	In_Frame_Del	5
MAGEE2 Q45fs	Frame_Shift_Indel	5
MARVELD3 A314fs	Frame_Shift_Indel	5
MBD6 G780fs	Frame_Shift_Indel	5
MET D1010_splice	Splice_Site	5
MFGE8 D170N	Missense_Mutation	5
MLLT3 V129A	Missense_Mutation	5
MOCS2 P84fs	Frame_Shift_Indel	5
MPRIP A351fs	Frame_Shift_Indel	5
MTOR S2215Y	Missense_Mutation	5
MUC6 2129_2130SS>S	In_Frame_Del	5
MYO7A I539fs	Frame_Shift_Indel	5
NBEA V2247fs	Frame_Shift_Indel	5
NEK7 L62fs	Frame_Shift_Indel	5
NRAS G13D	Missense_Mutation	5
NRAS G12C	Missense_Mutation	5
NSMCE1 D244N	Missense_Mutation	5
NT5M P206fs	Frame_Shift_Indel	5
NUTM2F K355N	Missense_Mutation	5
OGDH Y948fs	Frame_Shift_Indel	5
OPTN P24fs	Frame_Shift_Indel	5
OR4M2 R150fs	Frame_Shift_Indel	5
OR7C1 C179fs	Frame_Shift_Indel	5
PAPPA2 I1683fs	Frame_Shift_Indel	5
PASD1 A236del	In_Frame_Del	5
PCCA R230H	Missense_Mutation	5
PFKP M593fs	Frame_Shift_Indel	5
PGM5 R90*	Nonsense_Mutation	5
PIGO P787fs	Frame_Shift_Indel	5
PIK3CA E545G	Missense_Mutation	5
PIK3CA M1043V	Missense_Mutation	5
PIK3CA K111E	Missense_Mutation	5
PIK3R1 T576fs	Frame_Shift_Indel	5
PLAU R201fs	Frame_Shift_Indel	5
PLOD3 R297fs	Frame_Shift_Indel	5
PMEPA1 P208fs	Frame_Shift_Indel	5
PODN I301fs	Frame_Shift_Indel	5
PPL P454fs	Frame_Shift_Indel	5
PPM1L R315*	Nonsense_Mutation	5
PPP2R3B T389fs	Frame_Shift_Indel	5
PRB2 N230del	In_Frame_Del	5
PRSS36 L680fs	Frame_Shift_Indel	5
PSPH V116I	Missense_Mutation	5
PTEN V343_splice	Splice_Site	5
PTGER4P2-CDK2AP2P2 P164T	Missense_Mutation	5
PTOV1 M414fs	Frame_Shift_Indel	5
PTPN18 TG378del	In_Frame_Del	5
PYGO2 Q150fs	Frame_Shift_Indel	5
RAF1 S257L	Missense_Mutation	5
RB1 N405_splice	Splice_Site	5
RBL2 E127K	Missense_Mutation	5
RBMX MVEA1in_frame_delWLK	Translation_Start_Site	5
RGL2 G203fs	Frame_Shift_Indel	5
RHOQ V190fs	Frame_Shift_Indel	5
RNF111 R771fs	Frame_Shift_Indel	5
RTN2 P313fs	Frame_Shift_Indel	5
RXFP1 S223Y	Missense_Mutation	5
RXRA S427F	Missense_Mutation	5
SALL4 V995fs	Frame_Shift_Indel	5
SBF1 P1076fs	Frame_Shift_Indel	5
SETDB2 R715fs	Frame_Shift_Indel	5
SLC10A6 G109fs	Frame_Shift_Indel	5
SLC16A6 G98fs	Frame_Shift_Indel	5
SLC20A1 P328fs	Frame_Shift_Indel	5
SLC9A2 T746fs	Frame_Shift_Indel	5
SMC4 R1252*	Nonsense_Mutation	5
SNAPC2 T292fs	Frame_Shift_Indel	5
SOS1 N233Y	Missense_Mutation	5
SPTA1 A2011V	Missense_Mutation	5
SRCAP P1876fs	Frame_Shift_Indel	5
SSH2 P919fs	Frame_Shift_Indel	5
STK11 G279fs	Frame_Shift_Indel	5
STK38 F382fs	Frame_Shift_Indel	5
TAP2 L75fs	Frame_Shift_Indel	5
TBC1D22B A175fs	Frame_Shift_Indel	5
TBL1XR1 N126fs	Frame_Shift_Indel	5
TCHP E172fs	Frame_Shift_Indel	5
TFE3 G482fs	Frame_Shift_Indel	5
TMEM41A F156fs	Frame_Shift_Indel	5
TNFRSF9 K115fs	Frame_Shift_Indel	5
TNS1 Q659del	In_Frame_Del	5
TP53 H193Y	Missense_Mutation	5
TP53 Q144*	Nonsense_Mutation	5
TP53 A159P	Missense_Mutation	5
TP53 E285K	Missense_Mutation	5
TP53 S241fs	Frame_Shift_Indel	5
TP53 G108fs	Frame_Shift_Indel	5
TP53 L194R	Missense_Mutation	5
TP53 Y163C	Missense_Mutation	5
TP53 R273L	Missense_Mutation	5
TP53 C275Y	Missense_Mutation	5
TP53 M237I	Missense_Mutation	5
TP53 P250L	Missense_Mutation	5
TP53 P152fs	Frame_Shift_Indel	5
TP53 P72fs	Frame_Shift_Indel	5
TPP2 R660*	Nonsense_Mutation	5
TPTE S423L	Missense_Mutation	5
TRPC5 S490L	Missense_Mutation	5
TYRP1 T352fs	Frame_Shift_Indel	5
U2AF2 L175fs	Frame_Shift_Indel	5
UBQLN2 A523fs	Frame_Shift_Indel	5
UGT1A1 F171fs	Frame_Shift_Indel	5
UPF2 E1033D	Missense_Mutation	5
VHL L116fs	Frame_Shift_Indel	5
VHL S68*	Nonsense_Mutation	5
VPRBP K992fs	Frame_Shift_Indel	5
WDR5 N214fs	Frame_Shift_Indel	5
WDR7 G262fs	Frame_Shift_Indel	5
WNT1 W167fs	Frame_Shift_Indel	5
WT1 S381fs	Frame_Shift_Indel	5
YBEY E70_splice	Splice_Site	5
ZAN R1922_splice	Splice_Site	5
ZBTB7C E135fs	Frame_Shift_Indel	5
ZKSCAN1 R541fs	Frame_Shift_Indel	5
ZMYM4 K345fs	Frame_Shift_Indel	5
ZNF117 R185I	Missense_Mutation	5
ZNF124 T339fs	Frame_Shift_Indel	5
ZNF180 R625I	Missense_Mutation	5
ZNF333 R554Q	Missense_Mutation	5
ZNF479 K438T	Missense_Mutation	5
ZNF48 P247fs	Frame_Shift_Indel	5
ZNF626 K115fs	Frame_Shift_Indel	5
ZNF678 R509I	Missense_Mutation	5
ZNF721 R353I	Missense_Mutation	5
ZNF781 E277*	Nonsense_Mutation	5
ZNHIT6 R258*	Nonsense_Mutation	5
ABCA5 R1476Q	Missense_Mutation	4
ABCB5 R140Q	Missense_Mutation	4
ABCB6 G318fs	Frame_Shift_Indel	4
ABI1 K445N	Missense_Mutation	4
ABL2 K836fs	Frame_Shift_Indel	4
ACACB G255fs	Frame_Shift_Indel	4
ACOT12 R147*	Nonsense_Mutation	4
ACSM2B K195N	Missense_Mutation	4
ACVR1B R444*	Nonsense_Mutation	4
ADAMTSL4 G755fs	Frame_Shift_Indel	4
ADCY2 V888I	Missense_Mutation	4
AMER1 F173fs	Frame_Shift_Indel	4
AMPD3 G98fs	Frame_Shift_Indel	4
ANAPC1 T537A	Missense_Mutation	4
ANAPC1 K484_splice	Splice_Site	4
ANAPC15 R22*	Nonsense_Mutation	4
ANAPC15 E113K	Missense_Mutation	4
ANK2 R1991L	Missense_Mutation	4
ANK3 S2871L	Missense_Mutation	4
ANKEF1 R202*	Nonsense_Mutation	4
ANKHD1-EIF4EBP3 R1367H	Missense_Mutation	4
ANKRD20A5P H138Q	Missense_Mutation	4
ANKRD20A5P E157A	Missense_Mutation	4
ANKRD40 D99E	Missense_Mutation	4
APC Q1378*	Nonsense_Mutation	4
APC Q1367*	Nonsense_Mutation	4
APC R499*	Nonsense_Mutation	4
APC E1554fs	Frame_Shift_Indel	4
AQP12B S152fs	Frame_Shift_Indel	4
AQP7 Q192R	Missense_Mutation	4
ARHGEF11 A373V	Missense_Mutation	4
ARID1A R1722*	Nonsense_Mutation	4
ARID1A R2158*	Nonsense_Mutation	4
ARID3A S557G	Missense_Mutation	4
ART1 I243fs	Frame_Shift_Indel	4
ASB15 R546*	Nonsense_Mutation	4
ASCC3 R136Q	Missense_Mutation	4
ASCL4 D35fs	Frame_Shift_Indel	4
ATAD2 D275E	Missense_Mutation	4
ATP12A V112fs	Frame_Shift_Indel	4
ATP2B1 R763*	Nonsense_Mutation	4
ATP2B4 I85fs	Frame_Shift_Indel	4
ATP2C1 E690K	Missense_Mutation	4
ATP9A R290Q	Missense_Mutation	4
ATXN2L G998fs	Frame_Shift_Indel	4
B3GNT5 F30fs	Frame_Shift_Indel	4
B4GALNT1 G88fs	Frame_Shift_Indel	4
BACH1 R142fs	Frame_Shift_Indel	4
BACH1 Q43R	Missense_Mutation	4
BCKDHA H37fs	Frame_Shift_Indel	4
BCL7C P206fs	Frame_Shift_Indel	4
BCL9L P1127fs	Frame_Shift_Indel	4
BDNF-AS MUTATED	Splice_Site	4
BEND3 D265fs	Frame_Shift_Indel	4
BNC2 S575R	Missense_Mutation	4
BOD1L1 A3049V	Missense_Mutation	4
BOD1L1 G2252W	Missense_Mutation	4
BOD1L1 K569fs	Frame_Shift_Indel	4
BOD1L1 G2696E	Missense_Mutation	4
BOD1L1 D2538G	Missense_Mutation	4
BRAF P403fs	Frame_Shift_Indel	4
BRCA2 Q1782fs	Frame_Shift_Indel	4
BRD3 P24fs	Frame_Shift_Indel	4
BRPF1 R66C	Missense_Mutation	4
BRWD3 R1326*	Nonsense_Mutation	4
BTN3A2 E153K	Missense_Mutation	4
BTNL8 V21G	Missense_Mutation	4
BTRC P592fs	Frame_Shift_Indel	4
C12ORF4 R335Q	Missense_Mutation	4
C2CD5 R181Q	Missense_Mutation	4
C2ORF16 R1453*	Nonsense_Mutation	4
C2ORF43 A86V	Missense_Mutation	4
C3 P890fs	Frame_Shift_Indel	4
C3ORF70 S6L	Missense_Mutation	4
C6 G276fs	Frame_Shift_Indel	4
C6ORF62 MUTATED	Translation_Start_Site	4
C7ORF25 R326fs	Frame_Shift_Indel	4
C7ORF49 G130fs	Frame_Shift_Indel	4
CABP5 R145fs	Frame_Shift_Indel	4
CACNA1C S710L	Missense_Mutation	4
CACTIN R689H	Missense_Mutation	4
CACUL1 G55fs	Frame_Shift_Indel	4
CACUL1 E237K	Missense_Mutation	4
CAPRIN2 R215Q	Missense_Mutation	4
CARM1 A202V	Missense_Mutation	4
CASD1 F781fs	Frame_Shift_Indel	4
CASP5 R10fs	Frame_Shift_Indel	4
CCDC132 R838C	Missense_Mutation	4
CCDC144A S1264L	Missense_Mutation	4
CCDC148 K420fs	Frame_Shift_Indel	4
CCDC170 R422Q	Missense_Mutation	4
CCDC170 S639Y	Missense_Mutation	4
CCDC170 T31M	Missense_Mutation	4
CCDC171 R520Q	Missense_Mutation	4
CCDC171 E1183D	Missense_Mutation	4
CCDC171 R1228Q	Missense_Mutation	4
CCDC172 R22H	Missense_Mutation	4
CCER1 R145C	Missense_Mutation	4
CCER1 P273Q	Missense_Mutation	4
CD3EAP K217del	In_Frame_Del	4
CD93 D280fs	Frame_Shift_Indel	4
CDC5L R260fs	Frame_Shift_Indel	4
CDK11B K127_splice	Splice_Site	4
CDKN2A W110*	Nonsense_Mutation	4
CENPE S859L	Missense_Mutation	4
CEP135 S997L	Missense_Mutation	4
CEP162 F406fs	Frame_Shift_Indel	4
CEP44 S253L	Missense_Mutation	4
CERS3 E84D	Missense_Mutation	4
CFAP61 R1088Q	Missense_Mutation	4
CFAP74 A287V	Missense_Mutation	4
CFAP74 K97N	Missense_Mutation	4
CFAP74 E452*	Nonsense_Mutation	4
CFAP74 K733N	Missense_Mutation	4
CFAP74 L63F	Missense_Mutation	4
CFAP74 P382fs	Frame_Shift_Indel	4
CHD1 R1189Q	Missense_Mutation	4
CHRNA3 L23del	In_Frame_Del	4
CHST11 A159T	Missense_Mutation	4
CLASP1 R1363*	Nonsense_Mutation	4
CNTNAP2 R483Q	Missense_Mutation	4
COL11A1 G545fs	Frame_Shift_Indel	4
CPED1 S290L	Missense_Mutation	4
CPED1 F310fs	Frame_Shift_Indel	4
CPED1 D532Y	Missense_Mutation	4
CPED1 K592N	Missense_Mutation	4
CRB1 F630V	Missense_Mutation	4
CRISPLD1 R222W	Missense_Mutation	4
CROT L32fs	Frame_Shift_Indel	4
CRTAC1 S344L	Missense_Mutation	4
CSDE1 R174C	Missense_Mutation	4
CSMD3 R1529H	Missense_Mutation	4
CSNK2A3 G250V	Missense_Mutation	4
CST1 V81fs	Frame_Shift_Indel	4
CTNNB1 S33Y	Missense_Mutation	4
CTNNB1 D32Y	Missense_Mutation	4
CTNNB1 T41I	Missense_Mutation	4
CTNND1 I447fs	Frame_Shift_Indel	4
CTPS1 E173D	Missense_Mutation	4
CTPS1 E582K	Missense_Mutation	4
CTPS1 E228D	Missense_Mutation	4
CTSA D328fs	Frame_Shift_Indel	4
CUX1 A428fs	Frame_Shift_Indel	4
CYP4F3 K165N	Missense_Mutation	4
DBR1 541_542DD>D	In_Frame_Del	4
DCSTAMP P24L	Missense_Mutation	4
DCSTAMP L175P	Missense_Mutation	4
DCT R499Q	Missense_Mutation	4
DCT F185fs	Frame_Shift_Indel	4
DENND4C R1081Q	Missense_Mutation	4
DENND6A L441fs	Frame_Shift_Indel	4
DHX9 V40G	Missense_Mutation	4
DIS3 R382Q	Missense_Mutation	4
DISP1 R763C	Missense_Mutation	4
DKK2 R230H	Missense_Mutation	4
DLC1 R54C	Missense_Mutation	4
DLC1 S741T	Missense_Mutation	4
DMTN S92fs	Frame_Shift_Indel	4
DNAH10 R1888Q	Missense_Mutation	4
DNAH10 E1432K	Missense_Mutation	4
DNAH5 R78Q	Missense_Mutation	4
DNAJC11 E115fs	Frame_Shift_Indel	4
DOCK1 E843K	Missense_Mutation	4
DRC7 A612T	Missense_Mutation	4
DYX1C1 I195fs	Frame_Shift_Indel	4
EAF2 V109fs	Frame_Shift_Indel	4
EEF2K E673K	Missense_Mutation	4
EFCAB6 R429*	Nonsense_Mutation	4
EGFR R108K	Missense_Mutation	4
EIF4G3 K563fs	Frame_Shift_Indel	4
EIF5B K96fs	Frame_Shift_Indel	4
ELK3 S173fs	Frame_Shift_Indel	4
EMC1 R69Q	Missense_Mutation	4
EMR1 R631Q	Missense_Mutation	4
EOGT V463I	Missense_Mutation	4
EPHA7 R895*	Nonsense_Mutation	4
EPHX1 P132fs	Frame_Shift_Indel	4
ERBB2 R678Q	Missense_Mutation	4
ERBB3 V104L	Missense_Mutation	4
ERCC6L2 P7S	Missense_Mutation	4
ERCC6L2 R249C	Missense_Mutation	4
ERCC6L2 S402Y	Missense_Mutation	4
ESPNP W122fs	Frame_Shift_Indel	4
ETV1 P138fs	Frame_Shift_Indel	4
EXOC1 R588C	Missense_Mutation	4
F10 E117K	Missense_Mutation	4
F9 R384*	Nonsense_Mutation	4
FAM208A E683*	Nonsense_Mutation	4
FAM221A R43I	Missense_Mutation	4
FAM221B R204C	Missense_Mutation	4
FAM222A A30V	Missense_Mutation	4
FAM46D S69R	Missense_Mutation	4
FAM47B R532C	Missense_Mutation	4
FAM47C Q225E	Missense_Mutation	4
FBN3 G601fs	Frame_Shift_Indel	4
FBXW7 R689W	Missense_Mutation	4
FGF13 P23fs	Frame_Shift_Indel	4
FHL3 K313fs	Frame_Shift_Indel	4
FKBP9 I126fs	Frame_Shift_Indel	4
FNDC1 R652H	Missense_Mutation	4
FNDC3B V1053fs	Frame_Shift_Indel	4
FOCAD G1375R	Missense_Mutation	4
FOCAD R63Q	Missense_Mutation	4
FOCAD K929fs	Frame_Shift_Indel	4
FOLH1B D322_splice	Splice_Site	4
FOLH1B N330K	Missense_Mutation	4
FOXP2 Q200_splice	Splice_Site	4
FRG1B I34T	Missense_Mutation	4
FRG1B R9_splice	Splice_Site	4
FUBP1 R430C	Missense_Mutation	4
FYB G324fs	Frame_Shift_Indel	4
FZD6 R416Q	Missense_Mutation	4
GABRA3 R73H	Missense_Mutation	4
GABRD Q412fs	Frame_Shift_Indel	4
GALNT16 W317fs	Frame_Shift_Indel	4
GIGYF2 Q1216del	In_Frame_Del	4
GLIPR1L2 G92fs	Frame_Shift_Indel	4
GLP2R R210C	Missense_Mutation	4
GNAS R844H	Missense_Mutation	4
GNAZ V202fs	Frame_Shift_Indel	4
GNB2 R68_splice	Splice_Site	4
GOLGA8A S80L	Missense_Mutation	4
GOLGA8DP N84H	Missense_Mutation	4
GP2 S41L	Missense_Mutation	4
GPR139 R244fs	Frame_Shift_Indel	4
GRIN2B P33fs	Frame_Shift_Indel	4
GRM3 R465*	Nonsense_Mutation	4
GTF3C4 E562fs	Frame_Shift_Indel	4
GXYLT1 L223fs	Frame_Shift_Indel	4
HAUS6 S530fs	Frame_Shift_Indel	4
HAUS8 S403fs	Frame_Shift_Indel	4
HAX1 E40del	In_Frame_Del	4
HCFC1R1 P83fs	Frame_Shift_Indel	4
HECTD4 P3947fs	Frame_Shift_Indel	4
HGC6.3 Q122fs	Frame_Shift_Indel	4
HIST1H3B E74K	Missense_Mutation	4
HIVEP3 P534fs	Frame_Shift_Indel	4
HLA-A S14fs	Frame_Shift_Indel	4
HMGXB4 K398fs	Frame_Shift_Indel	4
HOXA1 R233C	Missense_Mutation	4
HPS3 S468L	Missense_Mutation	4
HRAS Q61K	Missense_Mutation	4
HTR1B T243M	Missense_Mutation	4
HTR1E V146I	Missense_Mutation	4
IFT172 A837T	Missense_Mutation	4
IGF2R T1314fs	Frame_Shift_Indel	4
INSM2 T533fs	Frame_Shift_Indel	4
INTS12 L14fs	Frame_Shift_Indel	4
INTS7 R106I	Missense_Mutation	4
IQCF2 R4*	Nonsense_Mutation	4
ITGA6 T225fs	Frame_Shift_Indel	4
ITGB1 L378I	Missense_Mutation	4
ITGB8 A7fs	Frame_Shift_Indel	4
KANSL2 E440*	Nonsense_Mutation	4
KCNH5 Q964fs	Frame_Shift_Indel	4
KCNH8 D782fs	Frame_Shift_Indel	4
KCNJ10 P102fs	Frame_Shift_Indel	4
KDM3B P1316fs	Frame_Shift_Indel	4
KDM8 P395Q	Missense_Mutation	4
KDM8 S241L	Missense_Mutation	4
KIAA1109 E1588fs	Frame_Shift_Indel	4
KIF16B R145Q	Missense_Mutation	4
KIF20B E991K	Missense_Mutation	4
KIF2C A500T	Missense_Mutation	4
KIT D816V	Missense_Mutation	4
KLC2 T568fs	Frame_Shift_Indel	4
KLF3 S224fs	Frame_Shift_Indel	4
KLHL5 R326C	Missense_Mutation	4
KMT2A T771fs	Frame_Shift_Indel	4
KMT2B L1877fs	Frame_Shift_Indel	4
KMT2D P2354fs	Frame_Shift_Indel	4
KPNA4 R29Q	Missense_Mutation	4
KRAS Q61L	Missense_Mutation	4
KRAS Q61K	Missense_Mutation	4
KRT1 552_559YGSGGSSY>Y	In_Frame_Del	4
KRT15 V205I	Missense_Mutation	4
KRT38 Q235*	Nonsense_Mutation	4
KRTAP1-1 S34C	Missense_Mutation	4
KSR2 L507fs	Frame_Shift_Indel	4
LCTL G225V	Missense_Mutation	4
LENG1 P141fs	Frame_Shift_Indel	4
LEPREL2 A139_splice	Splice_Site	4
LIMK2 R364*	Nonsense_Mutation	4
LIN9 R183W	Missense_Mutation	4
LPA A1430V	Missense_Mutation	4
LRP6 R675Q	Missense_Mutation	4
LRP8 MUTATED	Translation_Start_Site	4
LRRC7 S797L	Missense_Mutation	4
LRRC74A F230L	Missense_Mutation	4
LTV1 R377*	Nonsense_Mutation	4
LUC7L2 E248fs	Frame_Shift_Indel	4
MAMSTR P162fs	Frame_Shift_Indel	4
MAP2 K1472fs	Frame_Shift_Indel	4
MAP2K3 R94L	Missense_Mutation	4
MAPK15 Q511fs	Frame_Shift_Indel	4
MARCKSL1 P82fs	Frame_Shift_Indel	4
MARK3 E120K	Missense_Mutation	4
MAX R60Q	Missense_Mutation	4
MAX H28R	Missense_Mutation	4
METTL14 R298P	Missense_Mutation	4
MGAM R834Q	Missense_Mutation	4
MIR205HG AAAA93del	In_Frame_Del	4
MKL1 P307fs	Frame_Shift_Indel	4
MSI1 G115fs	Frame_Shift_Indel	4
MSL3 Y438fs	Frame_Shift_Indel	4
MTF1 R251Q	Missense_Mutation	4
MTG1 L105fs	Frame_Shift_Indel	4
MTG1 H327fs	Frame_Shift_Indel	4
MTIF2 N109fs	Frame_Shift_Indel	4
MTMR9 K193fs	Frame_Shift_Indel	4
MTOR E1799K	Missense_Mutation	4
MUC4 P2710T	Missense_Mutation	4
MUC4 P3312S	Missense_Mutation	4
MUC4 S4071Y	Missense_Mutation	4
MYH11 K1256del	In_Frame_Del	4
MYH4 T790M	Missense_Mutation	4
MYH4 A1781T	Missense_Mutation	4
MYH4 R791H	Missense_Mutation	4
MYH4 Y195*	Nonsense_Mutation	4
MYH4 R1386C	Missense_Mutation	4
MYO16 R1112*	Nonsense_Mutation	4
MYO3A N525S	Missense_Mutation	4
MYT1 E226K	Missense_Mutation	4
NABP2 E97_splice	Splice_Site	4
NAV1 T159fs	Frame_Shift_Indel	4
NBPF1 MUTATED	Splice_Site	4
NBPF11 R189_splice	Splice_Site	4
NBPF11 V44L	Missense_Mutation	4
NBPF7 L182H	Missense_Mutation	4
NBPF9 N442D	Missense_Mutation	4
NBPF9 L133P	Missense_Mutation	4
NBPF9 R41fs	Frame_Shift_Indel	4
NCAPD3 Q909fs	Frame_Shift_Indel	4
NCAPH T466fs	Frame_Shift_Indel	4
NDST2 L191fs	Frame_Shift_Indel	4
NDUFAF6 R113*	Nonsense_Mutation	4
NEDD9 A316T	Missense_Mutation	4
NELFE P6fs	Frame_Shift_Indel	4
NF1 R2450*	Nonsense_Mutation	4
NFE2L2 E79Q	Missense_Mutation	4
NFE2L2 E82D	Missense_Mutation	4
NFE2L2 D29H	Missense_Mutation	4
NID2 R1035fs	Frame_Shift_Indel	4
NLRC4 D593N	Missense_Mutation	4
NLRP6 E611G	Missense_Mutation	4
NME1-NME2 V223M	Missense_Mutation	4
NME8 Q152*	Nonsense_Mutation	4
NME8 A571T	Missense_Mutation	4
NME8 R336C	Missense_Mutation	4
NME8 A126V	Missense_Mutation	4
NME9 E75K	Missense_Mutation	4
NNMT E233K	Missense_Mutation	4
NOP9 169_170insE	In_Frame_Ins	4
NOTCH4 15_16LL>L	In_Frame_Del	4
NPAP1 P337L	Missense_Mutation	4
NPAP1 V488I	Missense_Mutation	4
NPAP1 R52H	Missense_Mutation	4
NPAP1 S518Y	Missense_Mutation	4
NPAP1 V753F	Missense_Mutation	4
NPAP1 S1083Y	Missense_Mutation	4
NPAP1 P656S	Missense_Mutation	4
NRAP E327K	Missense_Mutation	4
NUDT11 MUTATED	Translation_Start_Site	4
NUF2 S340L	Missense_Mutation	4
NUGGC R264C	Missense_Mutation	4
NUP93 Q15*	Nonsense_Mutation	4
NXPE1 H73R	Missense_Mutation	4
OGDHL A400T	Missense_Mutation	4
OR10Z1 T282fs	Frame_Shift_Indel	4
OR2T34 H109Y	Missense_Mutation	4
OR4K15 L236I	Missense_Mutation	4
OR4N4 MUTATED	Translation_Start_Site	4
OR5D18 F182L	Missense_Mutation	4
OSBP2 H627fs	Frame_Shift_Indel	4
OSBPL6 R552Q	Missense_Mutation	4
OTOP1 L226fs	Frame_Shift_Indel	4
OXR1 E122K	Missense_Mutation	4
PAK1 D183del	In_Frame_Del	4
PALM2-AKAP2 T129M	Missense_Mutation	4
PALM2-AKAP2 1075_1076insEA	In_Frame_Ins	4
PALM2-AKAP2 R645C	Missense_Mutation	4
PASK T62I	Missense_Mutation	4
PAX2 P395fs	Frame_Shift_Indel	4
PBRM1 R1185*	Nonsense_Mutation	4
PCDH19 E530K	Missense_Mutation	4
PCDHB7 E398K	Missense_Mutation	4
PCDHB9 E137Q	Missense_Mutation	4
PCDHB9 P160T	Missense_Mutation	4
PCDHGA5 S289L	Missense_Mutation	4
PCDHGA8 G599V	Missense_Mutation	4
PCDHGB4 PV15del	In_Frame_Del	4
PCDHGB5 V542M	Missense_Mutation	4
PCDHGB5 G295R	Missense_Mutation	4
PCDHGC3 R67L	Missense_Mutation	4
PCED1B T410M	Missense_Mutation	4
PCGF3 H63fs	Frame_Shift_Indel	4
PCMTD1 R162Q	Missense_Mutation	4
PCSK9 23_24insL	In_Frame_Ins	4
PDE1B A520fs	Frame_Shift_Indel	4
PDZD2 R101fs	Frame_Shift_Indel	4
PHACTR2 S226fs	Frame_Shift_Indel	4
PI4KAP2 I530L	Missense_Mutation	4
PIGB F175fs	Frame_Shift_Indel	4
PIGT A346fs	Frame_Shift_Indel	4
PIK3CA E110del	In_Frame_Del	4
PIK3CA Y1021C	Missense_Mutation	4
PIK3CA E39K	Missense_Mutation	4
PIK3CA Q546P	Missense_Mutation	4
PIK3R1 G376R	Missense_Mutation	4
PKM S36L	Missense_Mutation	4
PLA2G1B L53fs	Frame_Shift_Indel	4
PLA2G4E G36fs	Frame_Shift_Indel	4
PLEC S2791P	Missense_Mutation	4
PLEKHS1 E230*	Nonsense_Mutation	4
PLGRKT A72V	Missense_Mutation	4
PMEL R642H	Missense_Mutation	4
POLI D17del	In_Frame_Del	4
POLQ R860Q	Missense_Mutation	4
POLR3B L368F	Missense_Mutation	4
POMGNT2 R333W	Missense_Mutation	4
PON1 R306Q	Missense_Mutation	4
POP1 K750fs	Frame_Shift_Indel	4
POTEE V166M	Missense_Mutation	4
POTEF K674N	Missense_Mutation	4
PPFIA1 P389Q	Missense_Mutation	4
PPM1H P226fs	Frame_Shift_Indel	4
PPP1R9A R24Q	Missense_Mutation	4
PRAM1 A268T	Missense_Mutation	4
PRB1 Q213R	Missense_Mutation	4
PREX1 E1246K	Missense_Mutation	4
PRKAB1 T85fs	Frame_Shift_Indel	4
PSD P262fs	Frame_Shift_Indel	4
PSD4 MUTATED	Translation_Start_Site	4
PTCH1 P1307fs	Frame_Shift_Indel	4
PTEN R130P	Missense_Mutation	4
PTEN E7*	Nonsense_Mutation	4
PTEN T321fs	Frame_Shift_Indel	4
PTEN T319fs	Frame_Shift_Indel	4
PTEN R130L	Missense_Mutation	4
PTGER4P2-CDK2AP2P2 A194S	Missense_Mutation	4
PTH2 L22V	Missense_Mutation	4
PTPN14 E716del	In_Frame_Del	4
PTPRT P1075fs	Frame_Shift_Indel	4
PWWP2B S84fs	Frame_Shift_Indel	4
R3HCC1L R642C	Missense_Mutation	4
R3HCC1L R410Q	Missense_Mutation	4
RAB14 K35fs	Frame_Shift_Indel	4
RALA R176*	Nonsense_Mutation	4
RANBP6 I984L	Missense_Mutation	4
RAPGEF1 R753C	Missense_Mutation	4
RBM4 R95*	Nonsense_Mutation	4
RCOR2 R254Q	Missense_Mutation	4
RDX P471fs	Frame_Shift_Indel	4
RECQL A248T	Missense_Mutation	4
RELN F2722L	Missense_Mutation	4
RFC5 E82*	Nonsense_Mutation	4
RFX6 A561V	Missense_Mutation	4
RHEB Y35N	Missense_Mutation	4
RIC1 R1186W	Missense_Mutation	4
RIMBP2 MUTATED	Translation_Start_Site	4
RIMS1 R71G	Missense_Mutation	4
RIMS2 R599Q	Missense_Mutation	4
RIMS2 V401fs	Frame_Shift_Indel	4
RING1 G171fs	Frame_Shift_Indel	4
RINT1 L107fs	Frame_Shift_Indel	4
RNF103 E305K	Missense_Mutation	4
RNF103 E94K	Missense_Mutation	4
RNF103 N448I	Missense_Mutation	4
ROBO2 P1076fs	Frame_Shift_Indel	4
ROCK1 F121fs	Frame_Shift_Indel	4
RPS6KA6 K109fs	Frame_Shift_Indel	4
RUNDC3B R293*	Nonsense_Mutation	4
RUNDC3B L6fs	Frame_Shift_Indel	4
RUNX1 R174*	Nonsense_Mutation	4
RXFP3 A60V	Missense_Mutation	4
SAAL1 10_11insP	In_Frame_Ins	4
SAFB W798fs	Frame_Shift_Indel	4
SALL1 R995W	Missense_Mutation	4
SAP30 R123Q	Missense_Mutation	4
SDAD1 K275fs	Frame_Shift_Indel	4
SEC14L4 R193*	Nonsense_Mutation	4
SEC24C P457fs	Frame_Shift_Indel	4
SERPINB12 Q148fs	Frame_Shift_Indel	4
SERPINB8 E190fs	Frame_Shift_Indel	4
SEZ6L S207L	Missense_Mutation	4
SF3B1 R957Q	Missense_Mutation	4
SFRP4 R232Q	Missense_Mutation	4
SFTPC Q145_splice	Splice_Site	4
SHC1 P31fs	Frame_Shift_Indel	4
SIRPA D131del	In_Frame_Del	4
SKIDA1 428_429insEE	In_Frame_Ins	4
SKIDA1 A867V	Missense_Mutation	4
SLC12A2 R828Q	Missense_Mutation	4
SLC22A15 S201L	Missense_Mutation	4
SLC24A1 A1060V	Missense_Mutation	4
SLC25A51 R78*	Nonsense_Mutation	4
SLC25A51 R238C	Missense_Mutation	4
SLC26A7 I629fs	Frame_Shift_Indel	4
SLC35G3 R335K	Missense_Mutation	4
SLC7A2 R282W	Missense_Mutation	4
SLC9A4 F678L	Missense_Mutation	4
SLPI P102fs	Frame_Shift_Indel	4
SNAPC4 S542del	In_Frame_Del	4
SORBS1 F570L	Missense_Mutation	4
SORBS2 E1044fs	Frame_Shift_Indel	4
SOX17 S403I	Missense_Mutation	4
SOX7 L257fs	Frame_Shift_Indel	4
SPATA5L1 C685fs	Frame_Shift_Indel	4
SPDYE5 P257L	Missense_Mutation	4
SPDYE5 R298W	Missense_Mutation	4
SPEN E803fs	Frame_Shift_Indel	4
SPHKAP R49C	Missense_Mutation	4
SPTA1 R891*	Nonsense_Mutation	4
SPTA1 K1732T	Missense_Mutation	4
SPTLC3 A232T	Missense_Mutation	4
SRGAP2B C79R	Missense_Mutation	4
SRP19 V60I	Missense_Mutation	4
SRRM4 R144*	Nonsense_Mutation	4
SSPO W2749fs	Frame_Shift_Indel	4
ST7 T489P	Missense_Mutation	4
STAG1 A116T	Missense_Mutation	4
STAT5B P367fs	Frame_Shift_Indel	4
STIM2 R667Q	Missense_Mutation	4
STRIP2 R740C	Missense_Mutation	4
SUCLG2 G174fs	Frame_Shift_Indel	4
SULT1C4 R85Q	Missense_Mutation	4
SWAP70 E572fs	Frame_Shift_Indel	4
SYNE3 A923V	Missense_Mutation	4
SYNE3 A284V	Missense_Mutation	4
SYNJ2 P1111fs	Frame_Shift_Indel	4
SYT3 A460V	Missense_Mutation	4
SYT4 M1fs	Frame_Shift_Indel	4
SYT6 R370_splice	Splice_Site	4
TAF1L K851fs	Frame_Shift_Indel	4
TBATA S96L	Missense_Mutation	4
TBC1D4 R684*	Nonsense_Mutation	4
TBX10 P97fs	Frame_Shift_Indel	4
TCAIM R217C	Missense_Mutation	4
TCF4 R174*	Nonsense_Mutation	4
TCF7L2 R465fs	Frame_Shift_Indel	4
TDRD3 R322Q	Missense_Mutation	4
TEK R107*	Nonsense_Mutation	4
TENM4 R1561W	Missense_Mutation	4
THAP5 S287Y	Missense_Mutation	4
THEMIS K406fs	Frame_Shift_Indel	4
TLDC1 G363fs	Frame_Shift_Indel	4
TMEM11 E188K	Missense_Mutation	4
TMEM131 K640fs	Frame_Shift_Indel	4
TMEM132D P206fs	Frame_Shift_Indel	4
TMEM184A 392_393insG	In_Frame_Ins	4
TMEM200A R221*	Nonsense_Mutation	4
TMEM248 A172T	Missense_Mutation	4
TMEM55A I180fs	Frame_Shift_Indel	4
TMEM79 P161fs	Frame_Shift_Indel	4
TMPRSS4 R175C	Missense_Mutation	4
TNFSF12-TNFSF13 W35fs	Frame_Shift_Indel	4
TNK2 P632fs	Frame_Shift_Indel	4
TNNI3K R826*	Nonsense_Mutation	4
TNNI3K R766C	Missense_Mutation	4
TNNI3K R757Q	Missense_Mutation	4
TNNI3K S734R	Missense_Mutation	4
TNNI3K L513I	Missense_Mutation	4
TNR R1007W	Missense_Mutation	4
TOP2B R656H	Missense_Mutation	4
TOX S354L	Missense_Mutation	4
TP53 Q317*	Nonsense_Mutation	4
TP53 C242F	Missense_Mutation	4
TP53 C277F	Missense_Mutation	4
TP53 R280T	Missense_Mutation	4
TP53 H214R	Missense_Mutation	4
TP53 C141Y	Missense_Mutation	4
TP53 H179Y	Missense_Mutation	4
TP53 C238fs	Frame_Shift_Indel	4
TP53 G266V	Missense_Mutation	4
TP53 D281Y	Missense_Mutation	4
TP53 G245C	Missense_Mutation	4
TP53 R110L	Missense_Mutation	4
TP53 E298*	Nonsense_Mutation	4
TP53 G244C	Missense_Mutation	4
TP53BP2 K198fs	Frame_Shift_Indel	4
TP53RK L174fs	Frame_Shift_Indel	4
TP63 R594*	Nonsense_Mutation	4
TPSD1 I144V	Missense_Mutation	4
TPSD1 H143R	Missense_Mutation	4
TPTE2 E339K	Missense_Mutation	4
TPTE2 R177*	Nonsense_Mutation	4
TPX2 R496*	Nonsense_Mutation	4
TRIM51 L141fs	Frame_Shift_Indel	4
TRIM51 T46M	Missense_Mutation	4
TRIM51 E54D	Missense_Mutation	4
TRIM64 Q405R	Missense_Mutation	4
TRIM6-TRIM34 I56fs	Frame_Shift_Indel	4
TRIM6-TRIM34 K626N	Missense_Mutation	4
TRIO F2473fs	Frame_Shift_Indel	4
TRPM7 R1862C	Missense_Mutation	4
TRPM8 H765fs	Frame_Shift_Indel	4
TSHZ1 P316fs	Frame_Shift_Indel	4
TSHZ2 A222T	Missense_Mutation	4
TSSK1B E301K	Missense_Mutation	4
TTF1 K336fs	Frame_Shift_Indel	4
TTN R22795C	Missense_Mutation	4
TTN D16823N	Missense_Mutation	4
TUBBP5 M161V	Missense_Mutation	4
TXNL1 R234C	Missense_Mutation	4
UACA E1309*	Nonsense_Mutation	4
UHRF1BP1 I1330fs	Frame_Shift_Indel	4
UQCRFS1 I83V	Missense_Mutation	4
USP33 R36Q	Missense_Mutation	4
UVSSA V374I	Missense_Mutation	4
VASN E384A	Missense_Mutation	4
VHL S111N	Missense_Mutation	4
VPS13B T56fs	Frame_Shift_Indel	4
WASF3 P305fs	Frame_Shift_Indel	4
WASH3P G226R	Missense_Mutation	4
WDFY3 L1842fs	Frame_Shift_Indel	4
WDR59 N160fs	Frame_Shift_Indel	4
WDR62 Q766del	In_Frame_Del	4
WISP3 KKK206del	In_Frame_Del	4
WNT9A G167fs	Frame_Shift_Indel	4
XIRP2 E1007D	Missense_Mutation	4
XK T201M	Missense_Mutation	4
XPO1 E571K	Missense_Mutation	4
XPO4 R471*	Nonsense_Mutation	4
YLPM1 E1178fs	Frame_Shift_Indel	4
YTHDC2 E185K	Missense_Mutation	4
ZBBX E151del	In_Frame_Del	4
ZC3H18 T677fs	Frame_Shift_Indel	4
ZC3H4 E779Q	Missense_Mutation	4
ZDHHC7 P279fs	Frame_Shift_Indel	4
ZEB2 R302Q	Missense_Mutation	4
ZFHX4 R3021C	Missense_Mutation	4
ZFHX4 L408fs	Frame_Shift_Indel	4
ZHX3 N249K	Missense_Mutation	4
ZIC2 H239del	In_Frame_Del	4
ZNF101 R302I	Missense_Mutation	4
ZNF117 R157I	Missense_Mutation	4
ZNF14 R547*	Nonsense_Mutation	4
ZNF14 R575*	Nonsense_Mutation	4
ZNF181 V305G	Missense_Mutation	4
ZNF217 A671T	Missense_Mutation	4
ZNF254 K179N	Missense_Mutation	4
ZNF257 R392I	Missense_Mutation	4
ZNF263 R510I	Missense_Mutation	4
ZNF266 R512Q	Missense_Mutation	4
ZNF280B E400K	Missense_Mutation	4
ZNF285 P455Q	Missense_Mutation	4
ZNF322P1 F126L	Missense_Mutation	4
ZNF354B D609N	Missense_Mutation	4
ZNF43 R280C	Missense_Mutation	4
ZNF442 R309Q	Missense_Mutation	4
ZNF488 R206Q	Missense_Mutation	4
ZNF559 R345Q	Missense_Mutation	4
ZNF560 R694Q	Missense_Mutation	4
ZNF587 G302W	Missense_Mutation	4
ZNF608 A465fs	Frame_Shift_Indel	4
ZNF614 R440H	Missense_Mutation	4
ZNF625 R169Q	Missense_Mutation	4
ZNF675 R220I	Missense_Mutation	4
ZNF709 R468I	Missense_Mutation	4
ZNF765 S254L	Missense_Mutation	4
ZNF772 4_4A>AA	In_Frame_Ins	4
ZNF814 A337V	Missense_Mutation	4
ZNF831 A49fs	Frame_Shift_Indel	4
ZNF878 S285fs	Frame_Shift_Indel	4
ZSCAN18 P169fs	Frame_Shift_Indel	4
A2M R732Q	Missense_Mutation	3
A2M R174H	Missense_Mutation	3
AACS E484K	Missense_Mutation	3
ABCA1 S824L	Missense_Mutation	3
ABCA1 A1407T	Missense_Mutation	3
ABCA9 R431Q	Missense_Mutation	3
ABCB1 R527fs	Frame_Shift_Indel	3
ABCB1 E273*	Nonsense_Mutation	3
ABCB5 R582H	Missense_Mutation	3
ABCC1 R501Q	Missense_Mutation	3
ABCC5 L1090fs	Frame_Shift_Indel	3
ABCC9 R1154W	Missense_Mutation	3
ABCF3 R229L	Missense_Mutation	3
ABCG2 N158fs	Frame_Shift_Indel	3
ABLIM2 P118fs	Frame_Shift_Indel	3
ABO P354fs	Frame_Shift_Indel	3
ACACA R1731C	Missense_Mutation	3
ACACB R446I	Missense_Mutation	3
ACADS R330H	Missense_Mutation	3
ACAN R542W	Missense_Mutation	3
ACE R508Q	Missense_Mutation	3
ACKR4 A292T	Missense_Mutation	3
ACOT4 A189fs	Frame_Shift_Indel	3
ACOX1 E481K	Missense_Mutation	3
ACP1 Q123fs	Frame_Shift_Indel	3
ACRC A264V	Missense_Mutation	3
ACRV1 R257Q	Missense_Mutation	3
ACSM1 R322Q	Missense_Mutation	3
ACSM1 R133Q	Missense_Mutation	3
ACSM2A L402fs	Frame_Shift_Indel	3
ACTL6A L88fs	Frame_Shift_Indel	3
ACVR1 R206H	Missense_Mutation	3
ACVR2A E93fs	Frame_Shift_Indel	3
ADA E222K	Missense_Mutation	3
ADAD1 S11L	Missense_Mutation	3
ADAM29 V205I	Missense_Mutation	3
ADAM30 N622fs	Frame_Shift_Indel	3
ADAM7 R225Q	Missense_Mutation	3
ADAM9 R256Q	Missense_Mutation	3
ADAMTS19 202_203insPG	In_Frame_Ins	3
ADAMTS4 R156W	Missense_Mutation	3
ADAMTS8 V524M	Missense_Mutation	3
ADCY10 P222fs	Frame_Shift_Indel	3
ADD3 E570K	Missense_Mutation	3
ADGB S1124L	Missense_Mutation	3
ADM A175fs	Frame_Shift_Indel	3
ADRA1B R77W	Missense_Mutation	3
ADRA2B D92N	Missense_Mutation	3
AFF2 K868T	Missense_Mutation	3
AGMO R405Q	Missense_Mutation	3
AGO3 R689*	Nonsense_Mutation	3
AGPAT4 A212T	Missense_Mutation	3
AGTR2 R155I	Missense_Mutation	3
AGXT2 R502C	Missense_Mutation	3
AHI1 K303fs	Frame_Shift_Indel	3
AHNAK V1940A	Missense_Mutation	3
AIM1 R1593*	Nonsense_Mutation	3
AK8 D243A	Missense_Mutation	3
AK9 R1209fs	Frame_Shift_Indel	3
AKAP12 I1158fs	Frame_Shift_Indel	3
AKAP12 P947fs	Frame_Shift_Indel	3
AKAP17A P500A	Missense_Mutation	3
AKAP9 M3743fs	Frame_Shift_Indel	3
AKNAD1 K620R	Missense_Mutation	3
ALAS1 A390V	Missense_Mutation	3
ALG5 R309*	Nonsense_Mutation	3
ALK R401*	Nonsense_Mutation	3
ALPK1 V62M	Missense_Mutation	3
ALPP L13del	In_Frame_Del	3
AMACR V9M	Missense_Mutation	3
AMBN S225Y	Missense_Mutation	3
AMPD1 R317H	Missense_Mutation	3
AMPH R292W	Missense_Mutation	3
ANK1 A246T	Missense_Mutation	3
ANK2 N453S	Missense_Mutation	3
ANK2 R3454fs	Frame_Shift_Indel	3
ANKDD1A R24H	Missense_Mutation	3
ANKRD12 R1308*	Nonsense_Mutation	3
ANKRD23 P92fs	Frame_Shift_Indel	3
ANKRD30A P319A	Missense_Mutation	3
ANKRD44 MUTATED	Translation_Start_Site	3
ANKRD50 R737*	Nonsense_Mutation	3
AP3B1 R912*	Nonsense_Mutation	3
AP3S1 K41fs	Frame_Shift_Indel	3
APC E1209*	Nonsense_Mutation	3
APC Q1294*	Nonsense_Mutation	3
APC S1346*	Nonsense_Mutation	3
APC Q1406*	Nonsense_Mutation	3
APC E1374*	Nonsense_Mutation	3
APC R554*	Nonsense_Mutation	3
APC E1306*	Nonsense_Mutation	3
APOB A43V	Missense_Mutation	3
APOB S1433L	Missense_Mutation	3
APPL2 K573N	Missense_Mutation	3
AQP2 N68T	Missense_Mutation	3
AQP8 G120fs	Frame_Shift_Indel	3
AQR R1018Q	Missense_Mutation	3
AR Q58L	Missense_Mutation	3
ARAP2 N322_splice	Splice_Site	3
ARAP2 E197*	Nonsense_Mutation	3
ARCN1 R26Q	Missense_Mutation	3
ARFGEF1 R1345*	Nonsense_Mutation	3
ARFIP1 R308C	Missense_Mutation	3
ARHGAP11B MUTATED	Splice_Site	3
ARHGAP29 R647Q	Missense_Mutation	3
ARHGAP35 R433*	Nonsense_Mutation	3
ARHGAP5 E489K	Missense_Mutation	3
ARHGAP5 V474A	Missense_Mutation	3
ARHGAP5 S190fs	Frame_Shift_Indel	3
ARHGEF12 R113Q	Missense_Mutation	3
ARHGEF33 R46I	Missense_Mutation	3
ARHGEF5 S1512fs	Frame_Shift_Indel	3
ARHGEF6 E727*	Nonsense_Mutation	3
ARID1A K1071fs	Frame_Shift_Indel	3
ARID1A A2235fs	Frame_Shift_Indel	3
ARID5B A1009G	Missense_Mutation	3
ARPP21 I130fs	Frame_Shift_Indel	3
ARSD AGV234del	In_Frame_Del	3
ASCC3 R2137*	Nonsense_Mutation	3
ASH1L R1321Q	Missense_Mutation	3
ASH1L E77*	Nonsense_Mutation	3
ASPN F67fs	Frame_Shift_Indel	3
ASTN1 R1208Q	Missense_Mutation	3
ASTN2 V225M	Missense_Mutation	3
ASXL2 S1081L	Missense_Mutation	3
ASXL2 R284*	Nonsense_Mutation	3
ASXL3 E873fs	Frame_Shift_Indel	3
ATAD5 L968fs	Frame_Shift_Indel	3
ATF6 R572*	Nonsense_Mutation	3
ATF7IP E318fs	Frame_Shift_Indel	3
ATG101 K84_splice	Splice_Site	3
ATIC R379Q	Missense_Mutation	3
ATM F212fs	Frame_Shift_Indel	3
ATM Q2809fs	Frame_Shift_Indel	3
ATN1 502_503insQ	In_Frame_Ins	3
ATP10B V239M	Missense_Mutation	3
ATP10B L1304I	Missense_Mutation	3
ATP11B E254*	Nonsense_Mutation	3
ATP2A1 G704C	Missense_Mutation	3
ATP2B1 S1140L	Missense_Mutation	3
ATP6AP2 R348*	Nonsense_Mutation	3
ATP6V0A4 R191Q	Missense_Mutation	3
ATP6V1C2 R312fs	Frame_Shift_Indel	3
ATRN R1318*	Nonsense_Mutation	3
ATXN1 H209del	In_Frame_Del	3
AVL9 F34L	Missense_Mutation	3
B2M M1I	Missense_Mutation	3
B2M E94fs	Frame_Shift_Indel	3
B3GALT5 E33*	Nonsense_Mutation	3
B3GNTL1 MUTATED	Translation_Start_Site	3
BAI3 R982C	Missense_Mutation	3
BAIAP2L1 A153T	Missense_Mutation	3
BBS12 R214Q	Missense_Mutation	3
BBS2 R272Q	Missense_Mutation	3
BCL9 P514fs	Frame_Shift_Indel	3
BCLAF1 E776*	Nonsense_Mutation	3
BEST3 P444fs	Frame_Shift_Indel	3
BHLHB9 E15fs	Frame_Shift_Indel	3
BICC1 R200W	Missense_Mutation	3
BIRC6 R1382Q	Missense_Mutation	3
BIRC6 E3900*	Nonsense_Mutation	3
BMP3 R344W	Missense_Mutation	3
BMP6 R231H	Missense_Mutation	3
BMP7 E173K	Missense_Mutation	3
BMPER R241Q	Missense_Mutation	3
BMPR1B T24fs	Frame_Shift_Indel	3
BNC2 R512W	Missense_Mutation	3
BRAF G469V	Missense_Mutation	3
BRAF G466V	Missense_Mutation	3
BRAF N581S	Missense_Mutation	3
BRAF K601E	Missense_Mutation	3
BRCA1 E1345fs	Frame_Shift_Indel	3
BRCA1 C61G	Missense_Mutation	3
BRCA2 K3326*	Nonsense_Mutation	3
BRINP1 R361H	Missense_Mutation	3
BRINP2 R649Q	Missense_Mutation	3
BRINP3 R507*	Nonsense_Mutation	3
BRINP3 R632C	Missense_Mutation	3
BRMS1 G107fs	Frame_Shift_Indel	3
BRSK1 D376fs	Frame_Shift_Indel	3
BTBD11 T451fs	Frame_Shift_Indel	3
BTBD11 A561V	Missense_Mutation	3
BTBD7 K58fs	Frame_Shift_Indel	3
BTBD7 S436L	Missense_Mutation	3
BTNL2 H151fs	Frame_Shift_Indel	3
BTNL8 F248fs	Frame_Shift_Indel	3
BTRC I416M	Missense_Mutation	3
C10ORF120 K254fs	Frame_Shift_Indel	3
C10ORF71 A96V	Missense_Mutation	3
C10ORF88 N134fs	Frame_Shift_Indel	3
C10ORF90 A359T	Missense_Mutation	3
C11ORF30 R18I	Missense_Mutation	3
C12ORF45 K182fs	Frame_Shift_Indel	3
C14ORF166 R76*	Nonsense_Mutation	3
C16ORF45 T106N	Missense_Mutation	3
C19ORF40 N4fs	Frame_Shift_Indel	3
C19ORF40 E92fs	Frame_Shift_Indel	3
C1ORF141 Q319H	Missense_Mutation	3
C1ORF168 S563L	Missense_Mutation	3
C1RL L351fs	Frame_Shift_Indel	3
C2CD3 I477fs	Frame_Shift_Indel	3
C2CD5 D227N	Missense_Mutation	3
C2ORF71 1225_1226insS	In_Frame_Ins	3
C3ORF20 G788fs	Frame_Shift_Indel	3
C3ORF62 R185Q	Missense_Mutation	3
C6 K817T	Missense_Mutation	3
C6 S584L	Missense_Mutation	3
C6ORF165 R94*	Nonsense_Mutation	3
C7ORF60 R360*	Nonsense_Mutation	3
CACHD1 T1182fs	Frame_Shift_Indel	3
CACNA1B G2185S	Missense_Mutation	3
CACNA1E R1594H	Missense_Mutation	3
CACNA1F R82*	Nonsense_Mutation	3
CADM3 E92K	Missense_Mutation	3
CADPS A1073T	Missense_Mutation	3
CADPS2 N468fs	Frame_Shift_Indel	3
CAGE1 E403K	Missense_Mutation	3
CALCR R63*	Nonsense_Mutation	3
CAMSAP1 T466fs	Frame_Shift_Indel	3
CAMSAP1 E1029K	Missense_Mutation	3
CAMTA1 A1117V	Missense_Mutation	3
CAPN5 E393K	Missense_Mutation	3
CARD10 KE272del	In_Frame_Del	3
CASC1 R48Q	Missense_Mutation	3
CASC3 P645L	Missense_Mutation	3
CASC3 S658L	Missense_Mutation	3
CASC3 P603L	Missense_Mutation	3
CASC3 S232F	Missense_Mutation	3
CASKIN2 P727fs	Frame_Shift_Indel	3
CASR S122Y	Missense_Mutation	3
CATSPERD A211V	Missense_Mutation	3
CBLL1 E138fs	Frame_Shift_Indel	3
CBLN3 P69fs	Frame_Shift_Indel	3
CC2D2A R1284C	Missense_Mutation	3
CCAR1 E321fs	Frame_Shift_Indel	3
CCBL2 V412I	Missense_Mutation	3
CCDC102B R278C	Missense_Mutation	3
CCDC102B R8Q	Missense_Mutation	3
CCDC108 P1164fs	Frame_Shift_Indel	3
CCDC120 R31H	Missense_Mutation	3
CCDC132 R857Q	Missense_Mutation	3
CCDC141 K343N	Missense_Mutation	3
CCDC15 K192fs	Frame_Shift_Indel	3
CCDC15 H458P	Missense_Mutation	3
CCDC150 R103Q	Missense_Mutation	3
CCDC168 D5020Y	Missense_Mutation	3
CCDC185 G329D	Missense_Mutation	3
CCDC37 I366fs	Frame_Shift_Indel	3
CCDC82 R28Q	Missense_Mutation	3
CCDC88A K677fs	Frame_Shift_Indel	3
CCM2L P46fs	Frame_Shift_Indel	3
CCNT2 S530Y	Missense_Mutation	3
CD163L1 S686L	Missense_Mutation	3
CD1D L25fs	Frame_Shift_Indel	3
CD1E F85V	Missense_Mutation	3
CD226 E232K	Missense_Mutation	3
CD2BP2 D57del	In_Frame_Del	3
CD3EAP K216fs	Frame_Shift_Indel	3
CD55 E156K	Missense_Mutation	3
CD5L R32H	Missense_Mutation	3
CDC14B R375C	Missense_Mutation	3
CDC20B R307Q	Missense_Mutation	3
CDC25A R446*	Nonsense_Mutation	3
CDC27 D549E	Missense_Mutation	3
CDC27 I487V	Missense_Mutation	3
CDC42BPB K338fs	Frame_Shift_Indel	3
CDC42EP1 APAANPS254del	In_Frame_Del	3
CDC7 S148Y	Missense_Mutation	3
CDH1 L230_splice	Splice_Site	3
CDH1 E243K	Missense_Mutation	3
CDH1 D254Y	Missense_Mutation	3
CDH11 K357T	Missense_Mutation	3
CDH12 D674N	Missense_Mutation	3
CDH23 V405I	Missense_Mutation	3
CDHR1 R726C	Missense_Mutation	3
CDK12 W1459fs	Frame_Shift_Indel	3
CDK16 R102C	Missense_Mutation	3
CDKL3 F591fs	Frame_Shift_Indel	3
CDKN1A A45fs	Frame_Shift_Indel	3
CDKN2A H83Y	Missense_Mutation	3
CEACAM5 L640I	Missense_Mutation	3
CELA1 V3fs	Frame_Shift_Indel	3
CELF4 A310T	Missense_Mutation	3
CELSR1 W1958G	Missense_Mutation	3
CENPE R2659C	Missense_Mutation	3
CENPF E1568D	Missense_Mutation	3
CENPN S107L	Missense_Mutation	3
CEP104 R93*	Nonsense_Mutation	3
CEP128 R422Q	Missense_Mutation	3
CEP162 S1242Y	Missense_Mutation	3
CEP162 K1098fs	Frame_Shift_Indel	3
CEP164 E493fs	Frame_Shift_Indel	3
CEP192 K786fs	Frame_Shift_Indel	3
CEP290 K2215fs	Frame_Shift_Indel	3
CEP290 E440*	Nonsense_Mutation	3
CEP76 E30*	Nonsense_Mutation	3
CEP89 E598K	Missense_Mutation	3
CERKL R283Q	Missense_Mutation	3
CFAP44 S118L	Missense_Mutation	3
CFAP57 F110C	Missense_Mutation	3
CFAP58 E833*	Nonsense_Mutation	3
CFI K37fs	Frame_Shift_Indel	3
CHCHD3 F111fs	Frame_Shift_Indel	3
CHD8 R1301L	Missense_Mutation	3
CHGB R277*	Nonsense_Mutation	3
CHRNA2 E418V	Missense_Mutation	3
CHRNB3 L117I	Missense_Mutation	3
CHRNB3 E374fs	Frame_Shift_Indel	3
CHST1 R408H	Missense_Mutation	3
CHST4 K5fs	Frame_Shift_Indel	3
CIC R507fs	Frame_Shift_Indel	3
CIITA E727K	Missense_Mutation	3
CIZ1 R684*	Nonsense_Mutation	3
CLCN5 R554W	Missense_Mutation	3
CLDN6 G189fs	Frame_Shift_Indel	3
CLGN T508fs	Frame_Shift_Indel	3
CLOCK L123fs	Frame_Shift_Indel	3
CLSTN1 N221fs	Frame_Shift_Indel	3
CLSTN1 T615M	Missense_Mutation	3
CLSTN3 R269H	Missense_Mutation	3
CMAS R110Q	Missense_Mutation	3
CNBD1 L396R	Missense_Mutation	3
CNBD1 K385_splice	Splice_Site	3
CNBD1 L396P	Missense_Mutation	3
CNGA1 D214N	Missense_Mutation	3
CNGA4 K510T	Missense_Mutation	3
CNKSR2 K592fs	Frame_Shift_Indel	3
CNOT6 S248fs	Frame_Shift_Indel	3
CNPY1 A21T	Missense_Mutation	3
CNR1 T377M	Missense_Mutation	3
CNTN4 S1005L	Missense_Mutation	3
CNTNAP2 R1088*	Nonsense_Mutation	3
CNTNAP5 V1168I	Missense_Mutation	3
CNTROB R898fs	Frame_Shift_Indel	3
COIL N162fs	Frame_Shift_Indel	3
COL12A1 R1965H	Missense_Mutation	3
COL12A1 R1031C	Missense_Mutation	3
COL12A1 P3026fs	Frame_Shift_Indel	3
COL14A1 A1591T	Missense_Mutation	3
COL28A1 R617*	Nonsense_Mutation	3
COL4A1 P603fs	Frame_Shift_Indel	3
COL4A5 E1637K	Missense_Mutation	3
COL4A6 R417C	Missense_Mutation	3
COL5A1 G994fs	Frame_Shift_Indel	3
COL5A1 R193H	Missense_Mutation	3
COL5A1 G499fs	Frame_Shift_Indel	3
COL6A3 D598N	Missense_Mutation	3
COL7A1 R2424W	Missense_Mutation	3
COL9A1 R118Q	Missense_Mutation	3
COL9A1 P283fs	Frame_Shift_Indel	3
COPB1 R425C	Missense_Mutation	3
CPA6 E398K	Missense_Mutation	3
CPAMD8 G1051fs	Frame_Shift_Indel	3
CPAMD8 P784fs	Frame_Shift_Indel	3
CPSF4 P219Q	Missense_Mutation	3
CR1 R1392H	Missense_Mutation	3
CR1 P169fs	Frame_Shift_Indel	3
CR1 E1770*	Nonsense_Mutation	3
CR1L L79fs	Frame_Shift_Indel	3
CREBBP P2094L	Missense_Mutation	3
CREBZF K226del	In_Frame_Del	3
CRTAC1 MUTATED	Translation_Start_Site	3
CRX A260T	Missense_Mutation	3
CSF3R R233W	Missense_Mutation	3
CSMD1 S782Y	Missense_Mutation	3
CSMD1 L3411V	Missense_Mutation	3
CSMD3 S1090Y	Missense_Mutation	3
CSMD3 R2231*	Nonsense_Mutation	3
CSNK1G3 D294fs	Frame_Shift_Indel	3
CSRP2BP R264Q	Missense_Mutation	3
CTCF G261_splice	Splice_Site	3
CTCF N314fs	Frame_Shift_Indel	3
CTCFL K25fs	Frame_Shift_Indel	3
CTDNEP1 E126K	Missense_Mutation	3
CTNNA1 R451*	Nonsense_Mutation	3
CTNNA2 R930*	Nonsense_Mutation	3
CTNNA3 K856fs	Frame_Shift_Indel	3
CTNNAL1 R307W	Missense_Mutation	3
CTNNB1 S45F	Missense_Mutation	3
CTNNB1 S37A	Missense_Mutation	3
CTNND1 E745*	Nonsense_Mutation	3
CTSD P89fs	Frame_Shift_Indel	3
CTTNBP2 S420L	Missense_Mutation	3
CUL1 E485K	Missense_Mutation	3
CUL1 R146C	Missense_Mutation	3
CUL2 L65fs	Frame_Shift_Indel	3
CUL9 R1730C	Missense_Mutation	3
CXCR2 R80H	Missense_Mutation	3
CYLC2 R5I	Missense_Mutation	3
CYP1A2 V483M	Missense_Mutation	3
CYP21A2 L10del	In_Frame_Del	3
CYP27B1 H441fs	Frame_Shift_Indel	3
CYP27B1 G57fs	Frame_Shift_Indel	3
CYP2C19 R125H	Missense_Mutation	3
CYP2D6 H352R	Missense_Mutation	3
CYP2D7P S32A	Missense_Mutation	3
CYP4A11 V185F	Missense_Mutation	3
CYP4F2 G470R	Missense_Mutation	3
CYP7A1 D213N	Missense_Mutation	3
CYP7B1 K332T	Missense_Mutation	3
DAB2IP D994fs	Frame_Shift_Indel	3
DBF4B S254Y	Missense_Mutation	3
DCAF12L2 R246H	Missense_Mutation	3
DCAF12L2 P334L	Missense_Mutation	3
DCAF13 R337I	Missense_Mutation	3
DCAF4L1 A189V	Missense_Mutation	3
DCAF6 R808Q	Missense_Mutation	3
DCAF8L1 E80K	Missense_Mutation	3
DCDC1 A212T	Missense_Mutation	3
DCDC2 A324fs	Frame_Shift_Indel	3
DCN E95K	Missense_Mutation	3
DCP1B Q252H	Missense_Mutation	3
DCPS R145H	Missense_Mutation	3
DCT R499*	Nonsense_Mutation	3
DCTN2 P200fs	Frame_Shift_Indel	3
DDHD1 112_113insGG	In_Frame_Ins	3
DDX10 D788del	In_Frame_Del	3
DDX5 S147_splice	Splice_Site	3
DDX50 K207fs	Frame_Shift_Indel	3
DDX60 L1133fs	Frame_Shift_Indel	3
DENND1C G479fs	Frame_Shift_Indel	3
DENND3 R176H	Missense_Mutation	3
DENND3 E1064*	Nonsense_Mutation	3
DENND4A V965I	Missense_Mutation	3
DHCR7 F215L	Missense_Mutation	3
DHX15 K408fs	Frame_Shift_Indel	3
DHX36 A490V	Missense_Mutation	3
DHX9 R1050*	Nonsense_Mutation	3
DIAPH2 E121K	Missense_Mutation	3
DIS3L T4M	Missense_Mutation	3
DISP1 R631*	Nonsense_Mutation	3
DLC1 R1294C	Missense_Mutation	3
DLG2 S624L	Missense_Mutation	3
DLL1 G282fs	Frame_Shift_Indel	3
DMD R1324C	Missense_Mutation	3
DMXL2 R2877_splice	Splice_Site	3
DMXL2 R747Q	Missense_Mutation	3
DNAH11 E1160*	Nonsense_Mutation	3
DNAH11 R2196*	Nonsense_Mutation	3
DNAH11 T871fs	Frame_Shift_Indel	3
DNAH14 R1367C	Missense_Mutation	3
DNAH3 R2576H	Missense_Mutation	3
DNAH3 T3337M	Missense_Mutation	3
DNAH3 K2298fs	Frame_Shift_Indel	3
DNAH3 S2226L	Missense_Mutation	3
DNAH5 R3516I	Missense_Mutation	3
DNAH5 E3394K	Missense_Mutation	3
DNAH7 I2732fs	Frame_Shift_Indel	3
DNAH7 R2961Q	Missense_Mutation	3
DNAH8 K1471fs	Frame_Shift_Indel	3
DNAH8 R1130H	Missense_Mutation	3
DNAH9 R803I	Missense_Mutation	3
DNAJC1 K193fs	Frame_Shift_Indel	3
DNAJC13 E1248K	Missense_Mutation	3
DNAJC28 E210*	Nonsense_Mutation	3
DNM1L A183T	Missense_Mutation	3
DNM2 P791fs	Frame_Shift_Indel	3
DNMT1 E432K	Missense_Mutation	3
DNMT1 E51K	Missense_Mutation	3
DOCK10 S1349L	Missense_Mutation	3
DOCK2 R572Q	Missense_Mutation	3
DOCK2 G170R	Missense_Mutation	3
DOCK2 R1357W	Missense_Mutation	3
DOCK3 R1183C	Missense_Mutation	3
DOCK5 E177K	Missense_Mutation	3
DOCK8 L1111fs	Frame_Shift_Indel	3
DOPEY2 Y2048S	Missense_Mutation	3
DOPEY2 Y326fs	Frame_Shift_Indel	3
DPP7 G402fs	Frame_Shift_Indel	3
DPP8 G165R	Missense_Mutation	3
DPY19L2 F281L	Missense_Mutation	3
DSG4 S285L	Missense_Mutation	3
DSG4 S158L	Missense_Mutation	3
DST R284C	Missense_Mutation	3
DST S2271Y	Missense_Mutation	3
DSTN F101fs	Frame_Shift_Indel	3
DUSP16 R505Q	Missense_Mutation	3
DUSP16 R483*	Nonsense_Mutation	3
DUX4L6 A240T	Missense_Mutation	3
DUX4L6 G222fs	Frame_Shift_Indel	3
DUX4L6 G212V	Missense_Mutation	3
DUX4L6 R216fs	Frame_Shift_Indel	3
DUX4L6 A240V	Missense_Mutation	3
DUX4L6 W238C	Missense_Mutation	3
DVL2 A601fs	Frame_Shift_Indel	3
DYM E87*	Nonsense_Mutation	3
DYM R533*	Nonsense_Mutation	3
DYNC2H1 L4304fs	Frame_Shift_Indel	3
DYNC2H1 E883D	Missense_Mutation	3
DYRK1A V149fs	Frame_Shift_Indel	3
DYRK1B Q545fs	Frame_Shift_Indel	3
DYSF C1398fs	Frame_Shift_Indel	3
E2F7 R185H	Missense_Mutation	3
EBPL L189V	Missense_Mutation	3
EDARADD R66Q	Missense_Mutation	3
EDNRB A14V	Missense_Mutation	3
EEA1 N570fs	Frame_Shift_Indel	3
EFCAB5 R1256C	Missense_Mutation	3
EFCAB6 R379K	Missense_Mutation	3
EFHB R726Q	Missense_Mutation	3
EFR3A R53Q	Missense_Mutation	3
EGFLAM W364fs	Frame_Shift_Indel	3
EGFR P596L	Missense_Mutation	3
EGFR H304Y	Missense_Mutation	3
EGR1 P332fs	Frame_Shift_Indel	3
EHBP1 R473I	Missense_Mutation	3
EHD3 G323W	Missense_Mutation	3
EID3 D89N	Missense_Mutation	3
EIF4G1 R183*	Nonsense_Mutation	3
ELMSAN1 Q36fs	Frame_Shift_Indel	3
EMILIN2 K759N	Missense_Mutation	3
EMILIN3 G460fs	Frame_Shift_Indel	3
EML1 V247I	Missense_Mutation	3
EML1 R813C	Missense_Mutation	3
EML3 P70fs	Frame_Shift_Indel	3
EMR1 E443*	Nonsense_Mutation	3
ENTPD2 G204fs	Frame_Shift_Indel	3
EOMES G332fs	Frame_Shift_Indel	3
EP300 R580Q	Missense_Mutation	3
EP300 A1629V	Missense_Mutation	3
EP400 R1187H	Missense_Mutation	3
EPC2 R784_splice	Splice_Site	3
EPHA10 R150H	Missense_Mutation	3
EPHA10 P868fs	Frame_Shift_Indel	3
EPHA5 K477fs	Frame_Shift_Indel	3
EPHB2 R392H	Missense_Mutation	3
EPHB6 S280fs	Frame_Shift_Indel	3
EPHB6 G54fs	Frame_Shift_Indel	3
EPHX4 R282Q	Missense_Mutation	3
EPN1 W276fs	Frame_Shift_Indel	3
EPS8L2 T469fs	Frame_Shift_Indel	3
ERBB4 M1fs	Frame_Shift_Indel	3
ERC2 R20H	Missense_Mutation	3
ERC2 R528C	Missense_Mutation	3
ERCC2 N238S	Missense_Mutation	3
ERCC3 R645Q	Missense_Mutation	3
ERCC6L R505Q	Missense_Mutation	3
ERI3 T200M	Missense_Mutation	3
ERICH6B E135G	Missense_Mutation	3
ESCO1 R573Q	Missense_Mutation	3
ESF1 T99fs	Frame_Shift_Indel	3
ETV1 R187C	Missense_Mutation	3
ETV1 S181L	Missense_Mutation	3
EVL P185fs	Frame_Shift_Indel	3
EXOC1 K430N	Missense_Mutation	3
EXOC2 L9fs	Frame_Shift_Indel	3
EXOC6 R208Q	Missense_Mutation	3
EXOC6 R780*	Nonsense_Mutation	3
EXOSC8 L160fs	Frame_Shift_Indel	3
EYA2 R303H	Missense_Mutation	3
EZH2 E740K	Missense_Mutation	3
F13A1 E273K	Missense_Mutation	3
F5 L56I	Missense_Mutation	3
FAM111A R129C	Missense_Mutation	3
FAM111B S269fs	Frame_Shift_Indel	3
FAM122A G236fs	Frame_Shift_Indel	3
FAM124B V85I	Missense_Mutation	3
FAM135B S645R	Missense_Mutation	3
FAM154B S56L	Missense_Mutation	3
FAM155A Q86del	In_Frame_Del	3
FAM155B E158K	Missense_Mutation	3
FAM161A R306W	Missense_Mutation	3
FAM171B D459N	Missense_Mutation	3
FAM174B SS69del	In_Frame_Del	3
FAM175A R252*	Nonsense_Mutation	3
FAM179B D1713N	Missense_Mutation	3
FAM187B L252fs	Frame_Shift_Indel	3
FAM214B A42fs	Frame_Shift_Indel	3
FAM227B D340N	Missense_Mutation	3
FAM47A E66K	Missense_Mutation	3
FAM47A LRPEPPETGVSH235del	In_Frame_Del	3
FAM47B R524W	Missense_Mutation	3
FAM83B R206Q	Missense_Mutation	3
FAM90A1 R397W	Missense_Mutation	3
FAM91A1 A379T	Missense_Mutation	3
FAM98C K349del	In_Frame_Del	3
FANCE A308fs	Frame_Shift_Indel	3
FARP1 S383L	Missense_Mutation	3
FASTKD1 K3fs	Frame_Shift_Indel	3
FAT1 S2450*	Nonsense_Mutation	3
FAT1 E2697*	Nonsense_Mutation	3
FAT1 R2597*	Nonsense_Mutation	3
FAT2 S582L	Missense_Mutation	3
FAT3 R567*	Nonsense_Mutation	3
FAT3 A4159T	Missense_Mutation	3
FAT4 R1788H	Missense_Mutation	3
FBN1 D613_splice	Splice_Site	3
FBN2 E1144K	Missense_Mutation	3
FBN3 V886I	Missense_Mutation	3
FBXW7 R14Q	Missense_Mutation	3
FBXW7 G423V	Missense_Mutation	3
FBXW9 G298fs	Frame_Shift_Indel	3
FCN1 S247Y	Missense_Mutation	3
FCN2 R103H	Missense_Mutation	3
FER E146*	Nonsense_Mutation	3
FER L474fs	Frame_Shift_Indel	3
FERMT2 K152fs	Frame_Shift_Indel	3
FGD6 R321Q	Missense_Mutation	3
FGF14 T224M	Missense_Mutation	3
FGFR2 C382R	Missense_Mutation	3
FGFR3 G380R	Missense_Mutation	3
FHDC1 R254W	Missense_Mutation	3
FHOD3 A225T	Missense_Mutation	3
FIGNL1 K309fs	Frame_Shift_Indel	3
FILIP1 R67*	Nonsense_Mutation	3
FLG 3631_3632insL	In_Frame_Ins	3
FLG S2188R	Missense_Mutation	3
FLG K159fs	Frame_Shift_Indel	3
FLG2 H1901fs	Frame_Shift_Indel	3
FLRT2 E102K	Missense_Mutation	3
FLT3 D835E	Missense_Mutation	3
FLT4 P30fs	Frame_Shift_Indel	3
FMNL3 R560Q	Missense_Mutation	3
FMR1NB R235Q	Missense_Mutation	3
FN1 R290C	Missense_Mutation	3
FNBP1L R65W	Missense_Mutation	3
FNBP4 TT58del	In_Frame_Del	3
FNDC1 R698W	Missense_Mutation	3
FNDC7 R510W	Missense_Mutation	3
FOLH1 S501fs	Frame_Shift_Indel	3
FOXA1 I176M	Missense_Mutation	3
FOXD4L4 C405fs	Frame_Shift_Indel	3
FOXK1 R354W	Missense_Mutation	3
FOXN2 Q269fs	Frame_Shift_Indel	3
FOXP4 P270fs	Frame_Shift_Indel	3
FOXQ1 S135L	Missense_Mutation	3
FRG1 N144_splice	Splice_Site	3
FRG1B N62S	Missense_Mutation	3
FRG1B C61Y	Missense_Mutation	3
FRG1B K13N	Missense_Mutation	3
FRG1B A53T	Missense_Mutation	3
FRG1B H30Y	Missense_Mutation	3
FRMD7 R589M	Missense_Mutation	3
FRMPD1 E537K	Missense_Mutation	3
FRY R417Q	Missense_Mutation	3
FRY R278Q	Missense_Mutation	3
FRYL R395Q	Missense_Mutation	3
FSCN3 R285C	Missense_Mutation	3
FSTL5 R40*	Nonsense_Mutation	3
FXR2 P540fs	Frame_Shift_Indel	3
FYB G8fs	Frame_Shift_Indel	3
FZD3 Y294fs	Frame_Shift_Indel	3
GABRA6 V314I	Missense_Mutation	3
GABRG2 S3L	Missense_Mutation	3
GABRR3 S411L	Missense_Mutation	3
GALNT15 E395K	Missense_Mutation	3
GALNT16 R141H	Missense_Mutation	3
GANAB L23fs	Frame_Shift_Indel	3
GART K807fs	Frame_Shift_Indel	3
GAS6 P672fs	Frame_Shift_Indel	3
GAS7 R340Q	Missense_Mutation	3
GATA3 I350_splice	Splice_Site	3
GATA3 F234fs	Frame_Shift_Indel	3
GCDH L389fs	Frame_Shift_Indel	3
GFAP A233T	Missense_Mutation	3
GGA2 A63V	Missense_Mutation	3
GGNBP2 R214_splice	Splice_Site	3
GGT1 G84S	Missense_Mutation	3
GIGYF2 E66*	Nonsense_Mutation	3
GIGYF2 R205H	Missense_Mutation	3
GIMAP7 V276fs	Frame_Shift_Indel	3
GIPC3 G227fs	Frame_Shift_Indel	3
GJA1 R239W	Missense_Mutation	3
GJA1 A311fs	Frame_Shift_Indel	3
GJB3 R160H	Missense_Mutation	3
GJC3 D246N	Missense_Mutation	3
GLI3 P1033fs	Frame_Shift_Indel	3
GLRA3 L454I	Missense_Mutation	3
GLYAT R131C	Missense_Mutation	3
GMPPB D114N	Missense_Mutation	3
GNAL R114*	Nonsense_Mutation	3
GNAS R844C	Missense_Mutation	3
GNG3 F70L	Missense_Mutation	3
GNPNAT1 F54fs	Frame_Shift_Indel	3
GNPTAB V77I	Missense_Mutation	3
GNPTAB R1189Q	Missense_Mutation	3
GOLGB1 D2782fs	Frame_Shift_Indel	3
GOLGB1 A2789T	Missense_Mutation	3
GOLIM4 R661*	Nonsense_Mutation	3
GON4L M134fs	Frame_Shift_Indel	3
GPALPP1 D88del	In_Frame_Del	3
GPATCH2L R279I	Missense_Mutation	3
GPC4 P344fs	Frame_Shift_Indel	3
GPHN R446*	Nonsense_Mutation	3
GPLD1 R717Q	Missense_Mutation	3
GPN1 S378L	Missense_Mutation	3
GPR112 S1283Y	Missense_Mutation	3
GPR113 G728fs	Frame_Shift_Indel	3
GPR114 W201fs	Frame_Shift_Indel	3
GPR124 G523fs	Frame_Shift_Indel	3
GPR132 MUTATED	Translation_Start_Site	3
GPR141 I187fs	Frame_Shift_Indel	3
GPR158 D566N	Missense_Mutation	3
GPR160 K237fs	Frame_Shift_Indel	3
GPR50 TTGH502del	In_Frame_Del	3
GPR64 R814Q	Missense_Mutation	3
GPR98 R4802*	Nonsense_Mutation	3
GPR98 R4277*	Nonsense_Mutation	3
GPRC5A V30I	Missense_Mutation	3
GPRIN1 231_239RKEDPGSLR>R	In_Frame_Del	3
GPRIN1 G236V	Missense_Mutation	3
GPRIN2 S328C	Missense_Mutation	3
GPRIN2 V241M	Missense_Mutation	3
GRB10 T422M	Missense_Mutation	3
GRIA1 T110M	Missense_Mutation	3
GRIA1 R208C	Missense_Mutation	3
GRIA3 S646Y	Missense_Mutation	3
GRIA4 R45*	Nonsense_Mutation	3
GRIK3 R450W	Missense_Mutation	3
GRIK5 R376H	Missense_Mutation	3
GRIN3A S171L	Missense_Mutation	3
GRIN3B D735fs	Frame_Shift_Indel	3
GRK4 R26C	Missense_Mutation	3
GRK4 K22fs	Frame_Shift_Indel	3
GRM1 R628L	Missense_Mutation	3
GRM5 R834C	Missense_Mutation	3
GRM6 V775M	Missense_Mutation	3
GRM6 E363D	Missense_Mutation	3
GRM7 R679Q	Missense_Mutation	3
GRM8 E365D	Missense_Mutation	3
GRM8 H720fs	Frame_Shift_Indel	3
GSK3A A146T	Missense_Mutation	3
GSN R48_splice	Splice_Site	3
GTF3C1 S767fs	Frame_Shift_Indel	3
GUCY2F R493C	Missense_Mutation	3
GXYLT1 F326fs	Frame_Shift_Indel	3
HADHA R291*	Nonsense_Mutation	3
HAND2 R142H	Missense_Mutation	3
HARS R232H	Missense_Mutation	3
HAUS6 E633*	Nonsense_Mutation	3
HCN1 R593*	Nonsense_Mutation	3
HCN1 R270Q	Missense_Mutation	3
HCN1 A348T	Missense_Mutation	3
HCRTR2 R253Q	Missense_Mutation	3
HDAC9 R679Q	Missense_Mutation	3
HDLBP G747fs	Frame_Shift_Indel	3
HEATR4 R224Q	Missense_Mutation	3
HECW2 R1101C	Missense_Mutation	3
HELZ F1433fs	Frame_Shift_Indel	3
HEPHL1 R1021Q	Missense_Mutation	3
HERC6 S290L	Missense_Mutation	3
HFM1 E363*	Nonsense_Mutation	3
HGC6.3 M72V	Missense_Mutation	3
HGC6.3 P88S	Missense_Mutation	3
HIPK1 R909Q	Missense_Mutation	3
HIVEP1 A2611fs	Frame_Shift_Indel	3
HIVEP2 R1440*	Nonsense_Mutation	3
HIVEP3 H554fs	Frame_Shift_Indel	3
HLA-A Q250fs	Frame_Shift_Indel	3
HLA-B R68fs	Frame_Shift_Indel	3
HLA-F L393fs	Frame_Shift_Indel	3
HLCS E362K	Missense_Mutation	3
HMCN1 E3704*	Nonsense_Mutation	3
HMCN1 T4097M	Missense_Mutation	3
HMCN1 S371Y	Missense_Mutation	3
HMCN1 S133Y	Missense_Mutation	3
HNRNPL H75P	Missense_Mutation	3
HOOK1 L361fs	Frame_Shift_Indel	3
HOXA3 MUTATED	Splice_Site	3
HOXD12 E220K	Missense_Mutation	3
HOXD8 P122fs	Frame_Shift_Indel	3
HPS3 S133L	Missense_Mutation	3
HPSE R465W	Missense_Mutation	3
HPSE2 K58N	Missense_Mutation	3
HRCT1 R63W	Missense_Mutation	3
HSP90AB1 K552del	In_Frame_Del	3
HSPA12A R285H	Missense_Mutation	3
HSPA4L R483C	Missense_Mutation	3
HTR1F R363*	Nonsense_Mutation	3
HTR2A S219L	Missense_Mutation	3
HTR3A V143M	Missense_Mutation	3
HTR3C R149*	Nonsense_Mutation	3
HTRA3 Q403R	Missense_Mutation	3
[truncated: 20,981 more rows]
