# Supplementary material for: Bioinformatics analysis of thousands of TCGA tumors to determine the involvement of epigenetic regulators in human cancer
Source: BMC Genomics. 2015 Jun 18;16(Suppl 8):S5. doi: 10.1186/1471-2164-16-S8-S5 (PMC4480953; doi:10.1186/1471-2164-16-S8-S5)
Supplement: Additional file 8 — Differential gene expression analysis results. [file 1471-2164-16-S8-S5-S8.xls]

## Sheet: DifferentialExpression
Entrez ID	log2(mean fold change tumors versus normals)	p-value	adjusted p-value	Mean expression level in normals (variance stabilized)	Mean expression level in tumors (variance stabilized)	Cancer Type	Gene Symbol
GeneID:10013	0.449319	0.515124	0.992876	10.6658	11.0461	BLCA	HDAC6
GeneID:100137047	0.0169541	0.681276	1	9.34558	9.41556	BLCA	JMJD7
GeneID:10014	-0.797387	0.0803941	0.497235	12.2319	11.3394	BLCA	HDAC5
GeneID:10155	0.662683	0.220418	0.789034	13.7734	14.3227	BLCA	TRIM28
GeneID:10196	0.437965	0.38321	0.925828	8.55213	8.8057	BLCA	PRMT3
GeneID:10322	0.475515	0.327312	0.887735	9.3598	9.76029	BLCA	SMYD5
GeneID:10389	-0.0154892	0.739643	1	6.23422	5.58325	BLCA	SCML2
GeneID:10419	0.424132	0.415975	0.944688	11.1554	11.4561	BLCA	PRMT5
GeneID:10498	0.0311503	0.831894	1	10.842	10.8964	BLCA	CARM1
GeneID:10524	-0.289151	0.480242	0.978241	11.5143	11.1978	BLCA	KAT5
GeneID:10765	0.402294	0.469978	0.97193	11.2726	11.582	BLCA	KDM5B
GeneID:10771	-1.11781	0.0280625	0.253612	11.1416	10.2031	BLCA	ZMYND11
GeneID:10902	0.075503	0.925974	1	10.837	10.8769	BLCA	BRD8
GeneID:10919	0.448239	0.399378	0.934977	11.5847	11.9974	BLCA	EHMT2
GeneID:11105	Inf	0.747685	1	2.08206	2.28506	BLCA	PRDM7
GeneID:11107	-1.15952	0.0288657	0.258898	6.77387	5.3089	BLCA	PRDM5
GeneID:11108	0.0233333	0.94934	1	9.79131	9.74959	BLCA	PRDM4
GeneID:11143	-0.582035	0.371405	0.918895	9.50859	8.95113	BLCA	KAT7
GeneID:11176	0.0246068	0.976976	1	11.4525	11.4042	BLCA	BAZ2A
GeneID:11177	0.394003	0.567981	1	10.991	11.446	BLCA	BAZ1A
GeneID:11262	-0.219763	0.749382	1	6.89705	6.64048	BLCA	SP140
GeneID:114826	-0.44966	0.410622	0.941489	8.26498	7.89999	BLCA	SMYD4
GeneID:138474	-0.355653	0.584764	1	3.98466	3.75588	BLCA	TAF1L
GeneID:1387	-0.480546	0.36534	0.914083	11.8241	11.3497	BLCA	CREBBP
GeneID:150572	0.466566	1	1	2.12963	2.1358	BLCA	SMYD1
GeneID:1786	1.05521	0.0361194	0.302456	11.0683	12.0407	BLCA	DNMT1
GeneID:1788	0.803959	0.109874	0.594919	9.01922	9.65118	BLCA	DNMT3A
GeneID:1789	1.89046	0.00343835	0.0534121	6.35537	8.20596	BLCA	DNMT3B
GeneID:196528	-0.124022	1	1	9.60155	9.4116	BLCA	ARID2
GeneID:2033	-0.227363	0.710737	1	11.7886	11.5137	BLCA	EP300
GeneID:2145	-1.30992	0.00922086	0.114414	9.73514	8.68853	BLCA	EZH1
GeneID:2146	1.63077	0.00157239	0.02848	8.18475	10.2193	BLCA	EZH2
GeneID:2186	-0.042963	1	1	11.4381	11.3592	BLCA	BPTF
GeneID:221037	-0.853784	0.0720282	0.466743	11.4013	10.5801	BLCA	JMJD1C
GeneID:221656	0.17792	0.587048	1	8.55264	8.52559	BLCA	KDM1B
GeneID:22933	-0.0450941	0.917155	1	11.6475	11.5005	BLCA	SIRT2
GeneID:22955	-0.878629	0.0831954	0.506879	10.7637	10.0261	BLCA	SCMH1
GeneID:22992	-0.02212	0.88684	1	12.9863	12.9067	BLCA	KDM2A
GeneID:23028	0.830587	0.136996	0.667176	11.8973	12.6772	BLCA	KDM1A
GeneID:23030	0.139934	0.760752	1	10.0015	10.0405	BLCA	KDM4B
GeneID:23067	-0.59962	0.268699	0.839356	10.2795	9.7641	BLCA	SETD1B
GeneID:23081	-0.395621	0.388605	0.929742	9.997	9.52456	BLCA	KDM4C
GeneID:23133	-0.103055	0.664044	1	10.1311	9.99434	BLCA	PHF8
GeneID:23135	-1.46739	0.000235828	0.00595721	11.8326	10.631	BLCA	KDM6B
GeneID:23210	-0.469687	0.239331	0.810081	10.8151	10.3837	BLCA	JMJD6
GeneID:23408	0.275274	0.799519	1	8.94981	9.10897	BLCA	SIRT5
GeneID:23409	-0.133926	0.896258	1	5.4036	5.39392	BLCA	SIRT4
GeneID:23410	-0.27911	0.462077	0.968654	9.03789	8.70659	BLCA	SIRT3
GeneID:23411	-1.19107	0.0137786	0.1526	9.57566	8.40672	BLCA	SIRT1
GeneID:23476	0.0386625	0.910318	1	11.2125	11.2467	BLCA	BRD4
GeneID:23522	-1.16292	0.0118763	0.137547	10.4767	9.5063	BLCA	KAT6B
GeneID:23774	-0.28947	0.514449	0.992876	10.7507	10.3837	BLCA	BRD1
GeneID:254065	0.352598	0.526646	0.995657	8.43444	8.6908	BLCA	BRWD3
GeneID:26013	0.810131	0.284829	0.851676	7.06184	7.46215	BLCA	L3MBTL1
GeneID:2648	1.10893	0.0679656	0.450949	10.8229	11.8308	BLCA	KAT2A
GeneID:27154	-0.21457	0.776925	1	9.48993	9.33298	BLCA	BRPF3
GeneID:27443	0.208568	0.68286	1	6.05071	5.88982	BLCA	CECR2
GeneID:29028	1.45352	0.00537751	0.0759373	9.4869	10.7678	BLCA	ATAD2
GeneID:29072	-0.251367	0.65122	1	11.805	11.5353	BLCA	SETD2
GeneID:29117	0.188618	0.76919	1	10.5841	10.7334	BLCA	BRD7
GeneID:29994	-0.848601	0.0538604	0.391852	10.5212	9.63611	BLCA	BAZ2B
GeneID:3065	0.276073	0.682496	1	12.2639	12.5228	BLCA	HDAC1
GeneID:3066	0.368553	0.5209	0.994924	12.2606	12.5459	BLCA	HDAC2
GeneID:3275	-0.459337	0.303496	0.868173	11.8559	11.3794	BLCA	PRMT2
GeneID:3276	0.56381	0.349969	0.904906	12.5607	13.0531	BLCA	PRMT1
GeneID:339123	-0.280007	0.592741	1	10.2749	9.91432	BLCA	JMJD8
GeneID:3431	0.104264	1	1	10.1888	10.053	BLCA	SP110
GeneID:3720	0.654484	0.189842	0.750902	9.44955	9.79627	BLCA	JARID2
GeneID:387893	0.0519489	0.89123	1	7.84711	7.86888	BLCA	SETD8
GeneID:390245	-0.299226	0.447297	0.959442	3.00245	2.69208	BLCA	KDM4E
GeneID:4297	-0.922603	0.0733808	0.471312	10.4318	9.69064	BLCA	MLL
GeneID:51111	-0.199759	0.713946	1	10.3146	10.0102	BLCA	SUV420H1
GeneID:51412	5.57648	0.823294	1	2.48808	2.83181	BLCA	ACTL6B
GeneID:51460	0.288728	0.473436	0.974368	9.21383	9.38286	BLCA	SFMBT1
GeneID:51547	0.849875	0.180945	0.739715	9.41707	10.4477	BLCA	SIRT7
GeneID:51548	0.622747	0.35219	0.906013	9.0193	9.62424	BLCA	SIRT6
GeneID:51564	0.0485476	0.973941	1	11.5049	11.4594	BLCA	HDAC7
GeneID:51592	0.0961902	0.948558	1	9.81243	9.7411	BLCA	TRIM33
GeneID:51780	-0.560365	0.283033	0.850165	11.5934	11.0292	BLCA	KDM3B
GeneID:5253	-0.520121	0.325592	0.886624	10.5348	10.0546	BLCA	PHF2
GeneID:54014	-0.172065	0.708037	1	10.3095	10.1025	BLCA	BRWD1
GeneID:54093	0.495049	0.442399	0.956533	9.39214	9.74146	BLCA	SETD4
GeneID:54454	0.159594	0.801531	1	8.51941	8.61931	BLCA	ATAD2B
GeneID:54496	0.505674	0.504603	0.989405	10.4287	10.7494	BLCA	PRMT7
GeneID:54799	0.14509	0.866919	1	7.45647	7.48244	BLCA	MBTD1
GeneID:54904	0.0446083	0.895236	1	10.718	10.5652	BLCA	WHSC1L1
GeneID:55023	-0.312006	0.588353	1	9.72695	9.27629	BLCA	PHIP
GeneID:55140	-0.419913	0.32789	0.88843	10.0633	9.56856	BLCA	ELP3
GeneID:55170	0.184384	0.78816	1	8.25945	8.2494	BLCA	PRMT6
GeneID:55193	-0.513293	0.361196	0.911496	10.5429	10.0447	BLCA	PBRM1
GeneID:55209	0.261748	0.504068	0.989221	11.047	11.2387	BLCA	SETD5
GeneID:55274	-0.192789	0.649721	1	11.1031	10.8662	BLCA	PHF10
GeneID:55693	0.470191	0.486079	0.980788	5.0663	5.42753	BLCA	KDM4D
GeneID:55806	-0.374876	0.207235	0.77249	9.78045	8.80901	BLCA	HR
GeneID:55818	0.116103	0.743541	1	11.036	11.0202	BLCA	KDM3A
GeneID:55869	0.454386	0.515585	0.992876	9.38428	9.74697	BLCA	HDAC8
GeneID:55870	-0.96713	0.0815992	0.500769	11.2221	10.4664	BLCA	ASH1L
GeneID:55904	-0.516269	0.301802	0.866799	11.7491	11.2096	BLCA	MLL5
GeneID:56341	3.12649	0.389229	0.929743	2.22846	2.45669	BLCA	PRMT8
GeneID:56950	1.0023	0.0898234	0.529613	9.9325	10.874	BLCA	SMYD2
GeneID:56978	-1.98046	0.000190968	0.00500084	8.21555	6.04084	BLCA	PRDM8
GeneID:56979	1.92716	0.901279	1	2.39127	2.79346	BLCA	PRDM9
GeneID:56980	0.0349077	0.931611	1	7.42798	7.40438	BLCA	PRDM10
GeneID:56981	-1.08296	0.0361523	0.302573	7.52405	6.37411	BLCA	PRDM11
GeneID:57492	-0.517556	0.258977	0.830619	11.6788	11.1442	BLCA	ARID1B
GeneID:57713	-0.932778	0.0836905	0.508549	5.93471	4.9873	BLCA	SFMBT2
GeneID:58508	-0.814468	0.106271	0.582791	11.2672	10.4971	BLCA	MLL3
GeneID:5927	-0.222252	0.683133	1	10.6493	10.3164	BLCA	KDM5A
GeneID:59335	0.765235	1	1	2.28173	2.37538	BLCA	PRDM12
GeneID:59336	4.75882	0.0346338	0.293953	2.17374	2.73883	BLCA	PRDM13
GeneID:5977	-0.281819	0.754972	1	10.2336	10.0179	BLCA	DPF2
GeneID:6046	-0.0938809	0.731558	1	13.5977	13.5106	BLCA	BRD2
GeneID:639	-1.46151	0.000417546	0.00962902	9.39445	8.59094	BLCA	PRDM1
GeneID:63976	-1.07839	0.0968601	0.55256	5.66238	4.34393	BLCA	PRDM16
GeneID:63977	0.605938	0.248645	0.819239	7.22838	7.70159	BLCA	PRDM15
GeneID:63978	1.08858	1	1	2.16368	2.23945	BLCA	PRDM14
GeneID:6419	-0.0387545	0.834714	1	9.9067	9.63685	BLCA	SETMAR
GeneID:64324	-0.131356	0.81637	1	10.9725	10.8337	BLCA	NSD1
GeneID:64754	0.653882	0.272183	0.843823	9.55566	9.81398	BLCA	SMYD3
GeneID:65094	0.572547	0.376627	0.922399	9.49518	9.94948	BLCA	JMJD4
GeneID:6595	-0.99348	0.0360393	0.301952	12.3991	11.2767	BLCA	SMARCA2
GeneID:6597	0.606694	0.282764	0.850165	12.5883	13.1613	BLCA	SMARCA4
GeneID:6598	0.508098	0.393817	0.931276	11.668	12.1299	BLCA	SMARCB1
GeneID:65980	0.324599	0.560896	1	11.0587	11.3056	BLCA	BRD9
GeneID:6599	-0.0559152	0.912295	1	11.46	11.3506	BLCA	SMARCC1
GeneID:6601	0.0280934	0.932835	1	11.8294	11.8325	BLCA	SMARCC2
GeneID:6602	0.50235	0.339244	0.898837	9.72861	10.1774	BLCA	SMARCD1
GeneID:6603	0.484343	0.404056	0.937583	11.6223	12.0582	BLCA	SMARCD2
GeneID:6604	-0.97849	0.0154741	0.166226	10.4937	9.10651	BLCA	SMARCD3
GeneID:6605	0.372194	0.508769	0.991455	12.0146	12.3078	BLCA	SMARCE1
GeneID:6672	0.140788	1	1	11.2206	11.1961	BLCA	SP100
GeneID:676	1.67627	0.68214	1	3.0312	2.93504	BLCA	BRDT
GeneID:6839	0.74647	0.11617	0.613349	7.33513	7.93006	BLCA	SUV39H1
GeneID:6872	-0.476651	0.353568	0.90748	10.212	9.71173	BLCA	TAF1
GeneID:7403	-0.19864	0.593081	1	10.1312	9.71912	BLCA	KDM6A
GeneID:7404	0.119548	1	1	6.48894	7.20665	BLCA	UTY
GeneID:7468	0.817217	0.0658516	0.442323	10.216	10.9485	BLCA	WHSC1
GeneID:7799	-0.665063	0.159594	0.709292	10.9521	10.2785	BLCA	PRDM2
GeneID:7862	0.196342	0.677858	1	10.1924	10.299	BLCA	BRPF1
GeneID:79663	0.535114	0.333191	0.89326	8.28504	8.72064	BLCA	HSPBAP1
GeneID:79697	0.351469	0.44478	0.958345	8.69162	8.98059	BLCA	C14orf169
GeneID:79723	0.700352	0.171736	0.72607	8.68668	9.36044	BLCA	SUV39H2
GeneID:79813	-0.0151623	1	1	11.1231	11.0434	BLCA	EHMT1
GeneID:79831	-0.172205	0.706089	1	7.09679	6.87228	BLCA	JMJD5
GeneID:79885	-0.113952	0.859425	1	8.95925	8.65389	BLCA	HDAC11
GeneID:79918	0.437708	0.452188	0.963717	8.56244	8.91484	BLCA	SETD6
GeneID:7994	-0.403363	0.527426	0.995657	10.3642	9.91913	BLCA	KAT6A
GeneID:79969	0.959824	0.122753	0.631608	8.94498	9.70438	BLCA	ATAT1
GeneID:8019	-0.281714	0.724817	1	9.44718	9.17592	BLCA	BRD3
GeneID:8085	-0.0658136	1	1	11.3738	11.2498	BLCA	MLL2
GeneID:80853	-0.325743	0.624689	1	8.27559	7.67694	BLCA	JHDM1D
GeneID:80854	-1.62338	0.00131746	0.0248101	8.89829	7.64279	BLCA	SETD7
GeneID:8110	-1.84545	0.0094831	0.116449	4.66928	3.55692	BLCA	DPF3
GeneID:8193	1.94023	0.019688	0.198211	4.26225	5.27933	BLCA	DPF1
GeneID:8202	0.329496	0.625833	1	10.3308	10.4341	BLCA	NCOA2
GeneID:8242	0.100212	0.886655	1	12.2237	12.2584	BLCA	KDM5C
GeneID:8284	-0.0551702	0.917945	1	7.09592	8.05171	BLCA	KDM5D
GeneID:8289	-0.000516139	0.949058	1	11.7413	11.6646	BLCA	ARID1A
GeneID:83746	-0.192745	0.63031	1	10.431	10.1874	BLCA	L3MBTL2
GeneID:83852	-0.433148	0.275158	0.846307	8.99209	8.45	BLCA	SETDB2
GeneID:83933	0.729169	0.301238	0.86625	10.0704	10.8203	BLCA	HDAC10
GeneID:84148	0.170738	0.887606	1	10.4015	10.4466	BLCA	KAT8
GeneID:84193	-0.730237	0.164821	0.715711	11.4764	10.871	BLCA	SETD3
GeneID:84444	0.301244	0.579264	1	9.6648	10.0758	BLCA	DOT1L
GeneID:84456	0.144555	0.879199	1	8.36768	8.41458	BLCA	L3MBTL3
GeneID:84678	0.0858666	0.829684	1	10.2456	10.2972	BLCA	KDM2B
GeneID:84787	0.912185	0.137251	0.66755	7.71873	8.58123	BLCA	SUV420H2
GeneID:84864	0.284978	0.654032	1	9.71674	9.95018	BLCA	MINA
GeneID:8520	0.0642409	0.924025	1	11.0651	11.0719	BLCA	HAT1
GeneID:86	1.15873	0.040016	0.32514	10.5036	11.6089	BLCA	ACTL6A
GeneID:8648	-0.639561	0.24066	0.812068	10.8871	10.2162	BLCA	NCOA1
GeneID:8805	1.01219	0.0551243	0.3974	10.2502	10.8305	BLCA	TRIM24
GeneID:8841	0.0998216	0.928456	1	10.8619	10.9238	BLCA	HDAC3
GeneID:8850	-0.916247	0.0488161	0.370335	9.69969	8.59634	BLCA	KAT2B
GeneID:9031	-0.167336	1	1	11.4935	11.3296	BLCA	BAZ1B
GeneID:91133	-0.375043	0.456902	0.965633	6.47996	5.23682	BLCA	L3MBTL4
GeneID:93166	-3.37449	3.46606e-11	6.95399e-09	8.3237	5.27318	BLCA	PRDM6
GeneID:9329	0.149105	0.65517	1	8.6497	8.60057	BLCA	GTF3C4
GeneID:93349	0.311907	0.731985	1	8.77961	8.96512	BLCA	SP140L
GeneID:9575	-0.241596	0.708183	1	8.42531	8.27426	BLCA	CLOCK
GeneID:9682	0.339377	0.633678	1	10.621	10.9139	BLCA	KDM4A
GeneID:9734	-0.537246	0.565086	1	6.89274	5.75211	BLCA	HDAC9
GeneID:9739	0.221006	0.619356	1	10.6801	10.8614	BLCA	SETD1A
GeneID:9757	0.404311	0.497682	0.985913	11.6111	11.9204	BLCA	MLL4
GeneID:9759	-2.13506	3.60438e-06	0.00015361	8.86214	7.36364	BLCA	HDAC4
GeneID:9866	-0.0675377	0.72195	1	6.95776	6.86546	BLCA	TRIM66
GeneID:9869	0.608755	0.286711	0.853069	10.7239	11.224	BLCA	SETDB1
GeneID:10013	-0.0622458	0.654682	0.800008	11.5352	11.431	BRCA	HDAC6
GeneID:100137047	-0.11131	0.287929	0.444462	9.04079	8.82897	BRCA	JMJD7
GeneID:10014	-0.373151	0.00584056	0.0162745	12.2428	11.7691	BRCA	HDAC5
GeneID:10155	0.776394	2.20363e-06	1.19061e-05	13.3832	14.0822	BRCA	TRIM28
GeneID:10196	0.304583	0.0394868	0.0865217	9.27392	9.47737	BRCA	PRMT3
GeneID:10322	0.18075	0.23047	0.376769	9.86805	10.0094	BRCA	SMYD5
GeneID:10389	0.502219	0.00356797	0.010498	7.4169	7.4057	BRCA	SCML2
GeneID:10419	0.262651	0.0747693	0.149761	11.6794	11.8759	BRCA	PRMT5
GeneID:10498	0.515936	0.000264636	0.000993123	10.5885	11.0658	BRCA	CARM1
GeneID:10524	-0.0509418	0.608601	0.761098	11.4626	11.373	BRCA	KAT5
GeneID:10765	0.922389	4.95837e-09	3.90071e-08	11.877	12.6767	BRCA	KDM5B
GeneID:10771	-0.184041	0.317283	0.477831	11.9251	11.6314	BRCA	ZMYND11
GeneID:10902	0.0428873	0.809691	0.927522	11.6593	11.6444	BRCA	BRD8
GeneID:10919	0.687712	1.68721e-05	7.8628e-05	11.547	12.1799	BRCA	EHMT2
GeneID:11105	-0.897622	0.340577	0.502611	4.53089	4.42286	BRCA	PRDM7
GeneID:11107	-1.43996	3.70409e-17	6.27857e-16	7.92605	6.68362	BRCA	PRDM5
GeneID:11108	0.0293489	0.654168	0.799498	10.6065	10.5539	BRCA	PRDM4
GeneID:11143	0.0560881	0.523161	0.685081	10.5121	10.3365	BRCA	KAT7
GeneID:11176	-0.072273	0.784147	0.907219	12.4047	12.2479	BRCA	BAZ2A
GeneID:11177	0.474872	0.00178764	0.00562663	11.3344	11.7175	BRCA	BAZ1A
GeneID:11262	1.11659	5.67898e-06	2.86805e-05	7.01334	7.61801	BRCA	SP140
GeneID:114826	-0.803988	1.67484e-07	1.07595e-06	9.47324	8.65899	BRCA	SMYD4
GeneID:138474	-0.157842	0.782325	0.905678	5.63672	5.40345	BRCA	TAF1L
GeneID:1387	-0.168692	0.304501	0.463893	12.7639	12.5184	BRCA	CREBBP
GeneID:150572	-4.95072	0.000229401	0.000870956	7.84685	4.99314	BRCA	SMYD1
GeneID:1786	1.01001	1.89229e-10	1.75965e-09	11.5217	12.4588	BRCA	DNMT1
GeneID:1788	0.904734	1.64764e-08	1.21754e-07	9.27057	10.0815	BRCA	DNMT3A
GeneID:1789	1.32725	7.12818e-13	8.54309e-12	7.22096	8.04125	BRCA	DNMT3B
GeneID:196528	0.0770029	0.464795	0.630304	10.8857	10.7998	BRCA	ARID2
GeneID:2033	-0.261911	0.103514	0.196717	12.8171	12.4538	BRCA	EP300
GeneID:2145	-1.57519	9.46941e-31	3.22266e-29	11.2026	9.62484	BRCA	EZH1
GeneID:2146	2.29686	4.41435e-36	1.95502e-34	8.29572	10.2919	BRCA	EZH2
GeneID:2186	-0.0344593	1	1	12.5634	12.3589	BRCA	BPTF
GeneID:221037	-0.856646	2.0558e-10	1.9043e-09	12.6621	11.7388	BRCA	JMJD1C
GeneID:221656	0.243624	0.0540399	0.113422	9.68013	9.68896	BRCA	KDM1B
GeneID:22933	-0.383566	0.0130759	0.0331385	11.7973	11.4361	BRCA	SIRT2
GeneID:22955	-0.436733	0.00243319	0.00744907	11.2004	10.6945	BRCA	SCMH1
GeneID:22992	0.218594	0.137722	0.250488	13.235	13.3611	BRCA	KDM2A
GeneID:23028	0.431132	0.00887927	0.0236113	12.0475	12.4061	BRCA	KDM1A
GeneID:23030	1.08663	1.87812e-11	1.93376e-10	10.8993	11.7262	BRCA	KDM4B
GeneID:23067	0.0543397	0.56665	0.723845	10.4353	10.4274	BRCA	SETD1B
GeneID:23081	-0.281686	0.0565179	0.117908	10.5758	10.2319	BRCA	KDM4C
GeneID:23133	0.223176	0.117065	0.218381	10.645	10.8034	BRCA	PHF8
GeneID:23135	-0.350519	0.0126348	0.0321801	11.1875	10.7877	BRCA	KDM6B
GeneID:23210	0.288991	0.0817001	0.161212	10.0213	10.2186	BRCA	JMJD6
GeneID:23408	-0.0122315	0.960527	1	9.42605	9.33918	BRCA	SIRT5
GeneID:23409	-0.337761	0.0602996	0.124729	6.91937	6.63613	BRCA	SIRT4
GeneID:23410	-0.209323	0.13032	0.239008	9.93977	9.63525	BRCA	SIRT3
GeneID:23411	-0.584037	0.000112857	0.000453757	10.6374	9.96388	BRCA	SIRT1
GeneID:23476	0.257941	0.067302	0.137143	11.4432	11.6373	BRCA	BRD4
GeneID:23522	0.327816	0.0422576	0.0916086	11.6121	11.5362	BRCA	KAT6B
GeneID:23774	-0.121374	0.364109	0.528204	10.8617	10.6877	BRCA	BRD1
GeneID:254065	0.270062	0.0698006	0.141337	9.33777	9.48958	BRCA	BRWD3
GeneID:26013	-0.467279	0.00200544	0.00624567	7.91583	7.34165	BRCA	L3MBTL1
GeneID:2648	0.266786	0.153391	0.27419	11.1028	11.2488	BRCA	KAT2A
GeneID:27154	0.0638136	0.527326	0.689085	10.8742	10.8114	BRCA	BRPF3
GeneID:27443	0.251229	0.067622	0.137667	6.6571	6.56322	BRCA	CECR2
GeneID:29028	1.93067	2.86228e-29	9.25038e-28	10.0691	11.693	BRCA	ATAD2
GeneID:29072	-0.377267	0.0110092	0.0285169	12.6792	12.257	BRCA	SETD2
GeneID:29117	-0.0305873	0.819498	0.935721	10.9528	10.8352	BRCA	BRD7
GeneID:29994	-0.788333	1.66822e-08	1.23171e-07	11.603	10.6912	BRCA	BAZ2B
GeneID:3065	0.517629	0.0013119	0.00426549	11.8419	12.3274	BRCA	HDAC1
GeneID:3066	0.587268	0.000264701	0.000993223	12.2832	12.6988	BRCA	HDAC2
GeneID:3275	-0.160913	0.18268	0.315588	11.8795	11.656	BRCA	PRMT2
GeneID:3276	0.607599	0.000284834	0.00106165	11.9423	12.4665	BRCA	PRMT1
GeneID:339123	0.480419	0.00171321	0.0054209	10.4233	10.8119	BRCA	JMJD8
GeneID:3431	0.689131	1.28167e-05	6.10152e-05	10.5176	10.9978	BRCA	SP110
GeneID:3720	0.52299	0.000521242	0.00184528	10.0568	10.455	BRCA	JARID2
GeneID:387893	0.168372	0.293981	0.451637	7.9789	8.04772	BRCA	SETD8
GeneID:390245	-1.47055	0.00522032	0.0147146	5.15425	4.65649	BRCA	KDM4E
GeneID:4297	-0.998451	4.3817e-13	5.3539e-12	12.1951	11.0466	BRCA	MLL
GeneID:51111	-0.144102	0.367727	0.532024	11.3569	11.0924	BRCA	SUV420H1
GeneID:51412	4.32141	0.0409146	0.0891011	4.55254	4.72525	BRCA	ACTL6B
GeneID:51460	0.225998	0.0980685	0.188135	9.66317	9.80036	BRCA	SFMBT1
GeneID:51547	0.970171	2.28283e-08	1.66034e-07	8.83987	9.67966	BRCA	SIRT7
GeneID:51548	0.95392	8.59614e-08	5.77917e-07	8.24154	9.06106	BRCA	SIRT6
GeneID:51564	-0.282614	0.0502844	0.106594	11.7511	11.4147	BRCA	HDAC7
GeneID:51592	-0.0130452	0.989609	1	10.6704	10.5283	BRCA	TRIM33
GeneID:51780	-0.32262	0.0453487	0.0974424	12.5552	12.1358	BRCA	KDM3B
GeneID:5253	-0.344632	0.02583	0.0599056	11.3342	10.9152	BRCA	PHF2
GeneID:54014	0.0528487	0.657448	0.802351	11.2859	11.2604	BRCA	BRWD1
GeneID:54093	-0.0355458	0.49991	0.663864	9.92617	9.83931	BRCA	SETD4
GeneID:54454	0.122843	0.36456	0.528721	9.22391	9.27426	BRCA	ATAD2B
GeneID:54496	0.177645	0.398359	0.563421	10.5526	10.6334	BRCA	PRMT7
GeneID:54799	-0.374042	0.0233228	0.0548355	9.44157	8.87811	BRCA	MBTD1
GeneID:54904	0.442565	0.0343466	0.0767156	11.61	11.5902	BRCA	WHSC1L1
GeneID:55023	-0.502423	0.000564663	0.00198246	11.2972	10.675	BRCA	PHIP
GeneID:55140	-0.199809	0.208859	0.350467	10.6435	10.3652	BRCA	ELP3
GeneID:55170	0.345893	0.0293326	0.0669082	8.3147	8.57131	BRCA	PRMT6
GeneID:55193	-0.503029	0.00199887	0.00622593	11.6438	11.0296	BRCA	PBRM1
GeneID:55209	-0.0333869	0.914585	1	12.1529	12.0268	BRCA	SETD5
GeneID:55274	-0.496169	0.000300293	0.00111359	11.6718	11.1123	BRCA	PHF10
GeneID:55693	-0.417839	0.038075	0.0838684	6.73809	6.38762	BRCA	KDM4D
GeneID:55806	0.171537	0.458225	0.623779	9.2704	8.68913	BRCA	HR
GeneID:55818	-0.0390492	0.791272	0.913258	11.8697	11.7598	BRCA	KDM3A
GeneID:55869	0.427925	0.0150756	0.0375101	9.62109	9.96043	BRCA	HDAC8
GeneID:55870	-0.30416	0.0775608	0.154446	12.7012	12.2244	BRCA	ASH1L
GeneID:55904	-0.465731	0.000885318	0.00298476	12.7312	12.2073	BRCA	MLL5
GeneID:56341	2.70442	0.0438331	0.0945975	4.6153	4.79503	BRCA	PRMT8
GeneID:56950	0.385749	0.0117454	0.0302069	10.8229	11.0345	BRCA	SMYD2
GeneID:56978	-1.30935	1.14378e-11	1.20792e-10	7.1626	6.1483	BRCA	PRDM8
GeneID:56979	1.70002	0.993287	1	4.29633	4.32415	BRCA	PRDM9
GeneID:56980	-0.28133	0.0976141	0.187387	8.76328	8.44008	BRCA	PRDM10
GeneID:56981	-1.05665	6.25591e-11	6.1392e-10	8.1863	7.22574	BRCA	PRDM11
GeneID:57492	-0.36307	0.0154741	0.0384179	12.3208	11.8938	BRCA	ARID1B
GeneID:57713	-0.460035	0.00580906	0.0161936	8.17953	7.53374	BRCA	SFMBT2
GeneID:58508	-0.546571	0.000289403	0.00107715	12.7389	12.0364	BRCA	MLL3
GeneID:5927	-0.191621	0.26387	0.416739	11.5783	11.247	BRCA	KDM5A
GeneID:59335	0.0489136	1	1	4.42721	4.43032	BRCA	PRDM12
GeneID:59336	4.06552	0.000264457	0.00099259	4.32748	4.47108	BRCA	PRDM13
GeneID:5977	0.115266	0.382618	0.547486	10.6756	10.7336	BRCA	DPF2
GeneID:6046	0.158592	0.293491	0.451064	13.8791	13.9968	BRCA	BRD2
GeneID:639	0.12552	0.350028	0.513449	8.85991	8.88862	BRCA	PRDM1
GeneID:63976	-1.58371	3.13808e-12	3.52641e-11	6.7969	5.71854	BRCA	PRDM16
GeneID:63977	0.0569417	0.666044	0.810061	8.26964	8.29675	BRCA	PRDM15
GeneID:63978	0.874643	0.865725	0.972441	4.3964	4.40116	BRCA	PRDM14
GeneID:6419	-0.330233	0.00935847	0.0247132	10.867	10.4634	BRCA	SETMAR
GeneID:64324	-0.0768405	0.797063	0.91741	12.0539	11.898	BRCA	NSD1
GeneID:64754	1.55408	2.93472e-19	5.74108e-18	9.48601	10.6973	BRCA	SMYD3
GeneID:65094	0.881036	1.51047e-07	9.77271e-07	9.96229	10.707	BRCA	JMJD4
GeneID:6595	-0.758301	5.89229e-08	4.05569e-07	13.5854	12.7014	BRCA	SMARCA2
GeneID:6597	0.963794	2.71033e-09	2.20609e-08	12.2584	13.1927	BRCA	SMARCA4
GeneID:6598	0.573064	0.000497652	0.00176844	11.4932	11.9969	BRCA	SMARCB1
GeneID:65980	0.162193	0.355879	0.520175	10.9362	11.0238	BRCA	BRD9
GeneID:6599	0.332581	0.0215083	0.0512239	11.9654	12.1832	BRCA	SMARCC1
GeneID:6601	-0.246144	0.12091	0.224647	12.6181	12.3188	BRCA	SMARCC2
GeneID:6602	-0.0802432	0.654061	0.799404	10.6921	10.5665	BRCA	SMARCD1
GeneID:6603	0.444983	0.0024873	0.00759969	12.1428	12.4399	BRCA	SMARCD2
GeneID:6604	-0.283814	0.0182718	0.0444165	10.6763	10.1345	BRCA	SMARCD3
GeneID:6605	0.438806	0.00498138	0.0141304	12.2421	12.5172	BRCA	SMARCE1
GeneID:6672	-0.144958	0.297966	0.456528	11.8151	11.5799	BRCA	SP100
GeneID:676	1.91049	0.0308877	0.0700545	4.99127	5.19977	BRCA	BRDT
GeneID:6839	0.502056	0.00155102	0.00495959	8.0002	8.37086	BRCA	SUV39H1
GeneID:6872	-0.460381	0.00312321	0.00931884	11.3255	10.7707	BRCA	TAF1
GeneID:7403	-0.246281	0.123964	0.229366	11.348	11.0137	BRCA	KDM6A
GeneID:7404	-0.0814056	1	1	4.45299	4.41472	BRCA	UTY
GeneID:7468	0.849906	7.73837e-09	5.96115e-08	10.615	11.3327	BRCA	WHSC1
GeneID:7799	-0.543402	0.000235725	0.000893162	11.7684	11.1186	BRCA	PRDM2
GeneID:7862	0.0413243	0.792752	0.914169	10.5089	10.5073	BRCA	BRPF1
GeneID:79663	-0.107136	0.381484	0.546517	8.86169	8.69372	BRCA	HSPBAP1
GeneID:79697	0.66772	6.28666e-05	0.00026606	9.13878	9.72492	BRCA	C14orf169
GeneID:79723	0.887831	8.31045e-08	5.59998e-07	8.86839	9.50568	BRCA	SUV39H2
GeneID:79813	0.207537	0.129989	0.23845	11.4945	11.6468	BRCA	EHMT1
GeneID:79831	0.175728	0.370308	0.534616	7.61379	7.71466	BRCA	JMJD5
GeneID:79885	1.06057	1.37773e-10	1.30046e-09	9.22869	10.0583	BRCA	HDAC11
GeneID:79918	-0.0213769	0.647378	0.79359	9.14237	9.03612	BRCA	SETD6
GeneID:7994	-0.0631676	0.937083	1	11.8637	11.457	BRCA	KAT6A
GeneID:79969	0.413282	0.0245492	0.0572999	9.43855	9.75045	BRCA	ATAT1
GeneID:8019	0.219464	0.0975926	0.187387	10.148	10.2565	BRCA	BRD3
GeneID:8085	-0.269872	0.0968481	0.186323	12.5093	12.1582	BRCA	MLL2
GeneID:80853	-0.43897	0.00885557	0.023565	9.53763	8.971	BRCA	JHDM1D
GeneID:80854	-1.10067	7.0775e-13	8.48623e-12	10.5348	9.39499	BRCA	SETD7
GeneID:8110	-1.27877	0.00186465	0.00584665	5.81416	5.28416	BRCA	DPF3
GeneID:8193	1.33761	2.4454e-05	0.000110801	5.32867	5.83619	BRCA	DPF1
GeneID:8202	0.118857	0.239077	0.387332	10.9124	10.8375	BRCA	NCOA2
GeneID:8242	0.33481	0.0222358	0.0526608	12.4722	12.7702	BRCA	KDM5C
GeneID:8284	-0.390229	0.739379	0.87118	4.43586	4.40605	BRCA	KDM5D
GeneID:8289	0.175669	0.168833	0.296458	12.4144	12.4969	BRCA	ARID1A
GeneID:83746	0.149203	0.31673	0.47731	10.6059	10.7127	BRCA	L3MBTL2
GeneID:83852	-0.575628	2.355e-05	0.000107055	10.0427	9.4389	BRCA	SETDB2
GeneID:83933	0.588488	0.000512557	0.00181698	9.64927	10.0895	BRCA	HDAC10
GeneID:84148	0.287902	0.117982	0.219945	10.7978	10.9518	BRCA	KAT8
GeneID:84193	-0.345109	0.0284923	0.0652405	11.7823	11.4466	BRCA	SETD3
GeneID:84444	0.461064	0.00245806	0.00751996	9.43795	9.82155	BRCA	DOT1L
GeneID:84456	-0.315869	0.0395269	0.0865806	9.07937	8.65602	BRCA	L3MBTL3
GeneID:84678	0.318123	0.0314891	0.0712649	10.3042	10.5692	BRCA	KDM2B
GeneID:84787	1.00142	1.75182e-08	1.29126e-07	7.95378	8.73624	BRCA	SUV420H2
GeneID:84864	-0.194466	0.196184	0.334098	10.3014	9.94447	BRCA	MINA
GeneID:8520	0.353711	0.0150225	0.0374169	11.463	11.7882	BRCA	HAT1
GeneID:86	0.916233	9.83508e-09	7.47995e-08	11.0834	11.8851	BRCA	ACTL6A
GeneID:8648	-0.682642	2.28911e-06	1.233e-05	12.108	11.2974	BRCA	NCOA1
GeneID:8805	0.424398	0.00438352	0.0126085	10.6844	11.0018	BRCA	TRIM24
GeneID:8841	0.0673753	0.652184	0.79756	11.1362	11.1755	BRCA	HDAC3
GeneID:8850	-1.58615	1.46279e-28	4.58662e-27	10.4308	8.89588	BRCA	KAT2B
GeneID:9031	0.182926	0.103504	0.196712	12.2423	12.3131	BRCA	BAZ1B
GeneID:91133	-1.18719	5.14163e-10	4.5758e-09	8.51869	6.92848	BRCA	L3MBTL4
GeneID:93166	0.236434	0.389641	0.55446	6.48354	6.46485	BRCA	PRDM6
GeneID:9329	0.126512	0.300356	0.4592	10.0654	10.0398	BRCA	GTF3C4
GeneID:93349	-0.106404	0.510314	0.673194	9.2646	8.91224	BRCA	SP140L
GeneID:9575	0.0117637	0.623895	0.773824	9.43738	9.36827	BRCA	CLOCK
GeneID:9682	0.14446	0.28498	0.441155	11.4787	11.5322	BRCA	KDM4A
GeneID:9734	-0.278545	0.573231	0.729736	8.11846	7.48195	BRCA	HDAC9
GeneID:9739	0.218756	0.153615	0.274442	10.9591	11.1453	BRCA	SETD1A
GeneID:9757	0.319746	0.0424	0.0918643	11.493	11.7576	BRCA	MLL4
GeneID:9759	-0.797152	8.76528e-07	5.05565e-06	8.91175	8.10713	BRCA	HDAC4
GeneID:9866	-0.426378	0.00581564	0.0162102	8.57324	8.08703	BRCA	TRIM66
GeneID:9869	0.493655	0.00157188	0.00501655	11.4181	11.837	BRCA	SETDB1
GeneID:10013	0.124727	0.772759	0.96092	10.3244	10.3865	COAD	HDAC6
GeneID:100137047	0.420609	0.237318	0.459323	7.64532	7.94409	COAD	JMJD7
GeneID:10014	-0.100757	0.532956	0.765873	10.5993	10.4256	COAD	HDAC5
GeneID:10155	1.05179	0.000394327	0.00250355	12.691	13.6342	COAD	TRIM28
GeneID:10196	1.12738	5.67903e-05	0.00045778	8.03364	9.0343	COAD	PRMT3
GeneID:10322	0.902891	0.000727341	0.00427282	8.49056	9.32609	COAD	SMYD5
GeneID:10389	0.594567	0.0111064	0.0438511	6.17291	6.34919	COAD	SCML2
GeneID:10419	0.764246	0.00990969	0.0399343	10.5666	11.2371	COAD	PRMT5
GeneID:10498	0.665769	0.0377978	0.118351	10.5824	11.1522	COAD	CARM1
GeneID:10524	-0.0842676	0.390467	0.631134	10.6486	10.5159	COAD	KAT5
GeneID:10765	0.0709838	0.655203	0.869629	10.4412	10.4225	COAD	KDM5B
GeneID:10771	-0.566815	0.0259405	0.0877235	10.199	9.66839	COAD	ZMYND11
GeneID:10902	0.244182	0.334293	0.572703	10.1737	10.3877	COAD	BRD8
GeneID:10919	0.89079	0.00154076	0.00816187	10.5052	11.3181	COAD	EHMT2
GeneID:11105	0.109775	0.530525	0.763681	2.96542	2.94978	COAD	PRDM7
GeneID:11107	-0.278873	0.368187	0.607627	6.46183	6.05363	COAD	PRDM5
GeneID:11108	0.0747095	0.735563	0.932215	9.67438	9.72979	COAD	PRDM4
GeneID:11143	-0.278567	0.456225	0.694061	8.88857	8.59808	COAD	KAT7
GeneID:11176	-0.09613	0.870516	1	11.2416	11.108	COAD	BAZ2A
GeneID:11177	0.235847	0.178612	0.380028	10.0671	10.2683	COAD	BAZ1A
GeneID:11262	-0.967512	0.0177085	0.0644976	7.02104	5.90812	COAD	SP140
GeneID:114826	-0.440975	0.0608235	0.171744	7.90776	7.44061	COAD	SMYD4
GeneID:138474	1.22499	0.0782648	0.208267	3.93431	4.39697	COAD	TAF1L
GeneID:1387	-0.195409	0.450884	0.688776	11.3198	11.1193	COAD	CREBBP
GeneID:150572	-4.88961	0.000244882	0.00164702	5.61847	3.48825	COAD	SMYD1
GeneID:1786	0.969998	0.000272177	0.00180394	10.628	11.5856	COAD	DNMT1
GeneID:1788	0.288288	0.223738	0.442316	8.644	8.84069	COAD	DNMT3A
GeneID:1789	1.50578	3.08299e-07	4.18615e-06	5.7607	6.80476	COAD	DNMT3B
GeneID:196528	-0.127873	0.686402	0.895103	9.10918	8.94879	COAD	ARID2
GeneID:2033	-0.405958	0.151605	0.33822	11.5287	11.1207	COAD	EP300
GeneID:2145	-0.749624	0.00635541	0.0274713	8.85892	8.1747	COAD	EZH1
GeneID:2146	1.34303	1.58432e-06	1.8435e-05	8.70087	10.0037	COAD	EZH2
GeneID:2186	-0.163049	0.8101	0.988826	10.6229	10.4448	COAD	BPTF
GeneID:221037	-0.109042	0.918858	1	10.4403	10.2526	COAD	JMJD1C
GeneID:221656	0.254024	0.280782	0.512323	9.29269	9.44993	COAD	KDM1B
GeneID:22933	-0.115339	0.460187	0.697647	10.5021	10.3487	COAD	SIRT2
GeneID:22955	-0.436286	0.0632467	0.177227	9.96415	9.54743	COAD	SCMH1
GeneID:22992	0.0494817	0.663665	0.876507	11.6236	11.6735	COAD	KDM2A
GeneID:23028	0.863239	0.00189093	0.0097064	10.9059	11.6831	COAD	KDM1A
GeneID:23030	-0.107545	0.51617	0.750645	9.60876	9.42999	COAD	KDM4B
GeneID:23067	-0.155669	0.420202	0.660901	9.73754	9.5664	COAD	SETD1B
GeneID:23081	-0.043006	1	1	9.67384	9.60318	COAD	KDM4C
GeneID:23133	0.343652	0.118859	0.284688	9.27538	9.54863	COAD	PHF8
GeneID:23135	-0.242487	0.188671	0.394142	10.3525	10.0807	COAD	KDM6B
GeneID:23210	0.419034	0.143014	0.324751	9.27621	9.66933	COAD	JMJD6
GeneID:23408	0.240338	0.430776	0.671016	8.59592	8.77442	COAD	SIRT5
GeneID:23409	-0.969881	0.00356778	0.0167408	5.4466	4.79305	COAD	SIRT4
GeneID:23410	-0.233319	0.261158	0.489599	8.59595	8.35162	COAD	SIRT3
GeneID:23411	-0.407132	0.123821	0.293764	8.9434	8.50486	COAD	SIRT1
GeneID:23476	0.310018	0.328739	0.566947	10.5343	10.8197	COAD	BRD4
GeneID:23522	-0.647775	0.0171088	0.0628364	9.7467	9.08421	COAD	KAT6B
GeneID:23774	-0.0365542	0.75825	0.949026	10.0454	9.97469	COAD	BRD1
GeneID:254065	0.282033	0.12117	0.288849	8.25748	8.42124	COAD	BRWD3
GeneID:26013	0.960005	0.00346023	0.016307	6.00974	6.50106	COAD	L3MBTL1
GeneID:2648	1.46795	2.05465e-07	2.9029e-06	9.84746	11.2329	COAD	KAT2A
GeneID:27154	-0.853148	0.000174585	0.00122205	10.6152	9.71673	COAD	BRPF3
GeneID:27443	1.36966	0.0300788	0.0987331	4.33889	4.6466	COAD	CECR2
GeneID:29028	1.63728	2.02419e-09	4.27717e-08	8.72524	10.2195	COAD	ATAD2
GeneID:29072	-0.186379	0.677041	0.887535	10.9415	10.7302	COAD	SETD2
GeneID:29117	-0.0732388	0.326286	0.564242	9.63092	9.17799	COAD	BRD7
GeneID:29994	-0.154238	0.94274	1	9.57791	9.30869	COAD	BAZ2B
GeneID:3065	0.013207	0.878669	1	12.5102	12.5012	COAD	HDAC1
GeneID:3066	0.836794	0.00141098	0.00758015	11.2685	12.0262	COAD	HDAC2
GeneID:3275	-0.345827	0.0494332	0.146209	10.7606	10.3601	COAD	PRMT2
GeneID:3276	1.2528	0.000740428	0.00434086	11.4022	12.4577	COAD	PRMT1
GeneID:339123	0.0859828	0.911113	1	9.48422	9.5083	COAD	JMJD8
GeneID:3431	-0.226408	0.432613	0.672462	9.24415	8.90903	COAD	SP110
GeneID:3720	0.324683	0.173479	0.37266	8.62529	8.86866	COAD	JARID2
GeneID:387893	-0.468949	0.613056	0.835109	6.94116	6.17441	COAD	SETD8
GeneID:390245	-1.18841	0.281571	0.513293	3.31631	3.03724	COAD	KDM4E
GeneID:4297	-0.468848	0.213542	0.429035	9.89428	9.44046	COAD	MLL
GeneID:51111	-0.494286	0.0488477	0.144923	9.92716	9.39206	COAD	SUV420H1
GeneID:51412	-2.61557	0.0854589	0.222327	4.30698	3.19719	COAD	ACTL6B
GeneID:51460	0.0926383	0.588332	0.814058	8.65023	8.68523	COAD	SFMBT1
GeneID:51547	0.0837752	0.783666	0.969467	9.47028	9.48764	COAD	SIRT7
GeneID:51548	-0.54539	0.00128355	0.00699258	10.107	9.49647	COAD	SIRT6
GeneID:51564	0.251482	0.293073	0.52704	9.87856	10.1441	COAD	HDAC7
GeneID:51592	0.00880185	0.718862	0.919186	8.77408	8.74745	COAD	TRIM33
GeneID:51780	-0.031605	0.931972	1	11.1534	11.1008	COAD	KDM3B
GeneID:5253	-0.412783	0.122413	0.291223	9.99847	9.56241	COAD	PHF2
GeneID:54014	-0.330011	0.305417	0.541655	9.26598	8.89105	COAD	BRWD1
GeneID:54093	0.444878	0.132074	0.3074	8.43466	8.81033	COAD	SETD4
GeneID:54454	-0.168897	0.788308	0.972983	7.79595	7.59002	COAD	ATAD2B
GeneID:54496	0.608714	0.0855417	0.222475	9.56613	10.0711	COAD	PRMT7
GeneID:54799	-0.0913686	0.971673	1	7.69393	7.48888	COAD	MBTD1
GeneID:54904	-0.0908385	0.765859	0.955777	10.0215	9.76857	COAD	WHSC1L1
GeneID:55023	-0.271421	0.609986	0.83261	8.674	8.37641	COAD	PHIP
GeneID:55140	0.0330108	0.953229	1	9.35493	9.2872	COAD	ELP3
GeneID:55170	-0.178235	0.180644	0.382796	8.41153	8.08985	COAD	PRMT6
GeneID:55193	-0.443028	0.0984281	0.247132	10.0395	9.56425	COAD	PBRM1
GeneID:55209	0.241083	0.219335	0.437227	10.2371	10.4534	COAD	SETD5
GeneID:55274	-0.0894944	0.940189	1	10.0626	9.91057	COAD	PHF10
GeneID:55693	0.25428	0.559768	0.789223	4.56621	4.66443	COAD	KDM4D
GeneID:55806	-0.474148	0.00871536	0.0358109	10.5161	9.74611	COAD	HR
GeneID:55818	0.426838	0.0504909	0.148576	10.2175	10.6128	COAD	KDM3A
GeneID:55869	0.732269	0.00819429	0.0340419	8.39751	9.03576	COAD	HDAC8
GeneID:55870	-0.615704	0.0434599	0.13225	10.6326	9.99043	COAD	ASH1L
GeneID:55904	-0.510366	0.0685251	0.188078	11.4945	10.953	COAD	MLL5
GeneID:56341	-0.293135	0.692588	0.899779	3.35009	3.10397	COAD	PRMT8
GeneID:56950	0.850146	0.00192599	0.0098688	9.34038	10.1334	COAD	SMYD2
GeneID:56978	-0.598051	0.168477	0.365186	6.66089	5.7433	COAD	PRDM8
GeneID:56979	2.34503	1	1	2.90514	2.9338	COAD	PRDM9
GeneID:56980	-0.383756	0.144049	0.326119	7.82008	7.43695	COAD	PRDM10
GeneID:56981	-0.292751	0.291776	0.525107	6.66082	6.3745	COAD	PRDM11
GeneID:57492	0.00930819	1	1	10.7306	10.7222	COAD	ARID1B
GeneID:57713	-1.17923	0.000676056	0.00401886	5.92977	4.84441	COAD	SFMBT2
GeneID:58508	-0.463094	0.133415	0.309426	10.7234	10.2679	COAD	MLL3
GeneID:5927	-0.082007	0.981717	1	9.81308	9.65739	COAD	KDM5A
GeneID:59335	1.93597	0.465101	0.702512	3.0319	3.26065	COAD	PRDM12
GeneID:59336	3.81197	0.00120897	0.00664764	3.1333	3.69601	COAD	PRDM13
GeneID:5977	0.0147226	0.925909	1	9.46679	9.52379	COAD	DPF2
GeneID:6046	0.134115	0.464063	0.701516	12.5846	12.6885	COAD	BRD2
GeneID:639	-0.599761	0.0136972	0.0521827	8.7743	8.24748	COAD	PRDM1
GeneID:63976	0.212153	0.706728	0.909406	5.69744	5.39813	COAD	PRDM16
GeneID:63977	0.172209	0.616931	0.838244	6.97266	7.10634	COAD	PRDM15
GeneID:63978	1.29473	1	1	2.94648	2.97632	COAD	PRDM14
GeneID:6419	-0.0488544	0.781113	0.967878	8.55233	8.41845	COAD	SETMAR
GeneID:64324	-0.10758	0.933743	1	10.3035	10.1713	COAD	NSD1
GeneID:64754	1.04154	0.000245723	0.00165182	8.22813	9.14799	COAD	SMYD3
GeneID:65094	0.782311	0.0175968	0.0641925	8.6266	9.27598	COAD	JMJD4
GeneID:6595	-0.603418	0.0292047	0.0963967	11.4272	10.7669	COAD	SMARCA2
GeneID:6597	0.783868	0.00356394	0.0167289	11.6998	12.463	COAD	SMARCA4
GeneID:6598	0.310266	0.306723	0.543377	11.1035	11.3708	COAD	SMARCB1
GeneID:65980	0.405501	0.1437	0.325707	9.82081	10.1624	COAD	BRD9
GeneID:6599	0.662089	0.0065181	0.028081	10.795	11.4141	COAD	SMARCC1
GeneID:6601	0.028433	0.875892	1	11.2484	11.2535	COAD	SMARCC2
GeneID:6602	0.557445	0.0281293	0.093561	9.39944	9.90741	COAD	SMARCD1
GeneID:6603	0.750849	0.00888604	0.0364142	11.0288	11.7106	COAD	SMARCD2
GeneID:6604	-1.10718	8.20441e-08	1.25369e-06	8.65381	7.592	COAD	SMARCD3
GeneID:6605	-0.016054	0.570703	0.799169	11.1152	10.965	COAD	SMARCE1
GeneID:6672	-0.163172	0.542106	0.773186	10.5153	10.2788	COAD	SP100
GeneID:676	4.62355	0.928564	1	2.902	3.03366	COAD	BRDT
GeneID:6839	1.1107	0.000414218	0.00261321	7.19718	8.09359	COAD	SUV39H1
GeneID:6872	0.0485247	0.326229	0.56424	9.3303	9.24965	COAD	TAF1
GeneID:7403	-0.257906	0.322135	0.5599	9.63881	9.3399	COAD	KDM6A
GeneID:7404	-0.839664	0.0175449	0.0640392	7.07197	5.85329	COAD	UTY
GeneID:7468	0.277272	0.259647	0.487504	10.478	10.7042	COAD	WHSC1
GeneID:7799	-0.435378	0.138166	0.317016	9.96753	9.48072	COAD	PRDM2
GeneID:7862	0.248028	0.329501	0.567797	9.23968	9.45938	COAD	BRPF1
GeneID:79663	0.542036	0.0439205	0.133339	7.20668	7.63219	COAD	HSPBAP1
GeneID:79697	0.519263	0.0825486	0.216715	8.2217	8.65851	COAD	C14orf169
GeneID:79723	1.04695	0.000192027	0.00133085	7.8684	8.79127	COAD	SUV39H2
GeneID:79813	0.163677	0.663402	0.876251	10.4141	10.5368	COAD	EHMT1
GeneID:79831	-0.291799	0.23018	0.45008	6.71603	6.42415	COAD	JMJD5
GeneID:79885	-0.0665365	0.697363	0.903007	8.79523	8.63162	COAD	HDAC11
GeneID:79918	1.09559	0.000264217	0.00175973	7.48228	8.43039	COAD	SETD6
GeneID:7994	-0.102767	0.935659	1	10.1316	9.93204	COAD	KAT6A
GeneID:79969	0.871949	0.0027269	0.0132728	8.06744	8.828	COAD	ATAT1
GeneID:8019	0.0941628	0.627564	0.846672	8.98827	9.06417	COAD	BRD3
GeneID:8085	-0.115968	0.942434	1	11.133	11.0212	COAD	MLL2
GeneID:80853	0.0538195	0.615571	0.837096	8.81487	8.80431	COAD	JHDM1D
GeneID:80854	-0.301196	0.417888	0.65893	8.07359	7.79996	COAD	SETD7
GeneID:8110	-2.29712	3.83371e-14	1.78915e-12	6.35107	4.48821	COAD	DPF3
GeneID:8193	1.69771	0.00263776	0.0129287	4.00067	4.55775	COAD	DPF1
GeneID:8202	0.0395979	0.625714	0.845274	9.42231	9.3919	COAD	NCOA2
GeneID:8242	0.508582	0.0465627	0.13958	11.4099	11.869	COAD	KDM5C
GeneID:8284	-0.971506	0.00783035	0.0327977	7.76322	6.45549	COAD	KDM5D
GeneID:8289	-0.201325	0.412435	0.654068	11.2907	11.0741	COAD	ARID1A
GeneID:83746	0.0462694	0.954532	1	9.51782	9.52627	COAD	L3MBTL2
GeneID:83852	0.213664	0.377658	0.617678	8.39047	8.46165	COAD	SETDB2
GeneID:83933	0.717441	0.029197	0.0963967	9.43994	10.0552	COAD	HDAC10
GeneID:84148	0.207469	0.664379	0.877091	9.8424	9.98429	COAD	KAT8
GeneID:84193	-0.340227	0.149835	0.335744	10.7599	10.3773	COAD	SETD3
GeneID:84444	0.242323	0.553407	0.783448	9.74592	9.97177	COAD	DOT1L
GeneID:84456	0.156065	0.431356	0.671556	7.77316	7.76014	COAD	L3MBTL3
GeneID:84678	0.497361	0.0790853	0.20993	9.20616	9.64268	COAD	KDM2B
GeneID:84787	0.940383	0.00326448	0.0155112	7.38398	8.17757	COAD	SUV420H2
GeneID:84864	0.561948	0.0295631	0.0973121	8.82091	9.33349	COAD	MINA
GeneID:8520	0.358098	0.179995	0.381921	10.1111	10.4058	COAD	HAT1
GeneID:86	0.829939	0.00350547	0.0164902	10.4203	11.1812	COAD	ACTL6A
GeneID:8648	-0.981182	1.58013e-05	0.000147116	10.4046	9.39863	COAD	NCOA1
GeneID:8805	0.786351	0.00121378	0.00666989	9.20812	9.90189	COAD	TRIM24
GeneID:8841	0.356628	0.272438	0.50279	10.0562	10.3793	COAD	HDAC3
GeneID:8850	-1.656	5.23891e-14	2.34783e-12	9.14891	7.36264	COAD	KAT2B
GeneID:9031	0.427642	0.0379092	0.118587	10.6278	11.0339	COAD	BAZ1B
GeneID:91133	-0.328076	0.262187	0.490995	6.4655	5.66547	COAD	L3MBTL4
GeneID:93166	-2.39688	1.80556e-12	6.27186e-11	6.04615	4.4998	COAD	PRDM6
GeneID:9329	0.312682	0.199765	0.409699	8.38651	8.64451	COAD	GTF3C4
GeneID:93349	-0.131135	1	1	8.27589	7.94714	COAD	SP140L
GeneID:9575	0.192461	0.340868	0.579215	7.66731	7.80238	COAD	CLOCK
GeneID:9682	-0.473169	0.0501478	0.147838	10.6434	10.1621	COAD	KDM4A
GeneID:9734	-1.71302	9.07136e-05	0.000685849	7.51246	5.65859	COAD	HDAC9
GeneID:9739	0.394081	0.139513	0.319119	9.85475	10.2037	COAD	SETD1A
GeneID:9757	0.477908	0.059146	0.167949	10.6087	11.0598	COAD	MLL4
GeneID:9759	-1.02761	9.89579e-06	9.66049e-05	8.68252	7.88767	COAD	HDAC4
GeneID:9866	0.212199	0.397892	0.63913	6.6752	6.81829	COAD	TRIM66
GeneID:9869	0.442304	0.0900839	0.23139	9.85635	10.263	COAD	SETDB1
GeneID:10013	-0.341051	0.244166	0.45552	12.0706	11.7567	KICH	HDAC6
GeneID:100137047	0.932966	0.0257735	0.0850673	9.12193	9.97416	KICH	JMJD7
GeneID:10014	0.619002	0.174414	0.360267	11.9216	12.4921	KICH	HDAC5
GeneID:10155	0.593474	0.171416	0.356139	13.0496	13.5706	KICH	TRIM28
GeneID:10196	0.719553	0.0215272	0.0736864	8.7732	9.42736	KICH	PRMT3
GeneID:10322	0.114316	0.801495	0.925768	9.82342	9.87843	KICH	SMYD5
GeneID:10389	0.505643	0.124052	0.281459	5.92924	6.15484	KICH	SCML2
GeneID:10419	-0.289354	0.475877	0.701478	11.6599	11.3337	KICH	PRMT5
GeneID:10498	0.000310987	0.846219	0.952295	10.6376	10.5798	KICH	CARM1
GeneID:10524	0.457811	0.286018	0.507345	11.6029	12.0026	KICH	KAT5
GeneID:10765	-0.358746	0.36848	0.597474	10.6901	10.2826	KICH	KDM5B
GeneID:10771	-0.223918	0.676339	0.849256	11.5651	11.1287	KICH	ZMYND11
GeneID:10902	-0.358455	0.283774	0.504906	11.1184	10.6997	KICH	BRD8
GeneID:10919	-0.305732	0.292755	0.515361	10.9764	10.6296	KICH	EHMT2
GeneID:11105	-3.3865	1.28622e-05	0.000118339	2.60651	1.20295	KICH	PRDM7
GeneID:11107	0.182555	0.415307	0.644455	7.54773	7.0869	KICH	PRDM5
GeneID:11108	1.51524	2.75556e-05	0.000236657	10.5944	12.0024	KICH	PRDM4
GeneID:11143	-0.560943	0.166723	0.349476	9.99928	9.35038	KICH	KAT7
GeneID:11176	0.539446	0.097401	0.236799	11.5882	12.0917	KICH	BAZ2A
GeneID:11177	0.0704069	0.869956	0.964441	9.43732	9.42214	KICH	BAZ1A
GeneID:11262	-0.747989	0.100081	0.241569	5.82834	5.24058	KICH	SP140
GeneID:114826	0.842955	0.0191555	0.0673538	8.33858	9.12117	KICH	SMYD4
GeneID:138474	0.337526	0.438034	0.665501	2.95277	3.26947	KICH	TAF1L
GeneID:1387	0.67624	0.0542778	0.152817	11.6808	12.4083	KICH	CREBBP
GeneID:150572	-2.46545	0.269196	0.487189	1.21737	0.876514	KICH	SMYD1
GeneID:1786	0.457005	0.191569	0.385428	10.5914	11.0433	KICH	DNMT1
GeneID:1788	-0.378069	0.227306	0.433301	9.15678	8.72378	KICH	DNMT3A
GeneID:1789	-0.216821	0.476122	0.701663	6.41645	6.18621	KICH	DNMT3B
GeneID:196528	0.189873	0.429689	0.658134	10.0207	10.1168	KICH	ARID2
GeneID:2033	0.500451	0.132538	0.295211	12.0592	12.5781	KICH	EP300
GeneID:2145	-0.486354	0.1668	0.349588	10.3387	9.81046	KICH	EZH1
GeneID:2146	1.1434	0.00786542	0.0324246	6.9196	7.7367	KICH	EZH2
GeneID:2186	-0.363875	0.436693	0.664385	11.4457	11.0603	KICH	BPTF
GeneID:221037	-0.42324	0.285603	0.506877	11.7229	11.1941	KICH	JMJD1C
GeneID:221656	-1.23609	0.00140609	0.0075666	9.05956	7.46258	KICH	KDM1B
GeneID:22933	1.03206	0.0118049	0.0453753	11.5034	12.4194	KICH	SIRT2
GeneID:22955	0.40844	0.343559	0.570864	10.6656	11.0323	KICH	SCMH1
GeneID:22992	0.751777	0.0657006	0.176502	12.2458	12.9928	KICH	KDM2A
GeneID:23028	0.0959315	0.791758	0.920637	11.4676	11.5265	KICH	KDM1A
GeneID:23030	1.23273	0.00125124	0.00685391	9.95458	11.139	KICH	KDM4B
GeneID:23067	0.90864	0.0136204	0.0508647	10.1036	11.0063	KICH	SETD1B
GeneID:23081	0.070715	0.738477	0.888767	9.93822	9.96164	KICH	KDM4C
GeneID:23133	0.11573	0.72236	0.877671	10.2635	10.3596	KICH	PHF8
GeneID:23135	-0.23501	0.446722	0.673456	11.2084	11.1182	KICH	KDM6B
GeneID:23210	-0.00462511	0.79774	0.92354	10.0484	9.99205	KICH	JMJD6
GeneID:23408	0.647309	0.0808782	0.206809	10.0013	10.5783	KICH	SIRT5
GeneID:23409	0.0854246	1	1	7.07977	7.15532	KICH	SIRT4
GeneID:23410	0.0761985	0.916667	0.992926	10.1329	10.1717	KICH	SIRT3
GeneID:23411	-0.482054	0.246341	0.458408	9.45986	8.83808	KICH	SIRT1
GeneID:23476	0.900131	0.012706	0.0481401	11.1478	12.061	KICH	BRD4
GeneID:23522	0.189563	0.518412	0.736566	10.4058	10.5655	KICH	KAT6B
GeneID:23774	0.280856	0.452141	0.678711	10.317	10.5747	KICH	BRD1
GeneID:254065	1.12278	0.00154094	0.00818982	8.43518	9.35461	KICH	BRWD3
GeneID:26013	0.08577	0.985381	1	7.64483	7.57607	KICH	L3MBTL1
GeneID:2648	-0.288215	0.213572	0.415646	10.721	10.3	KICH	KAT2A
GeneID:27154	0.10834	0.604345	0.795084	10.694	10.6939	KICH	BRPF3
GeneID:27443	-0.0163876	0.961774	1	5.92338	3.81766	KICH	CECR2
GeneID:29028	1.28497	0.000137018	0.000994336	8.11574	9.06323	KICH	ATAD2
GeneID:29072	0.375011	0.220984	0.424735	11.8045	12.1362	KICH	SETD2
GeneID:29117	0.772553	0.0423475	0.125797	10.5342	11.2633	KICH	BRD7
GeneID:29994	-0.665277	0.0683841	0.182009	10.5662	9.59839	KICH	BAZ2B
GeneID:3065	-0.903814	0.00599276	0.025786	12.1601	11.2376	KICH	HDAC1
GeneID:3066	-0.451601	0.209521	0.410381	11.7886	11.295	KICH	HDAC2
GeneID:3275	-0.20998	0.45681	0.683223	11.5988	11.2867	KICH	PRMT2
GeneID:3276	0.44235	0.32717	0.553084	12.262	12.6465	KICH	PRMT1
GeneID:339123	0.112522	0.965656	1	10.9016	10.933	KICH	JMJD8
GeneID:3431	-0.0324687	0.675373	0.848749	9.71113	9.59239	KICH	SP110
GeneID:3720	-0.324819	0.413251	0.642635	9.04706	8.71662	KICH	JARID2
GeneID:387893	0.659738	0.0835392	0.211823	7.01608	7.64765	KICH	SETD8
GeneID:390245	-2.15046	0.00247113	0.0122521	2.65292	1.39147	KICH	KDM4E
GeneID:4297	0.0544098	0.623203	0.810897	10.9122	10.8756	KICH	MLL
GeneID:51111	0.156132	0.54686	0.75712	10.3652	10.467	KICH	SUV420H1
GeneID:51412	4.91544	0.409165	0.638647	1.42532	1.73899	KICH	ACTL6B
GeneID:51460	0.450751	0.139495	0.306856	8.78846	9.17046	KICH	SFMBT1
GeneID:51547	0.0182617	0.808639	0.930028	8.85639	8.79869	KICH	SIRT7
GeneID:51548	0.65849	0.160178	0.339298	9.3506	9.91535	KICH	SIRT6
GeneID:51564	0.0315979	0.835599	0.946343	11.5543	11.5034	KICH	HDAC7
GeneID:51592	-0.174766	0.843461	0.950991	9.86818	9.5735	KICH	TRIM33
GeneID:51780	0.293226	0.31036	0.534716	11.7084	11.9456	KICH	KDM3B
GeneID:5253	0.181977	0.629658	0.815477	10.5677	10.744	KICH	PHF2
GeneID:54014	-0.397625	0.298336	0.521486	10.1496	9.65872	KICH	BRWD1
GeneID:54093	0.69291	0.115295	0.267191	9.62629	10.2161	KICH	SETD4
GeneID:54454	-0.227079	0.622934	0.810588	8.14641	7.83782	KICH	ATAD2B
GeneID:54496	0.288765	0.72328	0.87831	10.2694	10.4367	KICH	PRMT7
GeneID:54799	-0.543886	0.252048	0.46593	7.94389	7.19799	KICH	MBTD1
GeneID:54904	-0.0153627	0.841938	0.950154	10.6329	10.5272	KICH	WHSC1L1
GeneID:55023	-0.840995	0.0425524	0.126171	9.74471	8.63078	KICH	PHIP
GeneID:55140	1.32043	0.000590456	0.00356861	10.585	11.4998	KICH	ELP3
GeneID:55170	-1.44855	4.78097e-05	0.000385722	9.98438	8.32754	KICH	PRMT6
GeneID:55193	0.166911	0.430196	0.65851	10.0135	10.077	KICH	PBRM1
GeneID:55209	0.155723	0.540526	0.752661	10.8984	11.021	KICH	SETD5
GeneID:55274	-0.585732	0.100931	0.243115	10.8947	10.2385	KICH	PHF10
GeneID:55693	-0.230034	0.564018	0.771638	5.88084	5.59247	KICH	KDM4D
GeneID:55806	-0.88172	0.342895	0.57028	6.71498	4.29728	KICH	HR
GeneID:55818	0.502464	0.115492	0.267499	10.969	11.401	KICH	KDM3A
GeneID:55869	0.452545	0.284492	0.505761	9.60259	10.0142	KICH	HDAC8
GeneID:55870	-0.632993	0.117881	0.271215	11.4847	10.7612	KICH	ASH1L
GeneID:55904	-0.107212	0.834627	0.945863	11.7108	11.5994	KICH	MLL5
GeneID:56341	2.47235	3.25869e-09	5.77993e-08	4.45724	6.28337	KICH	PRMT8
GeneID:56950	1.50717	8.42105e-05	0.000640195	10.8541	12.2704	KICH	SMYD2
GeneID:56978	2.15624	0.805756	0.928333	5.6779	4.64238	KICH	PRDM8
GeneID:56979	2.19563	0.613659	0.802586	1.4773	1.24427	KICH	PRDM9
GeneID:56980	-0.0580459	0.867725	0.963473	8.09541	7.91346	KICH	PRDM10
GeneID:56981	0.142893	0.743337	0.891969	7.91617	7.99596	KICH	PRDM11
GeneID:57492	-0.291033	0.491053	0.714373	11.5689	11.2515	KICH	ARID1B
GeneID:57713	0.0374466	0.716959	0.874023	6.86138	6.64179	KICH	SFMBT2
GeneID:58508	0.732161	0.0256043	0.0847074	11.3627	12.0349	KICH	MLL3
GeneID:5927	0.250598	0.319739	0.545178	10.5183	10.6666	KICH	KDM5A
GeneID:59335	-0.631316	0.542913	0.754188	1.60352	1.37748	KICH	PRDM12
GeneID:59336	0.0659411	1	1	0.950605	0.887905	KICH	PRDM13
GeneID:5977	0.269471	0.43615	0.663783	10.177	10.4155	KICH	DPF2
GeneID:6046	-0.0553891	0.793202	0.921269	13.6314	13.5731	KICH	BRD2
GeneID:639	0.58283	0.0614333	0.167915	7.29194	7.75234	KICH	PRDM1
GeneID:63976	-0.0983324	0.836524	0.947168	9.70954	9.70147	KICH	PRDM16
GeneID:63977	0.0387025	0.844792	0.951813	7.11162	7.14554	KICH	PRDM15
GeneID:63978	-3.93883	0.000432242	0.00272849	2.0713	1.03892	KICH	PRDM14
GeneID:6419	1.85106	1.30259e-06	1.45765e-05	9.72271	11.3619	KICH	SETMAR
GeneID:64324	-0.0203889	1	1	11.133	11.0794	KICH	NSD1
GeneID:64754	-0.942646	0.00364667	0.0169866	9.61556	8.15274	KICH	SMYD3
GeneID:65094	0.156574	0.880991	0.97059	10.0815	10.2031	KICH	JMJD4
GeneID:6595	-0.468356	0.248037	0.460859	12.8109	12.266	KICH	SMARCA2
GeneID:6597	0.48481	0.208412	0.408657	12.4373	12.9652	KICH	SMARCA4
GeneID:6598	0.649628	0.128533	0.289086	11.7648	12.3631	KICH	SMARCB1
GeneID:65980	0.846679	0.0430277	0.127173	10.3877	11.1183	KICH	BRD9
GeneID:6599	-0.0428133	0.817963	0.936245	11.1697	11.0046	KICH	SMARCC1
GeneID:6601	0.357558	0.311062	0.53549	11.962	12.3188	KICH	SMARCC2
GeneID:6602	0.309219	0.363686	0.592633	10.2415	10.54	KICH	SMARCD1
GeneID:6603	-0.50331	0.109455	0.257555	10.6572	10.1034	KICH	SMARCD2
GeneID:6604	0.592699	0.239982	0.450213	10.2472	10.6902	KICH	SMARCD3
GeneID:6605	-0.54274	0.090452	0.224322	11.8307	11.1765	KICH	SMARCE1
GeneID:6672	-0.0286396	0.78034	0.914266	11.3387	11.2484	KICH	SP100
GeneID:676	-0.206516	0.866372	0.962609	1.0871	1.00421	KICH	BRDT
GeneID:6839	0.421696	0.221347	0.425272	7.20679	7.51891	KICH	SUV39H1
GeneID:6872	0.228945	0.356248	0.584762	9.81896	9.99471	KICH	TAF1
GeneID:7403	-0.178499	0.790066	0.919591	10.2976	10.0513	KICH	KDM6A
GeneID:7404	-0.771842	0.0877282	0.219505	5.62524	5.2227	KICH	UTY
GeneID:7468	0.900026	0.00852356	0.0346098	9.9939	10.8415	KICH	WHSC1
GeneID:7799	-0.326863	0.435531	0.663353	10.7865	10.4254	KICH	PRDM2
GeneID:7862	0.45686	0.214105	0.416114	9.93028	10.3949	KICH	BRPF1
GeneID:79663	0.00511795	0.732658	0.884554	8.54374	8.41622	KICH	HSPBAP1
GeneID:79697	0.656409	0.0986638	0.239142	8.82082	9.4006	KICH	C14orf169
GeneID:79723	-0.424706	0.232167	0.440368	8.06796	7.55175	KICH	SUV39H2
GeneID:79813	0.259339	0.514933	0.734072	10.7104	10.9916	KICH	EHMT1
GeneID:79831	0.566434	0.140385	0.308415	7.5616	8.03607	KICH	JMJD5
GeneID:79885	0.896568	0.0257283	0.084982	10.3312	11.1418	KICH	HDAC11
GeneID:79918	0.260185	0.540867	0.75286	8.62086	8.83721	KICH	SETD6
GeneID:7994	0.229811	0.330618	0.556598	10.7045	10.8342	KICH	KAT6A
GeneID:79969	-0.961891	0.0017265	0.00902773	8.77253	7.61881	KICH	ATAT1
GeneID:8019	0.432489	0.211991	0.413762	9.57159	9.93768	KICH	BRD3
GeneID:8085	1.04231	0.00406564	0.0185593	11.6409	12.735	KICH	MLL2
GeneID:80853	-0.214038	0.637976	0.821836	8.52338	8.14723	KICH	JHDM1D
GeneID:80854	0.346381	0.184735	0.375215	8.41793	8.5223	KICH	SETD7
GeneID:8110	-0.678915	0.114108	0.265159	5.35514	4.93047	KICH	DPF3
GeneID:8193	1.24405	0.0187831	0.0662987	2.86516	3.48989	KICH	DPF1
GeneID:8202	0.194311	0.359446	0.587785	10.2059	10.2864	KICH	NCOA2
GeneID:8242	0.437624	0.252335	0.466126	12.0507	12.5129	KICH	KDM5C
GeneID:8284	-0.441158	0.267497	0.485132	5.6734	5.76612	KICH	KDM5D
GeneID:8289	-0.217985	0.649367	0.830979	11.7715	11.5784	KICH	ARID1A
GeneID:83746	0.0994828	0.776295	0.912036	10.5299	10.587	KICH	L3MBTL2
GeneID:83852	0.770426	0.0418694	0.12471	9.5629	10.1983	KICH	SETDB2
GeneID:83933	0.228497	0.732031	0.884298	9.88491	10.0303	KICH	HDAC10
GeneID:84148	0.68262	0.131955	0.294326	10.739	11.3189	KICH	KAT8
GeneID:84193	0.558094	0.10828	0.255787	12.3256	12.8098	KICH	SETD3
GeneID:84444	0.612866	0.105469	0.251089	9.5971	10.215	KICH	DOT1L
GeneID:84456	-0.57316	0.151778	0.326486	8.49478	7.80998	KICH	L3MBTL3
GeneID:84678	1.07626	0.00392163	0.0180405	9.71827	10.8037	KICH	KDM2B
GeneID:84787	1.04834	0.0118076	0.0453753	7.17211	8.08392	KICH	SUV420H2
GeneID:84864	0.860095	0.00906136	0.0364781	10.0217	10.7586	KICH	MINA
GeneID:8520	-0.789406	0.0271255	0.088499	10.9615	10.0922	KICH	HAT1
GeneID:86	-0.402418	0.26078	0.476351	10.7685	10.3312	KICH	ACTL6A
GeneID:8648	-0.160966	0.834908	0.945896	11.3568	11.0858	KICH	NCOA1
GeneID:8805	0.38689	0.225329	0.430536	9.85092	10.1647	KICH	TRIM24
GeneID:8841	-0.0622425	0.853977	0.955913	10.7307	10.6251	KICH	HDAC3
GeneID:8850	-0.773087	0.0533021	0.150801	10.799	9.7755	KICH	KAT2B
GeneID:9031	0.625786	0.0483515	0.139546	11.251	11.8269	KICH	BAZ1B
GeneID:91133	0.975767	0.00394001	0.018086	8.1247	8.70983	KICH	L3MBTL4
GeneID:93166	0.0618395	0.886112	0.973778	4.85754	4.78885	KICH	PRDM6
GeneID:9329	0.00263989	0.750815	0.895729	9.3253	9.19179	KICH	GTF3C4
GeneID:93349	0.0674861	0.903012	0.984646	8.60441	8.64436	KICH	SP140L
GeneID:9575	0.122579	0.508682	0.728964	8.64166	8.58627	KICH	CLOCK
GeneID:9682	0.222458	0.4095	0.638936	10.4959	10.7101	KICH	KDM4A
GeneID:9734	-0.125485	0.789429	0.919259	7.32171	6.3131	KICH	HDAC9
GeneID:9739	0.61417	0.132373	0.294997	10.4262	11.0659	KICH	SETD1A
GeneID:9757	0.804199	0.0416442	0.124155	10.9938	11.807	KICH	MLL4
GeneID:9759	-0.333234	0.35721	0.585666	8.16397	7.79194	KICH	HDAC4
GeneID:9866	-0.53043	0.121076	0.276599	7.60966	7.05702	KICH	TRIM66
GeneID:9869	-0.148058	0.512258	0.731973	10.5319	10.3412	KICH	SETDB1
GeneID:10013	-0.242386	0.24563	0.399285	12.3153	12.0673	KIRC	HDAC6
GeneID:100137047	-0.225889	0.0496643	0.108275	8.46894	8.18255	KIRC	JMJD7
GeneID:10014	0.0345139	0.958006	1	11.7771	11.7484	KIRC	HDAC5
GeneID:10155	0.251193	0.438322	0.612609	12.9975	13.172	KIRC	TRIM28
GeneID:10196	-0.00125042	1	1	8.79031	8.70242	KIRC	PRMT3
GeneID:10322	0.13175	0.527049	0.697467	9.93052	10.017	KIRC	SMYD5
GeneID:10389	-0.431852	0.038187	0.0866613	6.20358	5.62788	KIRC	SCML2
GeneID:10419	-0.292245	0.144487	0.262028	11.703	11.3425	KIRC	PRMT5
GeneID:10498	-0.150759	0.40435	0.578479	10.5675	10.384	KIRC	CARM1
GeneID:10524	0.0458764	0.976798	1	11.5023	11.5132	KIRC	KAT5
GeneID:10765	-0.106159	0.666795	0.817144	11.1061	10.9453	KIRC	KDM5B
GeneID:10771	-0.797694	5.38254e-05	0.000236713	11.8771	10.9816	KIRC	ZMYND11
GeneID:10902	0.224409	0.295179	0.458896	11.1634	11.3295	KIRC	BRD8
GeneID:10919	0.201275	0.373153	0.54647	11.0896	11.2537	KIRC	EHMT2
GeneID:11105	-2.69804	2.0638e-06	1.1377e-05	3.50801	2.5852	KIRC	PRDM7
GeneID:11107	-0.716495	0.00010995	0.000457195	7.46333	6.69826	KIRC	PRDM5
GeneID:11108	-0.406605	0.0683046	0.14121	10.9244	10.4407	KIRC	PRDM4
GeneID:11143	-0.568195	0.00485703	0.0143023	10.4963	9.83588	KIRC	KAT7
GeneID:11176	0.133022	0.275752	0.43634	11.9982	12.0782	KIRC	BAZ2A
GeneID:11177	1.20838	4.36278e-08	3.03138e-07	9.55446	10.7413	KIRC	BAZ1A
GeneID:11262	1.72745	2.50716e-12	2.82031e-11	6.05154	7.51713	KIRC	SP140
GeneID:114826	0.541965	0.00380263	0.0114877	8.47303	8.93567	KIRC	SMYD4
GeneID:138474	-0.148105	0.727286	0.866504	4.09931	3.91619	KIRC	TAF1L
GeneID:1387	0.11438	0.276735	0.437507	11.9621	12.0502	KIRC	CREBBP
GeneID:150572	0.409121	1	1	2.45085	2.44894	KIRC	SMYD1
GeneID:1786	0.404125	0.0391654	0.0886068	10.6822	11.0498	KIRC	DNMT1
GeneID:1788	0.216836	0.244983	0.39843	9.08217	9.22883	KIRC	DNMT3A
GeneID:1789	0.443022	0.0344007	0.0791877	6.72745	7.0042	KIRC	DNMT3B
GeneID:196528	-0.244829	0.349225	0.520605	10.5689	10.2344	KIRC	ARID2
GeneID:2033	-0.157861	0.700987	0.845577	12.4676	12.2541	KIRC	EP300
GeneID:2145	-0.565709	0.00461792	0.0136759	10.6436	10.0084	KIRC	EZH1
GeneID:2146	1.90732	1.1926e-16	2.03011e-15	6.80589	8.62477	KIRC	EZH2
GeneID:2186	-0.258899	0.332998	0.502426	11.9429	11.6321	KIRC	BPTF
GeneID:221037	-0.034501	0.861111	0.965902	11.8696	11.7472	KIRC	JMJD1C
GeneID:221656	-0.248371	0.460431	0.634417	9.58596	9.11869	KIRC	KDM1B
GeneID:22933	0.593716	0.00899792	0.0246824	11.2851	11.8252	KIRC	SIRT2
GeneID:22955	0.488747	0.0152413	0.0391958	10.6819	11.104	KIRC	SCMH1
GeneID:22992	0.288917	0.202852	0.343951	12.4742	12.7324	KIRC	KDM2A
GeneID:23028	-0.404406	0.0130341	0.0341058	11.7095	11.294	KIRC	KDM1A
GeneID:23030	0.705207	0.000428423	0.00159329	9.97614	10.628	KIRC	KDM4B
GeneID:23067	0.0597085	0.599096	0.761198	10.0612	10.0797	KIRC	SETD1B
GeneID:23081	0.24104	0.154916	0.277144	10.0697	10.2517	KIRC	KDM4C
GeneID:23133	-0.559593	0.0019516	0.00630053	10.5469	9.97908	KIRC	PHF8
GeneID:23135	0.323206	0.0409016	0.0918971	10.7546	10.9987	KIRC	KDM6B
GeneID:23210	0.817852	0.000212598	0.000837482	9.55728	10.2941	KIRC	JMJD6
GeneID:23408	-0.387265	0.0246383	0.0595223	9.81298	9.3488	KIRC	SIRT5
GeneID:23409	-0.647173	0.000209314	0.000826027	7.13656	6.46182	KIRC	SIRT4
GeneID:23410	-0.121147	0.488129	0.660588	9.93757	9.80541	KIRC	SIRT3
GeneID:23411	-0.0753438	0.937654	1	9.90034	9.69839	KIRC	SIRT1
GeneID:23476	0.0472266	0.691806	0.837996	11.2291	11.2507	KIRC	BRD4
GeneID:23522	-0.394748	0.0803617	0.161329	10.989	10.5417	KIRC	KAT6B
GeneID:23774	0.0705716	0.598349	0.760581	10.1208	10.1589	KIRC	BRD1
GeneID:254065	0.293445	0.0526755	0.113748	8.97362	9.15999	KIRC	BRWD3
GeneID:26013	0.684462	0.00223819	0.00713307	6.88833	7.24925	KIRC	L3MBTL1
GeneID:2648	1.18679	2.58402e-07	1.61912e-06	9.90833	10.8083	KIRC	KAT2A
GeneID:27154	-0.62231	0.00967542	0.0262592	11.0468	10.3289	KIRC	BRPF3
GeneID:27443	-1.59746	2.17023e-09	1.76283e-08	6.29147	4.56955	KIRC	CECR2
GeneID:29028	0.76304	0.000173855	0.000698893	8.40905	9.11344	KIRC	ATAD2
GeneID:29072	-0.777826	3.68355e-05	0.000166728	12.1394	11.3221	KIRC	SETD2
GeneID:29117	-0.19412	0.19422	0.332181	10.7158	10.4962	KIRC	BRD7
GeneID:29994	-0.469714	0.0421621	0.0941966	10.8336	10.2377	KIRC	BAZ2B
GeneID:3065	-0.298426	0.0607328	0.128234	12.1618	11.8621	KIRC	HDAC1
GeneID:3066	-0.175117	0.284759	0.446652	12.0243	11.8035	KIRC	HDAC2
GeneID:3275	0.308728	0.159958	0.284387	11.5078	11.7892	KIRC	PRMT2
GeneID:3276	0.415665	0.128844	0.23869	11.7563	12.0926	KIRC	PRMT1
GeneID:339123	-0.103947	0.417094	0.590651	10.7407	10.5795	KIRC	JMJD8
GeneID:3431	0.691841	0.00256109	0.00805973	9.8454	10.4773	KIRC	SP110
GeneID:3720	0.266431	0.112017	0.212646	9.07787	9.26635	KIRC	JARID2
GeneID:387893	0.298286	0.165199	0.291832	6.96512	7.18481	KIRC	SETD8
GeneID:390245	-0.135463	0.673995	0.823734	3.25955	3.11842	KIRC	KDM4E
GeneID:4297	-0.21951	0.602833	0.764361	11.4687	11.1259	KIRC	MLL
GeneID:51111	-0.272161	0.218253	0.363694	10.74	10.4216	KIRC	SUV420H1
GeneID:51412	2.97871	0.842583	0.951996	2.64176	2.88047	KIRC	ACTL6B
GeneID:51460	-0.429001	0.0628989	0.132035	9.28025	8.80208	KIRC	SFMBT1
GeneID:51547	0.816765	0.000344631	0.00130395	8.42416	9.11814	KIRC	SIRT7
GeneID:51548	0.586059	0.0232368	0.0565177	8.57822	9.07219	KIRC	SIRT6
GeneID:51564	0.405585	0.0571331	0.121954	11.1288	11.5055	KIRC	HDAC7
GeneID:51592	-0.561103	0.00370963	0.0112261	10.5354	9.89098	KIRC	TRIM33
GeneID:51780	-0.228921	0.419472	0.593145	12.2736	11.9611	KIRC	KDM3B
GeneID:5253	-0.239319	0.312067	0.478957	10.6243	10.3204	KIRC	PHF2
GeneID:54014	-0.142905	0.453142	0.627185	10.5036	10.3076	KIRC	BRWD1
GeneID:54093	0.468869	0.104944	0.201753	9.3101	9.65332	KIRC	SETD4
GeneID:54454	0.0131544	0.792659	0.91532	8.44238	8.38417	KIRC	ATAD2B
GeneID:54496	0.415487	0.129194	0.239254	10.0314	10.3751	KIRC	PRMT7
GeneID:54799	-0.197943	0.772256	0.90044	8.57542	8.21628	KIRC	MBTD1
GeneID:54904	-0.323481	0.11629	0.219462	11.0258	10.6423	KIRC	WHSC1L1
GeneID:55023	-0.248189	0.366506	0.539556	10.4761	10.1051	KIRC	PHIP
GeneID:55140	-0.247413	0.184204	0.318337	10.7229	10.3363	KIRC	ELP3
GeneID:55170	-1.43715	2.45066e-15	3.71322e-14	9.59493	8.06006	KIRC	PRMT6
GeneID:55193	-0.608361	0.00580962	0.016779	10.6324	9.88813	KIRC	PBRM1
GeneID:55209	0.026139	0.672038	0.822069	11.0414	11.0091	KIRC	SETD5
GeneID:55274	-0.0922617	0.547351	0.715202	11.0118	10.8726	KIRC	PHF10
GeneID:55693	-0.240428	0.235876	0.386436	6.11681	5.87341	KIRC	KDM4D
GeneID:55806	-0.000608769	0.794367	0.91677	6.41026	5.87491	KIRC	HR
GeneID:55818	0.791525	8.79073e-05	0.000373138	11.1336	11.8735	KIRC	KDM3A
GeneID:55869	-0.129346	0.271274	0.430689	9.70258	9.51951	KIRC	HDAC8
GeneID:55870	-0.644734	0.00319303	0.00981271	12.1705	11.4035	KIRC	ASH1L
GeneID:55904	0.280561	0.113091	0.214316	11.9833	12.2272	KIRC	MLL5
GeneID:56341	-1.70464	7.01479e-05	0.00030323	4.49384	3.01767	KIRC	PRMT8
GeneID:56950	0.982792	1.16773e-05	5.74784e-05	10.7223	11.6176	KIRC	SMYD2
GeneID:56978	0.786813	0.0134551	0.0351027	5.66034	6.09393	KIRC	PRDM8
GeneID:56979	0.911346	0.483223	0.655769	2.57811	2.61543	KIRC	PRDM9
GeneID:56980	-0.282919	0.294482	0.458137	8.26928	7.91192	KIRC	PRDM10
GeneID:56981	-0.748571	0.000143755	0.000586286	8.04815	7.25164	KIRC	PRDM11
GeneID:57492	-0.579701	0.00535629	0.015617	11.8669	11.2438	KIRC	ARID1B
GeneID:57713	0.421505	0.00791416	0.0220122	7.29907	7.44462	KIRC	SFMBT2
GeneID:58508	-0.377328	0.1394	0.254556	11.9022	11.4489	KIRC	MLL3
GeneID:5927	-0.229823	0.424204	0.59789	11.0432	10.7181	KIRC	KDM5A
GeneID:59335	-0.482803	0.493612	0.665717	2.73036	2.56646	KIRC	PRDM12
GeneID:59336	0.767738	0.978529	1	2.34794	2.39315	KIRC	PRDM13
GeneID:5977	0.120378	0.530314	0.700822	10.2724	10.3673	KIRC	DPF2
GeneID:6046	0.082785	0.708643	0.852041	13.4483	13.4994	KIRC	BRD2
GeneID:639	2.154	2.2985e-22	6.45984e-21	7.74134	9.81224	KIRC	PRDM1
GeneID:63976	-3.53938	1.035e-80	4.1932e-78	9.66175	5.88378	KIRC	PRDM16
GeneID:63977	0.331442	0.0816067	0.163449	7.25144	7.49984	KIRC	PRDM15
GeneID:63978	-2.36578	0.0130476	0.0341375	3.3259	2.82873	KIRC	PRDM14
GeneID:6419	-0.593099	0.00288117	0.00895043	9.6619	8.68769	KIRC	SETMAR
GeneID:64324	-0.200573	0.4255	0.599333	11.6989	11.4735	KIRC	NSD1
GeneID:64754	0.0627273	0.868561	0.971311	9.50912	9.48938	KIRC	SMYD3
GeneID:65094	0.191873	0.751625	0.884894	9.81878	9.92457	KIRC	JMJD4
GeneID:6595	-0.99048	9.59435e-08	6.37059e-07	13.1826	12.1138	KIRC	SMARCA2
GeneID:6597	-0.369136	0.0322728	0.0750771	12.6562	12.2583	KIRC	SMARCA4
GeneID:6598	0.233284	0.328231	0.497273	11.6143	11.8115	KIRC	SMARCB1
GeneID:65980	0.602692	0.0161532	0.0412468	10.2616	10.7744	KIRC	BRD9
GeneID:6599	-0.984251	4.81323e-07	2.90648e-06	11.8282	10.7402	KIRC	SMARCC1
GeneID:6601	0.0948361	0.527723	0.698163	12.149	12.2156	KIRC	SMARCC2
GeneID:6602	-0.0136776	0.981354	1	10.4799	10.4361	KIRC	SMARCD1
GeneID:6603	0.0201894	0.972362	1	10.7017	10.6915	KIRC	SMARCD2
GeneID:6604	-0.0915005	0.175908	0.307206	9.8582	9.43186	KIRC	SMARCD3
GeneID:6605	0.108601	0.663628	0.814769	11.9502	12.0345	KIRC	SMARCE1
GeneID:6672	0.482369	0.0314658	0.0734397	11.3421	11.7969	KIRC	SP100
GeneID:676	2.54352	0.0176754	0.0445933	2.40928	2.75578	KIRC	BRDT
GeneID:6839	0.395057	0.0410666	0.0922344	7.25379	7.56394	KIRC	SUV39H1
GeneID:6872	-0.0809825	0.949333	1	10.3026	10.152	KIRC	TAF1
GeneID:7403	-0.160728	0.581949	0.745744	10.399	10.155	KIRC	KDM6A
GeneID:7404	-0.640086	0.000151031	0.000614246	8.29999	7.23104	KIRC	UTY
GeneID:7468	0.192859	0.267772	0.426614	10.1385	10.2648	KIRC	WHSC1
GeneID:7799	-0.646901	0.00086064	0.00300744	10.9247	10.2182	KIRC	PRDM2
GeneID:7862	-0.116255	0.550355	0.717407	9.85307	9.70062	KIRC	BRPF1
GeneID:79663	0.257666	0.490729	0.662881	8.4065	8.54059	KIRC	HSPBAP1
GeneID:79697	-0.264798	0.0963342	0.187888	8.85505	8.50933	KIRC	C14orf169
GeneID:79723	0.109221	0.673373	0.823419	8.32871	8.37381	KIRC	SUV39H2
GeneID:79813	-0.0810613	0.736211	0.872715	10.7639	10.6414	KIRC	EHMT1
GeneID:79831	0.0491454	0.890539	0.987637	7.53901	7.54882	KIRC	JMJD5
GeneID:79885	-1.21659	3.49054e-14	4.72111e-13	10.1388	8.82973	KIRC	HDAC11
GeneID:79918	0.143646	0.683841	0.83151	8.63168	8.68905	KIRC	SETD6
GeneID:7994	-0.350949	0.173301	0.303458	11.3433	10.8687	KIRC	KAT6A
GeneID:79969	0.42538	0.0914063	0.179862	8.49524	8.77317	KIRC	ATAT1
GeneID:8019	-0.53314	0.0141579	0.0367215	9.78994	9.20623	KIRC	BRD3
GeneID:8085	-0.020096	0.792921	0.915422	11.9608	11.8993	KIRC	MLL2
GeneID:80853	-0.353406	0.123575	0.230813	8.91261	8.40668	KIRC	JHDM1D
GeneID:80854	0.411481	0.00676416	0.0191458	9.07154	9.24567	KIRC	SETD7
GeneID:8110	0.620826	0.00044462	0.00164685	5.92887	6.31864	KIRC	DPF3
GeneID:8193	0.914166	0.0258757	0.0621372	3.58483	3.91466	KIRC	DPF1
GeneID:8202	-0.0952431	0.962691	1	10.6068	10.375	KIRC	NCOA2
GeneID:8242	0.322574	0.0988386	0.191821	11.8785	12.1336	KIRC	KDM5C
GeneID:8284	-0.177738	0.272361	0.431966	8.60821	7.81243	KIRC	KDM5D
GeneID:8289	-0.475056	0.0256751	0.0617412	12.1488	11.6257	KIRC	ARID1A
GeneID:83746	-0.0101525	0.882982	0.981655	10.5432	10.5306	KIRC	L3MBTL2
GeneID:83852	-0.175913	0.168853	0.296897	9.64014	9.36755	KIRC	SETDB2
GeneID:83933	1.08699	7.34915e-07	4.32089e-06	9.54123	10.5047	KIRC	HDAC10
GeneID:84148	0.474837	0.0660056	0.1372	10.3328	10.7314	KIRC	KAT8
GeneID:84193	-0.478176	0.0189259	0.0473399	12.5117	11.9614	KIRC	SETD3
GeneID:84444	0.125884	0.368372	0.541479	9.16482	9.23477	KIRC	DOT1L
GeneID:84456	-0.195339	0.482999	0.655599	8.9072	8.64748	KIRC	L3MBTL3
GeneID:84678	0.341696	0.0917205	0.180359	9.74325	10.051	KIRC	KDM2B
GeneID:84787	1.18891	5.55785e-07	3.32789e-06	6.66365	7.5811	KIRC	SUV420H2
GeneID:84864	-1.25785	1.37476e-13	1.75913e-12	10.1326	8.6954	KIRC	MINA
GeneID:8520	-0.0728215	0.539893	0.709393	11.044	10.9234	KIRC	HAT1
GeneID:86	-0.0296463	0.578987	0.743106	10.7444	10.6984	KIRC	ACTL6A
GeneID:8648	-0.708597	0.000507648	0.00185879	11.8868	11.0728	KIRC	NCOA1
GeneID:8805	-0.274471	0.12702	0.235941	10.2766	9.94762	KIRC	TRIM24
GeneID:8841	0.47564	0.020059	0.0497787	10.7076	11.1591	KIRC	HDAC3
GeneID:8850	-0.792995	2.76962e-05	0.000127867	10.8596	9.96707	KIRC	KAT2B
GeneID:9031	0.0926245	0.435062	0.609443	11.6969	11.7025	KIRC	BAZ1B
GeneID:91133	-0.249512	0.499439	0.671409	8.44451	8.17346	KIRC	L3MBTL4
GeneID:93166	-0.0598973	0.605799	0.766718	5.27151	5.08879	KIRC	PRDM6
GeneID:9329	-0.646163	0.00332133	0.0101596	9.79813	8.98581	KIRC	GTF3C4
GeneID:93349	0.618055	0.00826814	0.0228856	8.67736	9.30422	KIRC	SP140L
GeneID:9575	-0.475032	0.041763	0.0934081	9.40614	8.81694	KIRC	CLOCK
GeneID:9682	-0.286969	0.216285	0.361407	11.0356	10.7135	KIRC	KDM4A
GeneID:9734	-0.129299	0.950427	1	7.72065	7.5025	KIRC	HDAC9
GeneID:9739	0.356847	0.0754685	0.153324	10.3836	10.7158	KIRC	SETD1A
GeneID:9757	0.474223	0.0206596	0.0510789	10.7854	11.2075	KIRC	MLL4
GeneID:9759	-0.498064	0.0395678	0.0893712	8.38577	7.79785	KIRC	HDAC4
GeneID:9866	0.271602	0.121906	0.228246	7.69385	7.7983	KIRC	TRIM66
GeneID:9869	0.610562	0.00342485	0.0104435	10.7688	11.3456	KIRC	SETDB1
GeneID:10013	0.126151	0.468786	0.664116	11.0749	11.1037	LUAD	HDAC6
GeneID:100137047	-0.655781	0.000250977	0.00117911	9.39431	8.65949	LUAD	JMJD7
GeneID:10014	-0.343919	0.0206495	0.0568545	11.7813	11.3723	LUAD	HDAC5
GeneID:10155	0.520963	0.00901621	0.0279735	13.0608	13.4944	LUAD	TRIM28
GeneID:10196	0.837477	1.77799e-05	0.000106732	8.28979	8.97109	LUAD	PRMT3
GeneID:10322	0.844702	2.64034e-05	0.000152383	8.94507	9.70751	LUAD	SMYD5
GeneID:10389	1.22585	0.0330578	0.0846265	5.88856	6.26255	LUAD	SCML2
GeneID:10419	0.724111	0.000144171	0.000714524	10.7902	11.4042	LUAD	PRMT5
GeneID:10498	0.432071	0.0315449	0.0813743	10.0627	10.4291	LUAD	CARM1
GeneID:10524	-0.329334	0.044659	0.10865	11.3515	10.9872	LUAD	KAT5
GeneID:10765	1.0054	1.78635e-07	1.49853e-06	10.7716	11.6863	LUAD	KDM5B
GeneID:10771	-0.503618	0.00539188	0.0179088	11.0752	10.5056	LUAD	ZMYND11
GeneID:10902	0.33892	0.0689751	0.155107	10.7212	11.0061	LUAD	BRD8
GeneID:10919	0.743983	0.000102268	0.000524015	10.9061	11.5591	LUAD	EHMT2
GeneID:11105	3.65043	0.182923	0.339967	4.11037	4.27512	LUAD	PRDM7
GeneID:11107	-1.23841	1.62396e-08	1.61612e-07	7.82288	6.71492	LUAD	PRDM5
GeneID:11108	-0.10727	0.588366	0.773446	9.98068	9.82616	LUAD	PRDM4
GeneID:11143	0.123254	0.475338	0.670205	9.57097	9.61386	LUAD	KAT7
GeneID:11176	0.186357	0.23299	0.406699	11.7201	11.8302	LUAD	BAZ2A
GeneID:11177	0.439477	0.0143187	0.041562	11.1493	11.4995	LUAD	BAZ1A
GeneID:11262	0.153192	0.487485	0.681912	8.18767	8.08729	LUAD	SP140
GeneID:114826	-0.328684	0.0982353	0.206847	8.57244	8.23351	LUAD	SMYD4
GeneID:138474	0.767901	0.0964735	0.203974	5.09069	5.25335	LUAD	TAF1L
GeneID:1387	-0.0702414	0.717105	0.884152	12.0026	11.8798	LUAD	CREBBP
GeneID:150572	1.16371	1	1	4.10213	4.13283	LUAD	SMYD1
GeneID:1786	0.696833	0.000189858	0.000914625	11.2114	11.8038	LUAD	DNMT1
GeneID:1788	1.15545	5.46211e-09	5.82796e-08	8.97782	9.97818	LUAD	DNMT3A
GeneID:1789	1.89496	0.000170275	0.000829601	6.22349	7.29234	LUAD	DNMT3B
GeneID:196528	-0.0747457	0.782145	0.934113	9.71298	9.56824	LUAD	ARID2
GeneID:2033	-0.245125	0.180844	0.336817	12.1189	11.8284	LUAD	EP300
GeneID:2145	-0.670697	0.000129338	0.000648253	9.82621	9.14167	LUAD	EZH1
GeneID:2146	2.53777	6.77517e-29	3.82995e-27	7.49029	9.58019	LUAD	EZH2
GeneID:2186	0.0931673	0.516809	0.708543	11.4382	11.5062	LUAD	BPTF
GeneID:221037	-0.522157	0.00285552	0.0103029	11.6893	11.2027	LUAD	JMJD1C
GeneID:221656	0.189447	0.267118	0.448142	9.17643	9.2351	LUAD	KDM1B
GeneID:22933	-0.28347	0.0471855	0.113541	11.4161	11.0403	LUAD	SIRT2
GeneID:22955	-0.145239	0.37711	0.571121	10.3029	10.0964	LUAD	SCMH1
GeneID:22992	0.286458	0.116315	0.23745	12.5713	12.8315	LUAD	KDM2A
GeneID:23028	0.662941	0.000573503	0.0024901	11.1839	11.7539	LUAD	KDM1A
GeneID:23030	-0.0743511	0.600804	0.785103	9.94028	9.8139	LUAD	KDM4B
GeneID:23067	0.0912452	0.750017	0.908973	9.90421	9.96594	LUAD	SETD1B
GeneID:23081	-0.364524	0.0537683	0.126395	9.99145	9.57267	LUAD	KDM4C
GeneID:23133	0.519975	0.00622449	0.0202428	9.77735	10.1218	LUAD	PHF8
GeneID:23135	-0.956841	3.58786e-09	3.93732e-08	11.4341	10.7051	LUAD	KDM6B
GeneID:23210	0.262756	0.205261	0.371349	9.8747	10.1197	LUAD	JMJD6
GeneID:23408	0.163722	0.408721	0.60441	8.74692	8.83724	LUAD	SIRT5
GeneID:23409	0.186068	0.573656	0.760728	6.39362	6.49136	LUAD	SIRT4
GeneID:23410	0.109863	0.660694	0.837239	9.19688	9.23386	LUAD	SIRT3
GeneID:23411	-0.229928	0.255882	0.43494	9.62708	9.31939	LUAD	SIRT1
GeneID:23476	-0.0963249	0.560418	0.748053	11.2756	11.1468	LUAD	BRD4
GeneID:23522	-0.6434	0.000281415	0.00130825	10.6489	9.96843	LUAD	KAT6B
GeneID:23774	-0.0495039	0.71901	0.885679	10.5236	10.4176	LUAD	BRD1
GeneID:254065	0.503625	0.00552771	0.0182857	8.41865	8.82755	LUAD	BRWD3
GeneID:26013	0.935415	5.76958e-05	0.000312418	6.7802	7.3864	LUAD	L3MBTL1
GeneID:2648	1.65355	1.40934e-15	3.23283e-14	9.76858	11.2687	LUAD	KAT2A
GeneID:27154	0.60941	0.000655808	0.00280648	10.1016	10.5568	LUAD	BRPF3
GeneID:27443	-0.244978	0.531078	0.721548	8.01059	7.32602	LUAD	CECR2
GeneID:29028	1.82972	1.1451e-18	3.26479e-17	8.99209	10.4599	LUAD	ATAD2
GeneID:29072	-0.297716	0.0920815	0.196146	11.6153	11.3088	LUAD	SETD2
GeneID:29117	0.00913944	1	1	10.4601	10.4172	LUAD	BRD7
GeneID:29994	-0.223179	0.271421	0.453199	10.5351	10.2896	LUAD	BAZ2B
GeneID:3065	0.736852	0.000144549	0.000716126	11.4265	12.082	LUAD	HDAC1
GeneID:3066	0.55353	0.0034388	0.0120746	11.5709	12.0088	LUAD	HDAC2
GeneID:3275	-0.26312	0.111459	0.229503	11.5369	11.221	LUAD	PRMT2
GeneID:3276	0.383844	0.0593558	0.137233	11.8452	12.1474	LUAD	PRMT1
GeneID:339123	0.057624	0.95074	1	10.2177	10.1849	LUAD	JMJD8
GeneID:3431	-0.0212266	0.860763	0.995104	10.577	10.4505	LUAD	SP110
GeneID:3720	0.202117	0.227378	0.399872	9.31657	9.40233	LUAD	JARID2
GeneID:387893	0.0979221	0.647293	0.825815	7.52225	7.56235	LUAD	SETD8
GeneID:390245	0.109956	1	1	4.41356	4.32677	LUAD	KDM4E
GeneID:4297	-0.0908614	0.788938	0.939311	10.6387	10.5123	LUAD	MLL
GeneID:51111	0.092334	0.559557	0.747439	10.2595	10.3012	LUAD	SUV420H1
GeneID:51412	3.06531	0.549711	0.737976	4.36712	4.48349	LUAD	ACTL6B
GeneID:51460	0.100094	0.560177	0.74796	8.89389	8.8715	LUAD	SFMBT1
GeneID:51547	0.906563	8.6166e-06	5.45266e-05	9.1165	9.87671	LUAD	SIRT7
GeneID:51548	0.346142	0.127015	0.25519	8.80051	9.05661	LUAD	SIRT6
GeneID:51564	-0.464577	0.00458497	0.0155182	11.8176	11.3074	LUAD	HDAC7
GeneID:51592	0.00485061	0.765912	0.921369	9.72203	9.64778	LUAD	TRIM33
GeneID:51780	-0.0526685	0.767335	0.92236	11.634	11.5227	LUAD	KDM3B
GeneID:5253	-0.729222	1.89006e-05	0.000112865	10.9222	10.1537	LUAD	PHF2
GeneID:54014	0.134004	0.418062	0.613302	9.78899	9.87347	LUAD	BRWD1
GeneID:54093	0.384467	0.0606955	0.139693	9.3263	9.59287	LUAD	SETD4
GeneID:54454	0.471279	0.0114492	0.0342468	8.2405	8.63857	LUAD	ATAD2B
GeneID:54496	0.404802	0.0642267	0.146187	9.85442	10.1668	LUAD	PRMT7
GeneID:54799	0.174941	0.2293	0.402431	8.02652	8.09224	LUAD	MBTD1
GeneID:54904	0.172637	0.363785	0.556864	10.5943	10.6124	LUAD	WHSC1L1
GeneID:55023	-0.141347	0.649105	0.827148	9.89114	9.67818	LUAD	PHIP
GeneID:55140	0.0833317	0.757196	0.914836	9.89597	9.86866	LUAD	ELP3
GeneID:55170	0.156933	0.456777	0.652153	7.99775	7.96072	LUAD	PRMT6
GeneID:55193	-0.340687	0.0884145	0.189958	10.602	10.1842	LUAD	PBRM1
GeneID:55209	0.258405	0.144024	0.281836	11.0133	11.2461	LUAD	SETD5
GeneID:55274	-0.1687	0.3014	0.488089	10.8042	10.5685	LUAD	PHF10
GeneID:55693	0.28897	0.440062	0.635322	5.94584	6.07217	LUAD	KDM4D
GeneID:55806	-0.0748898	0.62981	0.810305	6.90523	6.39538	LUAD	HR
GeneID:55818	0.242561	0.168437	0.319064	10.9957	11.1983	LUAD	KDM3A
GeneID:55869	0.326685	0.0934228	0.198406	9.30244	9.5566	LUAD	HDAC8
GeneID:55870	0.126369	0.337502	0.528853	11.1684	11.2148	LUAD	ASH1L
GeneID:55904	-0.278343	0.116132	0.237166	11.937	11.6384	LUAD	MLL5
GeneID:56341	-0.706553	0.0658686	0.149301	6.26891	5.53036	LUAD	PRMT8
GeneID:56950	-0.021532	0.792908	0.942537	10.7886	10.7133	LUAD	SMYD2
GeneID:56978	0.806237	0.0152277	0.043855	6.50268	6.84928	LUAD	PRDM8
GeneID:56979	8.39153	0.292372	0.477996	4.09092	4.30391	LUAD	PRDM9
GeneID:56980	0.155466	0.360948	0.553887	7.82484	7.90317	LUAD	PRDM10
GeneID:56981	-0.977235	2.96775e-06	2.04e-05	7.77811	6.92522	LUAD	PRDM11
GeneID:57492	-0.25574	0.145823	0.284543	11.4132	11.1192	LUAD	ARID1B
GeneID:57713	0.107703	0.645107	0.82412	6.8881	6.77716	LUAD	SFMBT2
GeneID:58508	-0.151095	0.528013	0.718765	11.4693	11.2681	LUAD	MLL3
GeneID:5927	0.0025025	0.837867	0.978646	10.6626	10.558	LUAD	KDM5A
GeneID:59335	0.71998	1	1	4.18391	4.2377	LUAD	PRDM12
GeneID:59336	6.17928	5.50444e-05	0.000299829	4.10208	4.3846	LUAD	PRDM13
GeneID:5977	0.142274	0.436259	0.631433	10.1455	10.252	LUAD	DPF2
GeneID:6046	-0.00246117	0.96125	1	13.4486	13.4186	LUAD	BRD2
GeneID:639	0.0733002	0.857419	0.992536	9.18451	9.19324	LUAD	PRDM1
GeneID:63976	-0.770501	0.000790613	0.00330396	8.81721	7.47032	LUAD	PRDM16
GeneID:63977	0.77932	0.000333281	0.0015282	7.348	7.93361	LUAD	PRDM15
GeneID:63978	1.41927	0.985187	1	4.12662	4.18436	LUAD	PRDM14
GeneID:6419	-0.0150338	0.824472	0.967878	9.18481	9.10315	LUAD	SETMAR
GeneID:64324	-0.0235584	0.985267	1	10.9513	10.8916	LUAD	NSD1
GeneID:64754	0.648684	0.00138594	0.00544575	9.57169	10.0402	LUAD	SMYD3
GeneID:65094	0.692337	0.000819021	0.00341559	9.39583	9.99038	LUAD	JMJD4
GeneID:6595	-1.01701	3.72287e-10	4.72086e-09	12.4042	11.248	LUAD	SMARCA2
GeneID:6597	0.411738	0.0293172	0.0764198	12.348	12.5989	LUAD	SMARCA4
GeneID:6598	0.508923	0.00951887	0.0292724	11.176	11.6147	LUAD	SMARCB1
GeneID:65980	0.618494	0.00143449	0.00560873	10.6204	11.1021	LUAD	BRD9
GeneID:6599	0.425092	0.0158818	0.0454003	10.9848	11.2765	LUAD	SMARCC1
GeneID:6601	-0.0116977	0.966723	1	11.8979	11.8336	LUAD	SMARCC2
GeneID:6602	0.218666	0.208051	0.375126	10	10.1363	LUAD	SMARCD1
GeneID:6603	0.355948	0.0486255	0.116449	11.2964	11.5966	LUAD	SMARCD2
GeneID:6604	-0.25725	0.10672	0.22147	10.4193	9.89372	LUAD	SMARCD3
GeneID:6605	0.308517	0.0863788	0.186282	11.6887	11.9294	LUAD	SMARCE1
GeneID:6672	-0.201317	0.248095	0.425556	11.7685	11.4876	LUAD	SP100
GeneID:676	6.17127	3.16985e-10	4.05694e-09	4.4916	6.14296	LUAD	BRDT
GeneID:6839	0.506638	0.0135032	0.0395191	7.50704	7.81586	LUAD	SUV39H1
GeneID:6872	-0.0230287	0.976329	1	10.0579	9.97993	LUAD	TAF1
GeneID:7403	-0.0331963	0.735527	0.898434	10.2472	10.1495	LUAD	KDM6A
GeneID:7404	-0.448892	0.497823	0.691478	6.7515	6.51387	LUAD	UTY
GeneID:7468	0.87745	2.2857e-06	1.60085e-05	10.1436	10.8556	LUAD	WHSC1
GeneID:7799	-0.323784	0.0737011	0.163681	10.9062	10.5453	LUAD	PRDM2
GeneID:7862	-0.19231	0.220191	0.390879	10.0499	9.85214	LUAD	BRPF1
GeneID:79663	-0.107396	0.47775	0.672519	8.61834	8.45714	LUAD	HSPBAP1
GeneID:79697	0.3679	0.0797447	0.174731	8.82477	9.12174	LUAD	C14orf169
GeneID:79723	1.26455	1.73078e-09	1.98255e-08	7.88438	8.90019	LUAD	SUV39H2
GeneID:79813	0.0878919	0.589137	0.774175	10.7997	10.8402	LUAD	EHMT1
GeneID:79831	-0.0932072	0.503635	0.696779	7.23782	7.14342	LUAD	JMJD5
GeneID:79885	-0.231155	0.20501	0.371048	9.12955	8.80795	LUAD	HDAC11
GeneID:79918	0.823924	9.14845e-05	0.000474707	8.16079	8.81912	LUAD	SETD6
GeneID:7994	-0.440213	0.0183153	0.0513514	11.0654	10.5161	LUAD	KAT6A
GeneID:79969	1.26104	1.7244e-09	1.97691e-08	8.30299	9.32312	LUAD	ATAT1
GeneID:8019	-0.140719	0.486451	0.680922	9.60318	9.39402	LUAD	BRD3
GeneID:8085	-0.101225	0.667125	0.842506	11.9347	11.7792	LUAD	MLL2
GeneID:80853	-0.0279816	0.979279	1	8.66315	8.60691	LUAD	JHDM1D
GeneID:80854	-0.0767901	0.829112	0.971432	9.03707	8.8334	LUAD	SETD7
GeneID:8110	0.0864137	0.945238	1	5.09689	5.06365	LUAD	DPF3
GeneID:8193	1.70497	0.190897	0.351361	5.08787	5.45558	LUAD	DPF1
GeneID:8202	0.118836	0.415811	0.610994	10.4028	10.4306	LUAD	NCOA2
GeneID:8242	0.339504	0.0981192	0.206686	11.9258	12.2163	LUAD	KDM5C
GeneID:8284	0.144429	0.288697	0.473913	7.03575	7.03817	LUAD	KDM5D
GeneID:8289	0.186579	0.288088	0.47324	11.869	11.9913	LUAD	ARID1A
GeneID:83746	-0.180773	0.275784	0.458496	10.3411	10.1238	LUAD	L3MBTL2
GeneID:83852	-0.35822	0.049549	0.118174	9.21869	8.83726	LUAD	SETDB2
GeneID:83933	0.399482	0.0645278	0.146709	10.0926	10.3623	LUAD	HDAC10
GeneID:84148	0.102218	0.782416	0.934223	10.5398	10.5412	LUAD	KAT8
GeneID:84193	-0.545125	0.00148475	0.00578537	11.5624	10.9788	LUAD	SETD3
GeneID:84444	-0.629542	0.000278064	0.00129429	10.1946	9.60313	LUAD	DOT1L
GeneID:84456	0.560087	0.00895028	0.0277933	7.95388	8.33727	LUAD	L3MBTL3
GeneID:84678	-0.154391	0.355473	0.548132	10.1298	9.92976	LUAD	KDM2B
GeneID:84787	0.594782	0.0100219	0.0305966	7.75815	8.19551	LUAD	SUV420H2
GeneID:84864	0.621615	0.00147412	0.0057474	9.13358	9.65516	LUAD	MINA
GeneID:8520	0.189915	0.303082	0.489724	10.7528	10.8963	LUAD	HAT1
GeneID:86	0.952062	8.78348e-07	6.61554e-06	10.3494	11.1685	LUAD	ACTL6A
GeneID:8648	-0.629808	0.000472899	0.0020989	11.1058	10.3814	LUAD	NCOA1
GeneID:8805	0.520173	0.00386626	0.013394	10.1934	10.5754	LUAD	TRIM24
GeneID:8841	0.269596	0.146789	0.286133	10.5984	10.8229	LUAD	HDAC3
GeneID:8850	-1.25111	1.19095e-13	2.28022e-12	10.2442	8.8871	LUAD	KAT2B
GeneID:9031	0.296385	0.0665789	0.150598	11.2894	11.4996	LUAD	BAZ1B
GeneID:91133	-0.416915	0.0437058	0.106807	8.25001	7.63505	LUAD	L3MBTL4
GeneID:93166	-0.858279	2.57266e-05	0.000149068	7.28202	6.53618	LUAD	PRDM6
GeneID:9329	0.118885	0.364748	0.55769	9.2192	9.23416	LUAD	GTF3C4
GeneID:93349	0.484575	0.0102245	0.0311568	9.04987	9.40107	LUAD	SP140L
GeneID:9575	0.426931	0.0126674	0.0374075	8.48593	8.79272	LUAD	CLOCK
GeneID:9682	-0.106546	0.613097	0.795883	10.9457	10.8013	LUAD	KDM4A
GeneID:9734	0.373222	0.180631	0.336577	7.44618	7.44558	LUAD	HDAC9
GeneID:9739	0.277724	0.180186	0.335957	10.4217	10.665	LUAD	SETD1A
GeneID:9757	0.535679	0.00477407	0.0160917	11.0426	11.5149	LUAD	MLL4
GeneID:9759	-0.212061	0.576212	0.763064	8.43897	8.07367	LUAD	HDAC4
GeneID:9866	0.266425	0.19606	0.358468	7.35919	7.54083	LUAD	TRIM66
GeneID:9869	0.630186	0.00101055	0.0041153	10.6831	11.2258	LUAD	SETDB1
GeneID:10013	-0.171172	0.267099	0.417178	11.3624	11.0999	LUSC	HDAC6
GeneID:100137047	0.307324	0.160885	0.279743	9.49562	9.59599	LUSC	JMJD7
GeneID:10014	-0.616722	0.000572426	0.00190999	12.0357	11.3551	LUSC	HDAC5
GeneID:10155	1.05093	1.29233e-06	6.62822e-06	13.3113	14.2475	LUSC	TRIM28
GeneID:10196	1.39794	5.2147e-10	3.96927e-09	8.56663	9.74974	LUSC	PRMT3
GeneID:10322	0.942683	8.7907e-06	4.00568e-05	9.33047	10.174	LUSC	SMYD5
GeneID:10389	2.21624	5.4396e-12	4.9963e-11	6.26039	7.36563	LUSC	SCML2
GeneID:10419	0.887942	2.66438e-05	0.000112503	11.1173	11.8719	LUSC	PRMT5
GeneID:10498	1.09399	5.02122e-07	2.70728e-06	10.4575	11.4379	LUSC	CARM1
GeneID:10524	-0.329413	0.0594141	0.120924	11.5725	11.2076	LUSC	KAT5
GeneID:10765	1.20079	1.03728e-08	6.89758e-08	11.076	12.1595	LUSC	KDM5B
GeneID:10771	-0.772366	3.94645e-05	0.000162009	11.4211	10.5835	LUSC	ZMYND11
GeneID:10902	-0.0558917	0.818414	0.953294	11.0233	10.8964	LUSC	BRD8
GeneID:10919	0.751803	0.000412767	0.00141716	11.1756	11.852	LUSC	EHMT2
GeneID:11105	1.41606	0.85063	0.979029	4.4222	4.48899	LUSC	PRDM7
GeneID:11107	-1.37742	1.74833e-09	1.26143e-08	8.11818	6.81746	LUSC	PRDM5
GeneID:11108	-0.0446508	0.897852	1	10.3184	10.2238	LUSC	PRDM4
GeneID:11143	0.124717	0.450945	0.618518	9.87596	9.94176	LUSC	KAT7
GeneID:11176	0.0649304	0.697403	0.849308	12.1138	12.1277	LUSC	BAZ2A
GeneID:11177	0.280879	0.12603	0.228409	11.4604	11.7331	LUSC	BAZ1A
GeneID:11262	-0.589125	0.0104235	0.0262393	8.60304	7.82008	LUSC	SP140
GeneID:114826	-0.0814148	0.788052	0.927606	8.90956	8.75222	LUSC	SMYD4
GeneID:138474	0.164474	0.88299	1	5.26725	5.29215	LUSC	TAF1L
GeneID:1387	-0.15116	0.37509	0.540042	12.3856	12.1527	LUSC	CREBBP
GeneID:150572	3.34463	0.834535	0.966842	4.3575	4.39427	LUSC	SMYD1
GeneID:1786	1.00641	2.60616e-06	1.28506e-05	11.5799	12.4738	LUSC	DNMT1
GeneID:1788	1.2285	1.87938e-08	1.2076e-07	9.24182	10.3241	LUSC	DNMT3A
GeneID:1789	2.57006	1.74702e-08	1.12834e-07	6.52533	8.20062	LUSC	DNMT3B
GeneID:196528	0.27043	0.146544	0.259281	10.1093	10.2999	LUSC	ARID2
GeneID:2033	-0.0440764	0.758924	0.903889	12.5095	12.3909	LUSC	EP300
GeneID:2145	-0.950102	2.36077e-07	1.3301e-06	10.1724	9.19637	LUSC	EZH1
GeneID:2146	3.15405	1.38001e-34	4.66614e-33	7.87661	10.6924	LUSC	EZH2
GeneID:2186	-0.0482965	0.900308	1	11.7803	11.6742	LUSC	BPTF
GeneID:221037	-1.17351	6.82071e-11	5.67802e-10	12.125	10.9445	LUSC	JMJD1C
GeneID:221656	0.448794	0.0145385	0.0352651	9.56387	9.86653	LUSC	KDM1B
GeneID:22933	-0.0255567	0.760192	0.905114	11.713	11.5623	LUSC	SIRT2
GeneID:22955	-0.623376	0.000692327	0.00227285	10.672	9.98327	LUSC	SCMH1
GeneID:22992	0.140209	0.573747	0.73949	12.9212	12.9945	LUSC	KDM2A
GeneID:23028	0.956045	3.57273e-06	1.72607e-05	11.4707	12.3247	LUSC	KDM1A
GeneID:23030	0.223771	0.333957	0.495297	10.2539	10.3736	LUSC	KDM4B
GeneID:23067	0.159088	0.511949	0.679036	10.2768	10.3405	LUSC	SETD1B
GeneID:23081	-0.346495	0.0706278	0.140359	10.3477	9.9094	LUSC	KDM4C
GeneID:23133	0.671976	0.00101827	0.00323355	10.1599	10.658	LUSC	PHF8
GeneID:23135	-1.34954	3.58496e-15	4.26917e-14	12.0439	10.9502	LUSC	KDM6B
GeneID:23210	0.117435	0.682585	0.835749	10.2818	10.4176	LUSC	JMJD6
GeneID:23408	0.700148	0.00114089	0.003593	8.90885	9.45762	LUSC	SIRT5
GeneID:23409	-0.483469	0.113672	0.209665	6.55939	6.25087	LUSC	SIRT4
GeneID:23410	-0.205346	0.260237	0.408388	9.41612	9.17039	LUSC	SIRT3
GeneID:23411	-0.788655	0.000101196	0.000389192	9.91211	9.09564	LUSC	SIRT1
GeneID:23476	0.399758	0.051932	0.107476	11.6375	11.9492	LUSC	BRD4
GeneID:23522	-0.465221	0.0206496	0.0480333	10.9508	10.4097	LUSC	KAT6B
GeneID:23774	0.231948	0.37044	0.535251	10.7628	10.899	LUSC	BRD1
GeneID:254065	0.678398	0.000808569	0.00262045	8.84117	9.36886	LUSC	BRWD3
GeneID:26013	1.05269	7.6999e-05	0.000302364	7.1233	7.764	LUSC	L3MBTL1
GeneID:2648	1.60092	3.02878e-12	2.85369e-11	10.2065	11.6897	LUSC	KAT2A
GeneID:27154	-0.139506	0.603255	0.76514	10.4507	10.207	LUSC	BRPF3
GeneID:27443	0.420754	0.163081	0.282926	8.16625	7.94696	LUSC	CECR2
GeneID:29028	2.2727	2.73094e-22	5.14775e-21	9.34491	11.4738	LUSC	ATAD2
GeneID:29072	-0.513579	0.00590733	0.0158326	11.9381	11.3996	LUSC	SETD2
GeneID:29117	0.197037	0.336547	0.498324	10.6421	10.7635	LUSC	BRD7
GeneID:29994	-0.659069	0.000745673	0.0024319	10.8906	10.1761	LUSC	BAZ2B
GeneID:3065	1.16817	6.04832e-08	3.66437e-07	11.7768	12.8557	LUSC	HDAC1
GeneID:3066	1.18801	1.63571e-08	1.06009e-07	11.7549	12.8438	LUSC	HDAC2
GeneID:3275	-0.222573	0.193845	0.325168	11.7811	11.4777	LUSC	PRMT2
GeneID:3276	0.913072	1.82684e-05	7.92623e-05	12.2315	13.0613	LUSC	PRMT1
GeneID:339123	-0.201143	0.206475	0.341798	10.5234	10.2599	LUSC	JMJD8
GeneID:3431	-0.736122	3.59051e-05	0.000148579	10.9784	10.0862	LUSC	SP110
GeneID:3720	1.16065	1.72747e-07	9.88533e-07	9.67793	10.6722	LUSC	JARID2
GeneID:387893	1.0578	9.1347e-06	4.15021e-05	7.8459	8.68734	LUSC	SETD8
GeneID:390245	0.782567	0.655301	0.811904	4.68161	4.62398	LUSC	KDM4E
GeneID:4297	-0.422919	0.0471187	0.098789	11.1416	10.6351	LUSC	MLL
GeneID:51111	-0.0267857	0.933373	1	10.507	10.3964	LUSC	SUV420H1
GeneID:51412	3.45744	0.763125	0.907212	4.61836	4.75729	LUSC	ACTL6B
GeneID:51460	0.0517091	0.718275	0.868693	9.13802	9.11345	LUSC	SFMBT1
GeneID:51547	0.894471	0.000112715	0.000429287	9.30826	10.0575	LUSC	SIRT7
GeneID:51548	0.411159	0.108036	0.200904	9.02598	9.36253	LUSC	SIRT6
GeneID:51564	-0.869481	1.72357e-07	9.86514e-07	12.1525	11.2084	LUSC	HDAC7
GeneID:51592	-0.061902	0.885766	1	9.99136	9.85408	LUSC	TRIM33
GeneID:51780	-0.430842	0.0335275	0.0734645	11.9711	11.4832	LUSC	KDM3B
GeneID:5253	-0.563769	0.00141926	0.00437179	11.2675	10.6272	LUSC	PHF2
GeneID:54014	0.0166934	0.863468	0.990034	10.0802	10.0328	LUSC	BRWD1
GeneID:54093	0.422605	0.0553075	0.113568	9.5113	9.82755	LUSC	SETD4
GeneID:54454	0.63821	0.00196689	0.00587699	8.64076	9.17222	LUSC	ATAD2B
GeneID:54496	0.396611	0.0708016	0.14062	10.0961	10.4179	LUSC	PRMT7
GeneID:54799	0.315211	0.0774473	0.151576	8.31996	8.49465	LUSC	MBTD1
GeneID:54904	1.12899	0.000159817	0.000594227	10.9483	11.6297	LUSC	WHSC1L1
GeneID:55023	-0.0256234	0.790109	0.92917	10.2138	10.0972	LUSC	PHIP
GeneID:55140	-0.272385	0.172565	0.296389	10.2307	9.89704	LUSC	ELP3
GeneID:55170	0.737096	0.00100815	0.00320257	8.29048	8.81451	LUSC	PRMT6
GeneID:55193	-0.582646	0.00469234	0.0128609	10.9378	10.3031	LUSC	PBRM1
GeneID:55209	0.144453	0.436801	0.604794	11.4624	11.5521	LUSC	SETD5
GeneID:55274	0.119823	0.575351	0.740941	11.0496	11.0996	LUSC	PHF10
GeneID:55693	0.707044	0.0213246	0.0493806	6.16733	6.55594	LUSC	KDM4D
GeneID:55806	3.80126	1.42528e-14	1.62029e-13	7.26598	9.8779	LUSC	HR
GeneID:55818	0.912636	7.73587e-06	3.55707e-05	11.2598	12.0507	LUSC	KDM3A
GeneID:55869	0.192801	0.361015	0.524892	9.47722	9.60852	LUSC	HDAC8
GeneID:55870	-0.129482	0.597638	0.760777	11.5579	11.3416	LUSC	ASH1L
GeneID:55904	-0.585516	0.00125201	0.00390462	12.3556	11.7257	LUSC	MLL5
GeneID:56341	-1.55809	0.00378918	0.0106278	6.26516	5.0933	LUSC	PRMT8
GeneID:56950	0.222302	0.240251	0.384176	11.0053	11.1542	LUSC	SMYD2
GeneID:56978	-0.0216315	0.871228	0.995592	6.81975	6.59503	LUSC	PRDM8
GeneID:56979	8.00137	0.001054	0.00333853	4.3405	4.66475	LUSC	PRDM9
GeneID:56980	0.139006	0.466317	0.634303	8.25721	8.33358	LUSC	PRDM10
GeneID:56981	0.210759	0.360718	0.524634	8.10039	8.12913	LUSC	PRDM11
GeneID:57492	-0.109881	0.552369	0.719124	11.8014	11.6029	LUSC	ARID1B
GeneID:57713	-0.73629	0.00464816	0.0127582	7.3509	6.63154	LUSC	SFMBT2
GeneID:58508	-0.534559	0.00696619	0.0183326	11.9141	11.2984	LUSC	MLL3
GeneID:5927	0.293138	0.108807	0.202081	11.0361	11.2273	LUSC	KDM5A
GeneID:59335	1.04556	0.892268	1	4.45599	4.49294	LUSC	PRDM12
GeneID:59336	8.67273	6.346e-26	1.46565e-24	4.35215	5.43387	LUSC	PRDM13
GeneID:5977	0.315588	0.117015	0.214766	10.4428	10.7105	LUSC	DPF2
GeneID:6046	0.00316016	0.909558	1	13.8094	13.7802	LUSC	BRD2
GeneID:639	0.108251	0.660026	0.816144	9.94703	9.98832	LUSC	PRDM1
GeneID:63976	-2.44579	8.38163e-32	2.51985e-30	8.88845	6.45017	LUSC	PRDM16
GeneID:63977	0.691014	0.00331995	0.00943853	7.74923	8.28383	LUSC	PRDM15
GeneID:63978	2.81928	0.564664	0.730826	4.37918	4.42344	LUSC	PRDM14
GeneID:6419	-0.074603	0.772419	0.915087	9.44386	9.2885	LUSC	SETMAR
GeneID:64324	-0.0604501	0.820082	0.954687	11.3489	11.2184	LUSC	NSD1
GeneID:64754	0.553524	0.00581068	0.0156103	9.8254	10.2024	LUSC	SMYD3
GeneID:65094	0.717628	0.000927991	0.00296908	9.628	10.2591	LUSC	JMJD4
GeneID:6595	-0.584378	0.00307812	0.00881194	12.6935	11.7781	LUSC	SMARCA2
GeneID:6597	0.617559	0.00400035	0.0111511	12.5252	13.0099	LUSC	SMARCA4
GeneID:6598	1.05909	7.47221e-07	3.95183e-06	11.5195	12.4844	LUSC	SMARCB1
GeneID:65980	0.787724	0.000298292	0.00105297	10.9141	11.5415	LUSC	BRD9
GeneID:6599	0.483965	0.00716057	0.0187859	11.3045	11.6767	LUSC	SMARCC1
GeneID:6601	-0.0920087	0.58499	0.750049	12.1853	12.0358	LUSC	SMARCC2
GeneID:6602	0.570202	0.00475954	0.0130204	10.3259	10.8391	LUSC	SMARCD1
GeneID:6603	0.691107	0.000652896	0.00215308	11.5941	12.2055	LUSC	SMARCD2
GeneID:6604	-0.696586	7.79495e-05	0.000305914	10.7341	9.77905	LUSC	SMARCD3
GeneID:6605	0.258406	0.194809	0.326578	11.9703	12.1586	LUSC	SMARCE1
GeneID:6672	-0.686397	0.000109529	0.000418222	12.1229	11.3374	LUSC	SP100
GeneID:676	7.36315	2.96108e-11	2.54556e-10	4.60437	5.71407	LUSC	BRDT
GeneID:6839	1.22134	2.74508e-07	1.53186e-06	7.67753	8.65672	LUSC	SUV39H1
GeneID:6872	-0.0307009	0.923808	1	10.4846	10.3734	LUSC	TAF1
GeneID:7403	0.0953774	0.575527	0.741094	10.3861	10.3911	LUSC	KDM6A
GeneID:7404	-0.670235	0.00354275	0.0100049	8.66279	7.80856	LUSC	UTY
GeneID:7468	1.13991	6.67077e-08	4.01835e-07	10.4402	11.3958	LUSC	WHSC1
GeneID:7799	-0.371558	0.0577277	0.117948	11.2571	10.821	LUSC	PRDM2
GeneID:7862	-0.284645	0.124371	0.225978	10.363	10.0467	LUSC	BRPF1
GeneID:79663	0.545634	0.0130778	0.0321008	8.83692	9.27281	LUSC	HSPBAP1
GeneID:79697	0.45599	0.0426031	0.0905484	8.99444	9.3611	LUSC	C14orf169
GeneID:79723	1.65681	6.08462e-13	6.06755e-12	8.1577	9.58543	LUSC	SUV39H2
GeneID:79813	0.24166	0.254614	0.401192	11.1343	11.2955	LUSC	EHMT1
GeneID:79831	-0.349141	0.144129	0.255713	7.59136	7.25375	LUSC	JMJD5
GeneID:79885	-0.737203	4.57793e-05	0.00018593	9.26362	8.49403	LUSC	HDAC11
GeneID:79918	0.884063	0.00015989	0.000594413	8.42496	9.11028	LUSC	SETD6
GeneID:7994	-0.220461	0.303198	0.460173	11.5143	11.0932	LUSC	KAT6A
GeneID:79969	0.951858	2.49221e-05	0.000105742	8.62682	9.35072	LUSC	ATAT1
GeneID:8019	0.0017443	0.963874	1	9.85667	9.75643	LUSC	BRD3
GeneID:8085	-0.343195	0.0506141	0.105162	12.3605	11.9137	LUSC	MLL2
GeneID:80853	0.284615	0.149504	0.263581	9.08335	9.2195	LUSC	JHDM1D
GeneID:80854	-0.603816	0.00358492	0.0101164	9.45738	8.75939	LUSC	SETD7
GeneID:8110	-0.782954	0.0982265	0.185428	5.46862	5.15326	LUSC	DPF3
GeneID:8193	3.03003	9.40134e-19	1.41483e-17	5.3795	6.74379	LUSC	DPF1
GeneID:8202	0.388085	0.0361395	0.078582	10.8737	11.1302	LUSC	NCOA2
GeneID:8242	0.448513	0.0269376	0.0606644	12.1161	12.5022	LUSC	KDM5C
GeneID:8284	-0.555613	0.012366	0.0305447	9.10332	8.4473	LUSC	KDM5D
GeneID:8289	0.0432085	0.776114	0.918502	12.2497	12.1981	LUSC	ARID1A
GeneID:83746	0.0225906	0.965368	1	10.627	10.6004	LUSC	L3MBTL2
GeneID:83852	-0.562236	0.00342352	0.00970046	9.40764	8.84404	LUSC	SETDB2
GeneID:83933	0.530725	0.0302107	0.0671297	10.3528	10.7511	LUSC	HDAC10
GeneID:84148	-0.278376	0.099995	0.188213	10.8235	10.4812	LUSC	KAT8
GeneID:84193	-0.583044	0.00170163	0.00515229	11.7816	11.1308	LUSC	SETD3
GeneID:84444	-0.0746933	0.472997	0.640977	10.4614	10.3915	LUSC	DOT1L
GeneID:84456	0.42522	0.0350919	0.0765509	8.37458	8.64074	LUSC	L3MBTL3
GeneID:84678	0.247939	0.249525	0.395232	10.5158	10.6811	LUSC	KDM2B
GeneID:84787	1.1925	1.00229e-06	5.21382e-06	7.87435	8.82538	LUSC	SUV420H2
GeneID:84864	0.90053	1.40429e-05	6.19197e-05	9.51333	10.2786	LUSC	MINA
GeneID:8520	0.753087	0.000240853	0.000865439	10.9758	11.6621	LUSC	HAT1
GeneID:86	2.35606	6.23687e-24	1.30315e-22	10.6166	12.7404	LUSC	ACTL6A
GeneID:8648	-0.525417	0.00892623	0.0228351	11.5293	10.9136	LUSC	NCOA1
GeneID:8805	0.496742	0.0099705	0.0252075	10.387	10.7152	LUSC	TRIM24
GeneID:8841	0.367998	0.0654583	0.131557	10.9084	11.2315	LUSC	HDAC3
GeneID:8850	-1.8325	7.98916e-26	1.83709e-24	10.5478	8.68715	LUSC	KAT2B
GeneID:9031	0.352234	0.0613764	0.124408	11.6847	11.957	LUSC	BAZ1B
GeneID:91133	-0.15195	0.753192	0.898651	8.48908	7.8825	LUSC	L3MBTL4
GeneID:93166	-1.28414	0.000425649	0.00145568	7.68771	6.54355	LUSC	PRDM6
GeneID:9329	0.410175	0.0252593	0.0573116	9.45531	9.7328	LUSC	GTF3C4
GeneID:93349	0.152017	0.54062	0.707586	9.4161	9.405	LUSC	SP140L
GeneID:9575	0.301785	0.0941606	0.178844	8.86657	8.96379	LUSC	CLOCK
GeneID:9682	0.349323	0.0682283	0.136436	11.187	11.4403	LUSC	KDM4A
GeneID:9734	0.590307	0.120647	0.220247	7.89506	7.86382	LUSC	HDAC9
GeneID:9739	0.354896	0.12493	0.226759	10.729	11.0212	LUSC	SETD1A
GeneID:9757	0.670581	0.00332148	0.00944184	11.4344	11.9689	LUSC	MLL4
GeneID:9759	0.222183	0.347099	0.509616	8.82955	8.93175	LUSC	HDAC4
GeneID:9866	0.0291098	0.962858	1	7.79757	7.72515	LUSC	TRIM66
GeneID:9869	0.393072	0.0459682	0.0967546	10.9975	11.3094	LUSC	SETDB1
GeneID:10013	0.11226	0.751708	0.945317	10.9235	11.0143	STAD	HDAC6
GeneID:100137047	-0.866571	0.00273095	0.0208808	9.1299	8.37616	STAD	JMJD7
GeneID:10014	-0.740322	0.00273513	0.0209067	11.9687	11.2279	STAD	HDAC5
GeneID:10155	0.567794	0.113003	0.341236	13.6515	14.089	STAD	TRIM28
GeneID:10196	0.654849	0.0593727	0.218821	8.73818	9.30463	STAD	PRMT3
GeneID:10322	0.560043	0.136313	0.384175	9.14747	9.66422	STAD	SMYD5
GeneID:10389	0.814435	0.110738	0.337055	6.13444	6.58813	STAD	SCML2
GeneID:10419	0.394416	0.249914	0.55467	11.1471	11.4907	STAD	PRMT5
GeneID:10498	0.154427	0.709184	0.920707	11.7482	11.8694	STAD	CARM1
GeneID:10524	-0.437353	0.0934459	0.30096	11.6249	11.166	STAD	KAT5
GeneID:10765	0.260826	0.474133	0.768539	11.2137	11.4869	STAD	KDM5B
GeneID:10771	-0.411168	0.0546893	0.206858	11.3253	11.0038	STAD	ZMYND11
GeneID:10902	0.164301	0.868891	1	10.7493	10.9099	STAD	BRD8
GeneID:10919	0.588888	0.139521	0.389303	11.5833	12.0934	STAD	EHMT2
GeneID:11105	1.07961	0.90961	1	2.35442	2.48504	STAD	PRDM7
GeneID:11107	-0.889551	0.000400575	0.00440435	6.91649	5.95158	STAD	PRDM5
GeneID:11108	-0.0189189	0.986422	1	10.4924	10.482	STAD	PRDM4
GeneID:11143	-0.162258	0.314152	0.630711	10.3333	10.2227	STAD	KAT7
GeneID:11176	0.101107	0.717881	0.926616	12.4158	12.5355	STAD	BAZ2A
GeneID:11177	0.713598	0.0304188	0.136424	11.4266	12.0453	STAD	BAZ1A
GeneID:11262	-0.0600396	0.854322	1	7.59787	7.98497	STAD	SP140
GeneID:114826	-0.00837264	0.797784	0.97173	8.84848	8.8296	STAD	SMYD4
GeneID:138474	0.318761	0.619874	0.869783	4.55155	4.75898	STAD	TAF1L
GeneID:1387	-0.0318763	0.733855	0.935265	12.8844	12.9009	STAD	CREBBP
GeneID:150572	-2.33896	2.39207e-05	0.000429708	6.21262	4.32992	STAD	SMYD1
GeneID:1786	1.17136	0.00082566	0.00792628	11.2412	12.3438	STAD	DNMT1
GeneID:1788	0.365331	0.469237	0.764645	9.45308	9.71945	STAD	DNMT3A
GeneID:1789	2.17367	2.60947e-05	0.000463708	6.25712	7.78753	STAD	DNMT3B
GeneID:196528	0.278193	0.49925	0.78917	10.6159	10.8597	STAD	ARID2
GeneID:2033	0.0921716	0.880058	1	12.7748	12.9105	STAD	EP300
GeneID:2145	-0.744485	0.0007113	0.0070096	10.296	9.70631	STAD	EZH1
GeneID:2146	1.4311	3.11167e-05	0.000529405	8.63181	10.2711	STAD	EZH2
GeneID:2186	0.303296	0.438951	0.740999	12.0684	12.3703	STAD	BPTF
GeneID:221037	0.127621	0.854252	1	11.8075	11.8921	STAD	JMJD1C
GeneID:221656	0.676105	0.0518464	0.199539	9.462	9.97553	STAD	KDM1B
GeneID:22933	-0.602896	0.0296971	0.134031	12.0107	11.3178	STAD	SIRT2
GeneID:22955	-0.64408	0.00424773	0.0298076	10.9962	10.4771	STAD	SCMH1
GeneID:22992	0.353705	0.689052	0.910405	12.7939	13.0203	STAD	KDM2A
GeneID:23028	0.522875	0.158498	0.422564	11.4762	11.909	STAD	KDM1A
GeneID:23030	-0.285062	0.265047	0.573149	10.7941	10.5246	STAD	KDM4B
GeneID:23067	-0.302431	0.181611	0.459402	11.4434	11.2075	STAD	SETD1B
GeneID:23081	-0.00874389	0.896244	1	10.2739	10.1654	STAD	KDM4C
GeneID:23133	0.44168	0.214691	0.507415	10.1999	10.5794	STAD	PHF8
GeneID:23135	-0.33537	0.186501	0.466668	11.7313	11.4767	STAD	KDM6B
GeneID:23210	-0.299019	0.160063	0.425078	10.3645	10.1622	STAD	JMJD6
GeneID:23408	0.00913615	1	1	8.69994	8.66709	STAD	SIRT5
GeneID:23409	-0.858053	0.0145587	0.0792209	6.14273	5.34438	STAD	SIRT4
GeneID:23410	-0.32153	0.243905	0.54694	9.07981	8.7299	STAD	SIRT3
GeneID:23411	-0.0308193	0.604007	0.860941	9.54527	9.54331	STAD	SIRT1
GeneID:23476	0.301468	0.463537	0.760195	12.0047	12.3534	STAD	BRD4
GeneID:23522	-0.528723	0.0297322	0.134166	11.5609	11.0635	STAD	KAT6B
GeneID:23774	-0.148693	0.454618	0.75294	11.0827	10.9398	STAD	BRD1
GeneID:254065	0.423304	0.173919	0.447544	9.43339	9.82823	STAD	BRWD3
GeneID:26013	0.313385	0.869037	1	7.15953	7.22461	STAD	L3MBTL1
GeneID:2648	0.994081	0.0069536	0.044261	10.6827	11.5797	STAD	KAT2A
GeneID:27154	-0.0443399	0.887586	1	11.0936	10.9866	STAD	BRPF3
GeneID:27443	-0.110213	0.645858	0.886325	5.35233	4.81318	STAD	CECR2
GeneID:29028	2.05779	9.23555e-08	4.18472e-06	9.42688	11.2904	STAD	ATAD2
GeneID:29072	0.00959512	0.826519	0.987367	12.116	12.1225	STAD	SETD2
GeneID:29117	-0.0199489	0.833407	0.991263	10.9174	10.8487	STAD	BRD7
GeneID:29994	-0.229361	0.328704	0.645296	11.1443	10.8687	STAD	BAZ2B
GeneID:3065	0.253017	0.336558	0.652371	12.4364	12.7026	STAD	HDAC1
GeneID:3066	0.502516	0.11826	0.350842	11.9936	12.3894	STAD	HDAC2
GeneID:3275	-0.561073	0.0174013	0.0901018	11.4358	10.8947	STAD	PRMT2
GeneID:3276	0.320931	0.34048	0.656392	12.195	12.4169	STAD	PRMT1
GeneID:339123	-0.385785	0.102828	0.320794	11.2382	10.797	STAD	JMJD8
GeneID:3431	0.276366	0.43192	0.73676	10.4614	10.702	STAD	SP110
GeneID:3720	-0.25791	0.471266	0.76648	10.3464	10.1052	STAD	JARID2
GeneID:387893	-0.128399	0.621662	0.87087	8.25099	8.19246	STAD	SETD8
GeneID:390245	-1.06998	0.252477	0.557067	2.92679	2.66621	STAD	KDM4E
GeneID:4297	0.11832	0.965347	1	11.8146	11.9951	STAD	MLL
GeneID:51111	0.0677508	0.956972	1	10.4145	10.4321	STAD	SUV420H1
GeneID:51412	0.131095	0.653856	0.889822	4.26394	3.52246	STAD	ACTL6B
GeneID:51460	0.820006	0.0209406	0.102873	9.11405	9.84706	STAD	SFMBT1
GeneID:51547	-0.391442	0.312864	0.629091	10.2129	9.95737	STAD	SIRT7
GeneID:51548	-0.122605	0.885143	1	9.87051	9.73842	STAD	SIRT6
GeneID:51564	0.164925	0.867089	1	11.4576	11.6304	STAD	HDAC7
GeneID:51592	0.339306	0.406377	0.715618	10.6754	11.0401	STAD	TRIM33
GeneID:51780	0.0697866	1	1	12.0515	12.1365	STAD	KDM3B
GeneID:5253	-0.327678	0.135799	0.38336	11.1303	10.8379	STAD	PHF2
GeneID:54014	0.0593529	0.886782	1	10.4533	10.5021	STAD	BRWD1
GeneID:54093	-0.0259627	0.966447	1	9.10143	9.02183	STAD	SETD4
GeneID:54454	0.327569	0.376724	0.688802	8.99868	9.32324	STAD	ATAD2B
GeneID:54496	0.00781039	0.947561	1	10.2928	10.259	STAD	PRMT7
GeneID:54799	0.533499	0.484101	0.777084	8.46454	8.69855	STAD	MBTD1
GeneID:54904	0.228675	0.507126	0.794288	11.2093	11.3233	STAD	WHSC1L1
GeneID:55023	0.397683	0.376029	0.688247	11.0165	11.4131	STAD	PHIP
GeneID:55140	0.256781	0.553033	0.82744	9.83358	10.0199	STAD	ELP3
GeneID:55170	-0.07766	0.898899	1	8.80913	8.55184	STAD	PRMT6
GeneID:55193	-0.0229544	0.66485	0.896954	11.321	11.2994	STAD	PBRM1
GeneID:55209	0.224576	0.662373	0.895262	11.6146	11.8352	STAD	SETD5
GeneID:55274	-0.055746	0.650144	0.887918	10.9872	10.9318	STAD	PHF10
GeneID:55693	0.326496	0.571022	0.83957	4.93178	5.20316	STAD	KDM4D
GeneID:55806	-0.113441	0.872734	1	11.2676	10.6764	STAD	HR
GeneID:55818	0.0490849	1	1	10.9715	11.0984	STAD	KDM3A
GeneID:55869	0.384629	0.395842	0.707303	9.11497	9.42681	STAD	HDAC8
GeneID:55870	0.0525465	0.856188	1	12.1064	12.2005	STAD	ASH1L
GeneID:55904	0.0591768	1	1	12.5105	12.5648	STAD	MLL5
GeneID:56341	1.12369	0.586232	0.849445	2.6622	2.68925	STAD	PRMT8
GeneID:56950	0.324438	0.242611	0.545151	10.0483	10.3754	STAD	SMYD2
GeneID:56978	-1.59307	9.86251e-09	6.84432e-07	8.53899	7.12814	STAD	PRDM8
GeneID:56979	3.84207	0.0825194	0.276298	2.26127	2.74735	STAD	PRDM9
GeneID:56980	0.106267	0.768729	0.954766	8.93965	9.06278	STAD	PRDM10
GeneID:56981	-0.332578	0.0942419	0.302489	8.10075	7.78853	STAD	PRDM11
GeneID:57492	-0.111369	0.648089	0.887286	12.3288	12.1966	STAD	ARID1B
GeneID:57713	0.0378199	0.765505	0.95323	7.1154	7.08645	STAD	SFMBT2
GeneID:58508	-0.0914067	0.623798	0.872445	12.2886	12.2175	STAD	MLL3
GeneID:5927	0.312989	0.365099	0.678509	10.9902	11.2501	STAD	KDM5A
GeneID:59335	0.383169	0.606894	0.862055	2.54672	2.71069	STAD	PRDM12
GeneID:59336	3.0525	0.334223	0.649888	2.4319	2.60985	STAD	PRDM13
GeneID:5977	-0.221795	0.244918	0.548135	10.8759	10.6852	STAD	DPF2
GeneID:6046	0.0137323	0.920552	1	13.6254	13.5981	STAD	BRD2
GeneID:639	-1.19314	0.000100975	0.00142548	11.0077	10.4197	STAD	PRDM1
GeneID:63976	-1.03222	0.00531043	0.0358346	9.20194	8.3948	STAD	PRDM16
GeneID:63977	0.152264	0.645999	0.886395	8.26335	8.4224	STAD	PRDM15
GeneID:63978	5.28054	0.00146702	0.0126006	2.20668	2.74227	STAD	PRDM14
GeneID:6419	-0.275379	0.270776	0.580103	9.28727	8.98794	STAD	SETMAR
GeneID:64324	0.241336	0.524741	0.807772	11.6234	11.8798	STAD	NSD1
GeneID:64754	0.30998	0.40206	0.712262	8.91961	9.14878	STAD	SMYD3
GeneID:65094	-0.0909606	0.792746	0.968744	9.84562	9.68528	STAD	JMJD4
GeneID:6595	-0.516638	0.0388686	0.163165	12.2694	11.6534	STAD	SMARCA2
GeneID:6597	0.432415	0.188297	0.469234	12.5001	12.99	STAD	SMARCA4
GeneID:6598	-0.061275	0.967932	1	11.8466	11.7625	STAD	SMARCB1
GeneID:65980	0.367729	0.315531	0.632037	10.4224	10.7016	STAD	BRD9
GeneID:6599	0.601023	0.0926817	0.29912	11.7153	12.2428	STAD	SMARCC1
GeneID:6601	0.106252	0.903798	1	12.1985	12.3021	STAD	SMARCC2
GeneID:6602	0.362855	0.257622	0.563858	10.5541	10.8772	STAD	SMARCD1
GeneID:6603	0.0304435	0.892879	1	12.082	12.1042	STAD	SMARCD2
GeneID:6604	-0.956864	4.41357e-05	0.000716941	9.95722	8.95203	STAD	SMARCD3
GeneID:6605	0.469389	0.44544	0.746134	11.7384	11.9078	STAD	SMARCE1
GeneID:6672	0.091296	0.767353	0.954183	11.6696	11.7254	STAD	SP100
GeneID:676	2.96237	0.125379	0.364658	2.59767	3.15723	STAD	BRDT
GeneID:6839	0.653212	0.0628615	0.227959	8.18697	8.72183	STAD	SUV39H1
GeneID:6872	0.3336	0.503428	0.791693	10.314	10.6315	STAD	TAF1
GeneID:7403	-0.00461431	0.926472	1	10.7314	10.6715	STAD	KDM6A
GeneID:7404	-1.04241	0.000509538	0.00532581	7.64645	6.42385	STAD	UTY
GeneID:7468	0.928504	0.0113833	0.0654718	10.746	11.5714	STAD	WHSC1
GeneID:7799	-0.322265	0.210089	0.500565	11.2339	10.9099	STAD	PRDM2
GeneID:7862	0.17442	0.738594	0.937564	10.2509	10.4174	STAD	BRPF1
GeneID:79663	0.563251	0.141431	0.39239	7.79288	8.27711	STAD	HSPBAP1
GeneID:79697	0.169764	0.691838	0.911722	9.23515	9.33453	STAD	C14orf169
GeneID:79723	1.07533	0.0023296	0.0183003	8.58604	9.53917	STAD	SUV39H2
GeneID:79813	0.116674	0.800811	0.973861	11.4979	11.6021	STAD	EHMT1
GeneID:79831	-1.09473	0.00163537	0.0137388	7.74246	7.05985	STAD	JMJD5
GeneID:79885	-0.392887	0.0694972	0.244492	9.28188	8.78211	STAD	HDAC11
GeneID:79918	0.283093	0.558108	0.830766	8.37132	8.52536	STAD	SETD6
GeneID:7994	0.198657	0.611475	0.864901	11.5076	11.6331	STAD	KAT6A
GeneID:79969	0.758912	0.0367407	0.156778	9.05852	9.6776	STAD	ATAT1
GeneID:8019	0.179406	0.85148	0.999928	10.3973	10.5957	STAD	BRD3
GeneID:8085	0.20475	0.441064	0.742815	12.6645	12.937	STAD	MLL2
GeneID:80853	-0.100896	0.805196	0.976273	9.74418	9.55168	STAD	JHDM1D
GeneID:80854	-0.496009	0.0200925	0.100106	10.0117	9.56924	STAD	SETD7
GeneID:8110	-0.794711	0.0209142	0.102782	5.29702	4.62024	STAD	DPF3
GeneID:8193	1.65536	0.101154	0.316997	4.41441	5.1863	STAD	DPF1
GeneID:8202	0.295612	0.367698	0.680699	11.1808	11.3772	STAD	NCOA2
GeneID:8242	0.26113	0.498565	0.788655	12.2501	12.4987	STAD	KDM5C
GeneID:8284	-1.05007	0.00019689	0.00249505	8.20475	6.88105	STAD	KDM5D
GeneID:8289	0.023524	1	1	12.7319	12.7488	STAD	ARID1A
GeneID:83746	0.00660078	0.860531	1	10.507	10.4985	STAD	L3MBTL2
GeneID:83852	0.114435	0.835129	0.991845	9.11738	9.19817	STAD	SETDB2
GeneID:83933	0.18185	0.541492	0.819776	10.3963	10.6338	STAD	HDAC10
GeneID:84148	-0.15283	0.490489	0.782213	10.8488	10.6336	STAD	KAT8
GeneID:84193	-0.35109	0.116895	0.348282	11.3233	11.0167	STAD	SETD3
GeneID:84444	0.104716	0.504002	0.792008	11.1186	11.343	STAD	DOT1L
GeneID:84456	0.482196	0.25173	0.556747	8.09067	8.4271	STAD	L3MBTL3
GeneID:84678	0.212692	0.659354	0.893378	10.6226	10.8124	STAD	KDM2B
GeneID:84787	0.61759	0.0598642	0.220219	8.56577	9.06488	STAD	SUV420H2
GeneID:84864	0.204854	0.558682	0.831293	9.81015	10.0391	STAD	MINA
GeneID:8520	0.339826	0.268316	0.577472	10.9317	11.2389	STAD	HAT1
GeneID:86	0.907982	0.00784602	0.0488681	10.4967	11.3203	STAD	ACTL6A
GeneID:8648	-0.536526	0.0544286	0.206108	12.0626	11.5835	STAD	NCOA1
GeneID:8805	0.697966	0.0341592	0.148895	10.7785	11.2723	STAD	TRIM24
GeneID:8841	-0.217668	0.515413	0.800752	10.8567	10.6042	STAD	HDAC3
GeneID:8850	-1.50026	2.41557e-08	1.4062e-06	11.0176	9.44283	STAD	KAT2B
GeneID:9031	0.487584	0.226643	0.523913	11.7885	12.2922	STAD	BAZ1B
GeneID:91133	-1.04592	0.000449861	0.00483624	7.63709	6.10868	STAD	L3MBTL4
GeneID:93166	-0.23724	0.133902	0.380385	6.01713	5.94344	STAD	PRDM6
GeneID:9329	0.491823	0.199383	0.485542	9.37375	9.77815	STAD	GTF3C4
GeneID:93349	0.637259	0.0645137	0.232195	9.09224	9.63332	STAD	SP140L
GeneID:9575	0.0267264	0.992705	1	9.68598	9.66729	STAD	CLOCK
GeneID:9682	-0.100736	0.807592	0.97751	11.1354	11.0985	STAD	KDM4A
GeneID:9734	-0.755444	0.0253242	0.11864	9.09346	8.10392	STAD	HDAC9
GeneID:9739	0.175747	0.785403	0.964598	11.3249	11.5159	STAD	SETD1A
GeneID:9757	0.350897	0.356965	0.671539	11.7783	12.0875	STAD	MLL4
GeneID:9759	-0.636966	0.00417052	0.0294066	10.0864	9.6239	STAD	HDAC4
GeneID:9866	0.433711	0.260504	0.567514	7.65955	7.99568	STAD	TRIM66
GeneID:9869	0.532318	0.136974	0.385337	10.6516	11.1301	STAD	SETDB1
GeneID:10013	-0.0969904	0.4373	0.651599	11.6564	11.5424	THCA	HDAC6
GeneID:100137047	0.200651	0.331356	0.543591	9.59888	9.72408	THCA	JMJD7
GeneID:10014	0.247147	0.241099	0.438565	12.2646	12.4913	THCA	HDAC5
GeneID:10155	0.35271	0.0581434	0.149655	13.6105	13.932	THCA	TRIM28
GeneID:10196	-0.765291	6.89199e-07	7.29759e-06	9.92933	9.06078	THCA	PRMT3
GeneID:10322	0.0781535	0.63403	0.813878	9.68069	9.74066	THCA	SMYD5
GeneID:10389	-1.34233	1.42736e-18	6.19858e-17	7.65157	6.31406	THCA	SCML2
GeneID:10419	-0.302346	0.0689926	0.170948	11.7876	11.4608	THCA	PRMT5
GeneID:10498	0.211176	0.234999	0.4314	9.98429	10.1713	THCA	CARM1
GeneID:10524	-0.0063164	0.914643	1	12.012	11.9956	THCA	KAT5
GeneID:10765	0.183701	0.244109	0.442155	10.9855	11.1415	THCA	KDM5B
GeneID:10771	-0.692857	1.09001e-05	9.16566e-05	12.1687	11.4306	THCA	ZMYND11
GeneID:10902	0.0304406	0.939049	1	11.5893	11.6116	THCA	BRD8
GeneID:10919	0.293052	0.120178	0.262101	11.6589	11.9384	THCA	EHMT2
GeneID:11105	0.0181153	0.989043	1	2.81446	2.73254	THCA	PRDM7
GeneID:11107	-0.659951	3.17832e-05	0.000240983	8.28124	7.62525	THCA	PRDM5
GeneID:11108	-0.20662	0.24721	0.446081	10.186	9.94889	THCA	PRDM4
GeneID:11143	-0.271847	0.123783	0.26824	10.4036	10.0864	THCA	KAT7
GeneID:11176	-0.0187181	0.989418	1	11.7724	11.7219	THCA	BAZ2A
GeneID:11177	0.542722	0.000695538	0.00368908	10.0322	10.5669	THCA	BAZ1A
GeneID:11262	-1.24148	0.00423045	0.0173757	6.81087	6.35864	THCA	SP140
GeneID:114826	-0.422132	0.0112986	0.0395315	8.83286	8.39738	THCA	SMYD4
GeneID:138474	-0.133014	0.605226	0.791872	4.32324	4.21459	THCA	TAF1L
GeneID:1387	-0.375673	0.0192142	0.0614831	12.539	12.1457	THCA	CREBBP
GeneID:150572	0.0511433	1	1	2.43821	2.38417	THCA	SMYD1
GeneID:1786	0.580654	0.000198424	0.00123893	10.9524	11.5927	THCA	DNMT1
GeneID:1788	0.162481	0.281134	0.487477	8.96701	9.09613	THCA	DNMT3A
GeneID:1789	-0.511084	0.00140605	0.00680709	7.14982	6.64021	THCA	DNMT3B
GeneID:196528	-0.340018	0.0463097	0.125121	10.1739	9.7922	THCA	ARID2
GeneID:2033	-0.316138	0.0562089	0.145723	12.5949	12.2479	THCA	EP300
GeneID:2145	-0.0121193	0.994769	1	10.1872	10.1493	THCA	EZH1
GeneID:2146	0.408381	0.000140348	0.000912262	7.15101	8.04869	THCA	EZH2
GeneID:2186	-0.437187	0.00857875	0.031433	12.0911	11.6115	THCA	BPTF
GeneID:221037	-0.629322	6.83793e-05	0.000481584	12.1164	11.4835	THCA	JMJD1C
GeneID:221656	-0.921543	3.23025e-09	4.91837e-08	10.6331	9.58017	THCA	KDM1B
GeneID:22933	0.350021	0.0778435	0.187808	11.5972	11.8819	THCA	SIRT2
GeneID:22955	-0.00193344	0.933241	1	10.8883	10.8883	THCA	SCMH1
GeneID:22992	0.0658663	0.788336	0.926434	12.8935	12.9499	THCA	KDM2A
GeneID:23028	0.193972	0.255235	0.455873	11.7842	11.9682	THCA	KDM1A
GeneID:23030	-0.715076	3.6472e-06	3.36881e-05	11.4115	10.6659	THCA	KDM4B
GeneID:23067	-0.376083	0.0165808	0.0545727	10.4397	10.0437	THCA	SETD1B
GeneID:23081	-0.107236	0.614408	0.799486	10.5704	10.4193	THCA	KDM4C
GeneID:23133	-0.0154222	0.976894	1	10.2069	10.172	THCA	PHF8
GeneID:23135	-0.536147	0.000571482	0.00310479	11.1792	10.7497	THCA	KDM6B
GeneID:23210	-0.258046	0.0982137	0.224716	10.0152	9.8375	THCA	JMJD6
GeneID:23408	0.0108935	1	1	9.63326	9.61848	THCA	SIRT5
GeneID:23409	-0.400136	0.0118235	0.0410222	6.81646	6.39492	THCA	SIRT4
GeneID:23410	0.160366	0.417826	0.632973	9.88062	10.001	THCA	SIRT3
GeneID:23411	-0.499492	0.00263412	0.0116442	9.92276	9.38169	THCA	SIRT1
GeneID:23476	-0.151694	0.30618	0.516251	11.2871	11.1065	THCA	BRD4
GeneID:23522	-0.0720034	0.711718	0.871537	11.1597	11.0309	THCA	KAT6B
GeneID:23774	-0.28877	0.0674997	0.168157	10.894	10.5817	THCA	BRD1
GeneID:254065	-0.424084	0.0112264	0.0393098	8.88464	8.41738	THCA	BRWD3
GeneID:26013	0.0386572	0.893177	1	8.30758	8.28644	THCA	L3MBTL1
GeneID:2648	0.613782	0.00128517	0.00630835	10.6451	11.1779	THCA	KAT2A
GeneID:27154	-0.250436	0.14901	0.308365	10.7494	10.4497	THCA	BRPF3
GeneID:27443	-2.34116	6.51137e-24	4.63833e-22	7.35416	4.86877	THCA	CECR2
GeneID:29028	0.674973	4.1629e-05	0.000307953	9.17863	9.80087	THCA	ATAD2
GeneID:29072	-0.340428	0.0366791	0.103968	12.4914	12.1394	THCA	SETD2
GeneID:29117	0.206386	0.191737	0.372489	10.8026	11.0083	THCA	BRD7
GeneID:29994	-0.049445	0.847898	0.969201	11.1996	11.1233	THCA	BAZ2B
GeneID:3065	0.216218	0.166464	0.335094	12.74	12.9223	THCA	HDAC1
GeneID:3066	0.105945	0.46518	0.676073	12.0022	12.1063	THCA	HDAC2
GeneID:3275	0.136423	0.420857	0.635548	11.7137	11.83	THCA	PRMT2
GeneID:3276	0.363603	0.0365618	0.10376	12.4201	12.7671	THCA	PRMT1
GeneID:339123	-0.201763	0.176194	0.350205	11.0496	10.8209	THCA	JMJD8
GeneID:3431	0.140345	0.0714349	0.175701	9.72623	10.0271	THCA	SP110
GeneID:3720	-0.161426	0.379636	0.595728	9.02945	8.82587	THCA	JARID2
GeneID:387893	-0.500853	0.00188647	0.00878481	8.4809	7.95262	THCA	SETD8
GeneID:390245	-0.184977	0.479752	0.688147	4.11347	3.70044	THCA	KDM4E
GeneID:4297	-0.611803	0.000237637	0.00144754	11.4504	10.7145	THCA	MLL
GeneID:51111	-0.580277	0.000220089	0.00135639	11.3344	10.725	THCA	SUV420H1
GeneID:51412	-0.30293	0.365543	0.580265	2.71195	2.62936	THCA	ACTL6B
GeneID:51460	-0.817117	3.46582e-07	3.85398e-06	9.18649	8.32523	THCA	SFMBT1
GeneID:51547	0.338429	0.0307472	0.090297	9.07242	9.42774	THCA	SIRT7
GeneID:51548	0.571469	0.00145919	0.00702018	9.10434	9.63908	THCA	SIRT6
GeneID:51564	0.407216	0.017514	0.0570338	11.5227	11.9134	THCA	HDAC7
GeneID:51592	-0.335803	0.0235794	0.0725901	10.2137	9.77104	THCA	TRIM33
GeneID:51780	-0.125795	0.491594	0.698464	12.0727	11.9297	THCA	KDM3B
GeneID:5253	-0.261995	0.10802	0.241221	11.0941	10.8174	THCA	PHF2
GeneID:54014	-0.315948	0.0562613	0.145815	10.7383	10.3858	THCA	BRWD1
GeneID:54093	-0.0162715	0.717261	0.875828	9.8941	9.82573	THCA	SETD4
GeneID:54454	-0.338013	0.0511976	0.13555	8.59125	8.23556	THCA	ATAD2B
GeneID:54496	0.0424804	0.881862	0.993085	10.3381	10.2996	THCA	PRMT7
GeneID:54799	-0.57188	0.000695281	0.00368846	8.57008	7.94022	THCA	MBTD1
GeneID:54904	-0.405095	0.0146944	0.0493012	11.1008	10.6665	THCA	WHSC1L1
GeneID:55023	-0.402638	0.0119559	0.0413882	10.2014	9.64169	THCA	PHIP
GeneID:55140	-0.167913	0.319614	0.530485	10.4147	10.2316	THCA	ELP3
GeneID:55170	-0.525135	0.0011433	0.00570229	8.76533	8.23237	THCA	PRMT6
GeneID:55193	-0.449655	0.00899642	0.0327112	10.919	10.375	THCA	PBRM1
GeneID:55209	-0.102142	0.576533	0.769232	11.5975	11.4578	THCA	SETD5
GeneID:55274	-0.0632335	0.723052	0.880057	11.1105	11.0382	THCA	PHF10
GeneID:55693	-0.164282	0.311093	0.521366	5.89754	5.7603	THCA	KDM4D
GeneID:55806	-0.531562	0.00461139	0.0186879	8.41807	7.5421	THCA	HR
GeneID:55818	-0.182887	0.260713	0.463126	11.5857	11.4055	THCA	KDM3A
GeneID:55869	0.468019	0.0102255	0.0362967	9.93739	10.3686	THCA	HDAC8
GeneID:55870	-0.619429	0.000161462	0.00103205	12.0067	11.2912	THCA	ASH1L
GeneID:55904	-0.101836	0.549917	0.747566	12.1341	12.0118	THCA	MLL5
GeneID:56341	5.13083	8.70089e-15	2.5387e-13	3.80895	5.7542	THCA	PRMT8
GeneID:56950	-0.269144	0.0931084	0.215658	11.0058	10.7136	THCA	SMYD2
GeneID:56978	-0.980973	0.000301681	0.00178193	5.26888	4.60759	THCA	PRDM8
GeneID:56979	-0.707686	0.491988	0.698796	2.42125	2.36415	THCA	PRDM9
GeneID:56980	-0.346156	0.0463227	0.125131	8.08517	7.71339	THCA	PRDM10
GeneID:56981	-1.10509	4.6433e-13	1.13981e-11	9.11451	7.94854	THCA	PRDM11
GeneID:57492	-0.45188	0.00436433	0.017836	12.3584	11.8887	THCA	ARID1B
GeneID:57713	-0.644024	0.000377922	0.00216287	7.18913	6.38925	THCA	SFMBT2
GeneID:58508	-0.444314	0.00866571	0.0316717	12.146	11.6189	THCA	MLL3
GeneID:5927	-0.33085	0.0674304	0.168001	10.6637	10.2711	THCA	KDM5A
GeneID:59335	0.7177	0.981388	1	2.62533	2.62982	THCA	PRDM12
GeneID:59336	2.23903	1	1	2.30033	2.32704	THCA	PRDM13
GeneID:5977	0.0951364	0.571336	0.765148	10.603	10.6999	THCA	DPF2
GeneID:6046	-0.375445	0.0126958	0.0435802	14.4155	14.0279	THCA	BRD2
GeneID:639	1.44552	5.31015e-16	1.78896e-14	9.6707	11.0214	THCA	PRDM1
GeneID:63976	-1.33387	2.77443e-19	1.28603e-17	9.97485	8.47981	THCA	PRDM16
GeneID:63977	-0.25347	0.162342	0.328964	7.74709	7.47707	THCA	PRDM15
GeneID:63978	0.342653	0.730545	0.885416	2.40354	2.38746	THCA	PRDM14
GeneID:6419	-0.320191	0.015345	0.0511059	10.391	10.0119	THCA	SETMAR
GeneID:64324	-0.411204	0.0100816	0.0358834	11.751	11.3233	THCA	NSD1
GeneID:64754	-0.198162	0.242848	0.440673	10.6274	10.4015	THCA	SMYD3
GeneID:65094	0.124777	0.607767	0.793729	10.0952	10.1866	THCA	JMJD4
GeneID:6595	-0.787777	3.1722e-07	3.56386e-06	13.2556	12.4161	THCA	SMARCA2
GeneID:6597	0.738376	3.10687e-05	0.000235976	12.5644	13.2789	THCA	SMARCA4
GeneID:6598	0.364079	0.0235574	0.0725568	11.9554	12.3124	THCA	SMARCB1
GeneID:65980	0.231676	0.209496	0.398113	10.8552	11.0632	THCA	BRD9
GeneID:6599	-0.146333	0.453632	0.665755	11.3627	11.1629	THCA	SMARCC1
GeneID:6601	0.0368888	0.862688	0.979469	12.2812	12.3229	THCA	SMARCC2
GeneID:6602	-0.103847	0.531396	0.732114	10.4012	10.3007	THCA	SMARCD1
GeneID:6603	0.302967	0.0620143	0.157505	11.158	11.4469	THCA	SMARCD2
GeneID:6604	0.989793	2.18086e-07	2.52723e-06	10.6468	11.532	THCA	SMARCD3
GeneID:6605	0.178751	0.326543	0.538397	11.935	12.0989	THCA	SMARCE1
GeneID:6672	0.271982	0.0342565	0.0985007	11.4215	11.7246	THCA	SP100
GeneID:676	1.16966	0.0469954	0.126498	2.7782	3.02221	THCA	BRDT
GeneID:6839	-0.311949	0.0649792	0.163404	7.33625	7.02866	THCA	SUV39H1
GeneID:6872	-0.291449	0.100981	0.229601	10.7228	10.379	THCA	TAF1
GeneID:7403	-0.46606	0.00514402	0.0204875	10.9283	10.4491	THCA	KDM6A
GeneID:7404	-0.424257	0.156796	0.320094	4.79593	4.61788	THCA	UTY
GeneID:7468	0.0496369	0.647368	0.824281	10.6227	10.6139	THCA	WHSC1
GeneID:7799	-0.752353	1.23525e-06	1.24636e-05	11.7635	10.985	THCA	PRDM2
GeneID:7862	-0.0345595	0.778646	0.919926	10.5114	10.4899	THCA	BRPF1
GeneID:79663	-0.170513	0.265913	0.469429	9.1973	9.01077	THCA	HSPBAP1
GeneID:79697	0.129931	0.439585	0.653591	9.0487	9.16895	THCA	C14orf169
GeneID:79723	-0.372865	0.02164	0.0677365	8.75609	8.37774	THCA	SUV39H2
GeneID:79813	-0.331923	0.0438936	0.119945	11.5851	11.2289	THCA	EHMT1
GeneID:79831	-0.0988332	0.532226	0.732718	7.93891	7.82456	THCA	JMJD5
GeneID:79885	-0.389317	0.00852658	0.0312721	10.1651	9.77339	THCA	HDAC11
GeneID:79918	-0.0687154	0.513612	0.717887	9.18443	9.09482	THCA	SETD6
GeneID:7994	-0.459217	0.00789089	0.0292944	11.0239	10.4263	THCA	KAT6A
GeneID:79969	0.236765	0.2787	0.48467	9.11352	9.25861	THCA	ATAT1
GeneID:8019	-0.363946	0.0253154	0.0770544	10.0653	9.66856	THCA	BRD3
GeneID:8085	-0.372549	0.0226734	0.0703061	12.184	11.7625	THCA	MLL2
GeneID:80853	-0.32989	0.0767521	0.185738	7.88316	7.51154	THCA	JHDM1D
GeneID:80854	-0.0762224	0.80034	0.935328	8.0878	7.77275	THCA	SETD7
GeneID:8110	0.00218724	0.810475	0.94237	4.54443	4.50217	THCA	DPF3
GeneID:8193	0.190762	0.599641	0.787245	3.63911	3.70998	THCA	DPF1
GeneID:8202	-0.381367	0.0364433	0.10348	10.2943	9.81989	THCA	NCOA2
GeneID:8242	0.133936	0.40888	0.624596	12.4413	12.5761	THCA	KDM5C
GeneID:8284	0.191879	0.802488	0.936456	4.89986	4.94095	THCA	KDM5D
GeneID:8289	-0.255358	0.142314	0.297998	12.4877	12.1886	THCA	ARID1A
GeneID:83746	-0.119145	0.428146	0.643093	10.5911	10.4522	THCA	L3MBTL2
GeneID:83852	-0.578749	0.000170388	0.00108328	10.0062	9.40625	THCA	SETDB2
GeneID:83933	0.0232814	0.997324	1	10.2483	10.2342	THCA	HDAC10
GeneID:84148	0.206431	0.372562	0.588159	11.3252	11.4735	THCA	KAT8
GeneID:84193	-0.188123	0.247396	0.446306	12.0203	11.7945	THCA	SETD3
GeneID:84444	-0.496649	0.00232786	0.0105089	9.66203	9.15442	THCA	DOT1L
GeneID:84456	0.0682791	0.668422	0.8401	8.96639	8.87284	THCA	L3MBTL3
GeneID:84678	-0.279535	0.0857444	0.202605	10.1627	9.87052	THCA	KDM2B
GeneID:84787	0.477411	0.0110474	0.038824	7.60909	8.00336	THCA	SUV420H2
GeneID:84864	-0.818266	4.65789e-08	6.0045e-07	11.6493	10.7501	THCA	MINA
GeneID:8520	-0.0435342	1	1	11.2339	11.1935	THCA	HAT1
GeneID:86	0.190928	0.213333	0.402771	10.6019	10.7715	THCA	ACTL6A
GeneID:8648	-0.428922	0.0102188	0.0362876	10.6038	10.0982	THCA	NCOA1
GeneID:8805	0.302483	0.0632397	0.159953	9.88457	10.1172	THCA	TRIM24
GeneID:8841	-0.121742	0.52315	0.725763	11.1177	10.9818	THCA	HDAC3
GeneID:8850	-0.413747	0.0129661	0.0443624	10.2783	9.74738	THCA	KAT2B
GeneID:9031	-0.109106	0.62204	0.80481	11.8003	11.6273	THCA	BAZ1B
GeneID:91133	-1.25685	5.65236e-17	2.09602e-15	8.6987	7.25181	THCA	L3MBTL4
GeneID:93166	-0.216168	0.231479	0.426766	6.00794	5.65438	THCA	PRDM6
GeneID:9329	-0.630189	0.000116799	0.000776258	9.6862	9.00912	THCA	GTF3C4
GeneID:93349	-0.260145	0.267932	0.471805	8.25991	8.03424	THCA	SP140L
GeneID:9575	-0.390127	0.0213979	0.067091	8.79289	8.33147	THCA	CLOCK
GeneID:9682	0.00690786	0.871122	0.985618	11.2289	11.2068	THCA	KDM4A
GeneID:9734	1.04464	2.64103e-07	3.01636e-06	6.92859	7.83998	THCA	HDAC9
GeneID:9739	0.04245	0.903246	1	10.9983	11.0397	THCA	SETD1A
GeneID:9757	0.000457265	0.903674	1	11.57	11.5637	THCA	MLL4
GeneID:9759	-1.47661	8.02891e-23	5.3274e-21	8.93769	7.52779	THCA	HDAC4
GeneID:9866	-0.880552	1.43074e-08	1.99274e-07	8.17616	7.32121	THCA	TRIM66
GeneID:9869	0.0750552	0.709739	0.870186	11.1469	11.2178	THCA	SETDB1
GeneID:10013	0.306426	0.479228	0.759377	10.2038	10.4369	UCEC	HDAC6
GeneID:100137047	0.958289	0.0395621	0.154581	7.52712	8.29983	UCEC	JMJD7
GeneID:10014	-1.01601	0.000408682	0.00373078	11.6598	10.545	UCEC	HDAC5
GeneID:10155	0.608269	0.149396	0.385962	13.2039	13.7032	UCEC	TRIM28
GeneID:10196	-0.1194	0.935597	1	7.70109	7.46972	UCEC	PRMT3
GeneID:10322	-0.190749	0.676772	0.911424	8.57459	8.35667	UCEC	SMYD5
GeneID:10389	-0.827348	0.0761548	0.24589	6.31381	5.16529	UCEC	SCML2
GeneID:10419	0.158544	0.48513	0.764591	10.4564	10.5334	UCEC	PRMT5
GeneID:10498	0.644936	0.0821531	0.259588	10.082	10.5983	UCEC	CARM1
GeneID:10524	-0.42134	0.142757	0.376349	10.8484	10.3701	UCEC	KAT5
GeneID:10765	0.831579	0.0186362	0.0870951	10.1038	10.7674	UCEC	KDM5B
GeneID:10771	-0.960888	0.00517864	0.031812	10.183	9.14086	UCEC	ZMYND11
GeneID:10902	-0.0717112	0.782852	0.983542	10.4765	10.3316	UCEC	BRD8
GeneID:10919	0.491771	0.18332	0.440177	11.2307	11.6579	UCEC	EHMT2
GeneID:11105	0.0775687	0.733212	0.950146	2.56561	2.53231	UCEC	PRDM7
GeneID:11107	-1.92092	5.84795e-08	1.31381e-06	6.59032	4.62442	UCEC	PRDM5
GeneID:11108	-0.256491	0.508691	0.783046	8.91706	8.58519	UCEC	PRDM4
GeneID:11143	-1.03036	0.0145079	0.0718256	8.46684	7.32593	UCEC	KAT7
GeneID:11176	0.00866884	0.789306	0.987572	10.2139	10.1727	UCEC	BAZ2A
GeneID:11177	0.736518	0.0844174	0.264396	9.13144	9.80907	UCEC	BAZ1A
GeneID:11262	1.04076	0.105519	0.309002	4.82795	5.16125	UCEC	SP140
GeneID:114826	-0.697099	0.0771748	0.248164	7.56256	6.84508	UCEC	SMYD4
GeneID:138474	-0.0427045	1	1	3.92383	3.83131	UCEC	TAF1L
GeneID:1387	-0.560599	0.109978	0.317656	11.4263	10.7674	UCEC	CREBBP
GeneID:150572	1.70646	0.622601	0.87236	2.28304	2.41808	UCEC	SMYD1
GeneID:1786	1.43891	0.000265305	0.0025935	10.1581	11.4901	UCEC	DNMT1
GeneID:1788	1.17891	0.00220474	0.0156777	8.24497	9.29982	UCEC	DNMT3A
GeneID:1789	2.7311	1.27464e-09	3.75912e-08	5.33953	7.43957	UCEC	DNMT3B
GeneID:196528	0.00884136	0.728443	0.94668	8.6863	8.55444	UCEC	ARID2
GeneID:2033	-0.209636	0.678026	0.912036	11.0294	10.7016	UCEC	EP300
GeneID:2145	-2.20879	6.67215e-13	3.17478e-11	9.40238	7.29024	UCEC	EZH1
GeneID:2146	2.62754	4.21899e-09	1.12986e-07	6.44263	9.15864	UCEC	EZH2
GeneID:2186	-0.295293	0.550942	0.815543	10.5867	10.2203	UCEC	BPTF
GeneID:221037	-1.16013	0.00021577	0.00216511	10.6384	9.40621	UCEC	JMJD1C
GeneID:221656	0.0742797	0.433771	0.717831	7.43151	7.37017	UCEC	KDM1B
GeneID:22933	-0.341416	0.178195	0.431825	10.6926	10.2699	UCEC	SIRT2
GeneID:22955	-0.641576	0.0335811	0.136522	10.0529	9.35758	UCEC	SCMH1
GeneID:22992	0.220173	0.585541	0.84508	11.6965	11.876	UCEC	KDM2A
GeneID:23028	0.741055	0.0408773	0.158258	10.9056	11.5879	UCEC	KDM1A
GeneID:23030	0.302403	0.48222	0.761754	9.5712	9.69537	UCEC	KDM4B
GeneID:23067	-0.422336	0.258206	0.538384	9.65842	9.18613	UCEC	SETD1B
GeneID:23081	-0.36877	0.29842	0.584196	8.81196	8.3681	UCEC	KDM4C
GeneID:23133	0.644023	0.0559099	0.197906	9.0713	9.49962	UCEC	PHF8
GeneID:23135	-0.07447	0.719829	0.940793	10.1794	10.0956	UCEC	KDM6B
GeneID:23210	0.127982	0.880807	1	8.90186	8.98856	UCEC	JMJD6
GeneID:23408	-0.11106	0.941735	1	8.21161	8.06748	UCEC	SIRT5
GeneID:23409	-0.348929	0.277836	0.562061	5.76848	5.38242	UCEC	SIRT4
GeneID:23410	-0.380411	0.261909	0.543262	8.42218	8.04686	UCEC	SIRT3
GeneID:23411	-1.15821	0.000865598	0.00713431	8.78486	7.56508	UCEC	SIRT1
GeneID:23476	0.414055	0.232415	0.506354	10.4554	10.79	UCEC	BRD4
GeneID:23522	-0.513302	0.138949	0.369768	10.0461	9.375	UCEC	KAT6B
GeneID:23774	-0.415434	0.174616	0.426176	10.0582	9.51208	UCEC	BRD1
GeneID:254065	0.743469	0.0380299	0.149845	7.11014	7.74197	UCEC	BRWD3
GeneID:26013	-0.0361803	0.826195	1	6.95086	6.7114	UCEC	L3MBTL1
GeneID:2648	0.140251	0.895987	1	10.516	10.7226	UCEC	KAT2A
GeneID:27154	-0.394578	0.483265	0.762679	8.94261	8.37101	UCEC	BRPF3
GeneID:27443	-0.799362	0.0230168	0.102315	5.94499	4.52561	UCEC	CECR2
GeneID:29028	1.58946	1.32444e-05	0.000183435	7.7366	8.94465	UCEC	ATAD2
GeneID:29072	-0.263934	0.455963	0.737746	10.9462	10.6366	UCEC	SETD2
GeneID:29117	-0.551587	0.214338	0.483127	8.80805	8.22209	UCEC	BRD7
GeneID:29994	-0.876986	0.0116257	0.0605078	9.67059	8.69611	UCEC	BAZ2B
GeneID:3065	0.376253	0.307458	0.594463	11.003	11.3278	UCEC	HDAC1
GeneID:3066	0.555741	0.13241	0.358223	11.3679	11.8425	UCEC	HDAC2
GeneID:3275	-0.37252	0.194763	0.455756	10.8866	10.4467	UCEC	PRMT2
GeneID:3276	0.722924	0.12729	0.349796	11.9206	12.5103	UCEC	PRMT1
GeneID:339123	0.0280212	1	1	9.57154	9.51848	UCEC	JMJD8
GeneID:3431	0.240165	0.42743	0.712148	8.8227	8.85825	UCEC	SP110
GeneID:3720	0.668953	0.0711073	0.23495	7.97672	8.50053	UCEC	JARID2
GeneID:387893	-1.1226	0.0498056	0.182988	5.69582	4.74298	UCEC	SETD8
GeneID:390245	-1.05223	0.278499	0.56301	2.74411	2.38076	UCEC	KDM4E
GeneID:4297	-1.18534	0.00112047	0.00885098	9.81576	8.66466	UCEC	MLL
GeneID:51111	-0.504041	0.140405	0.372246	9.46623	8.90118	UCEC	SUV420H1
GeneID:51412	2.82874	0.945866	1	2.6246	2.7949	UCEC	ACTL6B
GeneID:51460	0.839311	0.00892964	0.049143	6.89825	7.51131	UCEC	SFMBT1
GeneID:51547	1.02975	0.0141911	0.0706537	7.94597	8.93946	UCEC	SIRT7
GeneID:51548	0.760439	0.113411	0.324361	8.2508	8.94265	UCEC	SIRT6
GeneID:51564	-0.379276	0.327117	0.615147	11.0422	10.545	UCEC	HDAC7
GeneID:51592	-0.038857	0.886352	1	8.45696	8.25223	UCEC	TRIM33
GeneID:51780	-0.442543	0.341484	0.629563	10.7608	10.2176	UCEC	KDM3B
GeneID:5253	-0.854026	0.00612525	0.0363824	10.0593	9.06774	UCEC	PHF2
GeneID:54014	-0.274686	0.430796	0.714713	9.14273	8.77316	UCEC	BRWD1
GeneID:54093	0.264073	0.730409	0.948112	8.74657	8.92921	UCEC	SETD4
GeneID:54454	0.252243	0.419298	0.705265	6.95965	7.15347	UCEC	ATAD2B
GeneID:54496	0.510017	0.358486	0.647671	9.69363	10.0933	UCEC	PRMT7
GeneID:54799	-0.124967	0.945071	1	6.66551	6.33646	UCEC	MBTD1
GeneID:54904	-0.131273	0.930005	1	9.39699	9.13807	UCEC	WHSC1L1
GeneID:55023	-0.185091	0.695013	0.923886	8.62832	8.20258	UCEC	PHIP
GeneID:55140	1.36286	0.00163891	0.0122524	9.24211	10.0758	UCEC	ELP3
GeneID:55170	0.101906	0.553355	0.818082	7.6468	7.56904	UCEC	PRMT6
GeneID:55193	-0.534131	0.204559	0.468887	9.41827	8.82698	UCEC	PBRM1
GeneID:55209	-0.0855822	0.950405	1	10.3801	10.1932	UCEC	SETD5
GeneID:55274	-0.162978	0.638496	0.884689	9.62177	9.38619	UCEC	PHF10
GeneID:55693	0.0992559	0.643702	0.888334	5.26255	5.31836	UCEC	KDM4D
GeneID:55806	-0.480232	0.523665	0.795172	6.93641	6.13142	UCEC	HR
GeneID:55818	0.0387193	0.738908	0.953418	10.1965	10.1165	UCEC	KDM3A
GeneID:55869	0.642628	0.181956	0.438185	8.59213	9.16622	UCEC	HDAC8
GeneID:55870	-0.923928	0.0183782	0.0861967	10.298	9.29767	UCEC	ASH1L
GeneID:55904	-0.50014	0.107492	0.312823	11.1135	10.5417	UCEC	MLL5
GeneID:56341	-0.740691	0.172	0.422555	3.23055	3.06648	UCEC	PRMT8
GeneID:56950	1.06158	0.00661857	0.0386884	9.03554	10.0132	UCEC	SMYD2
GeneID:56978	-3.23219	2.25046e-11	8.5635e-10	7.06925	4.11238	UCEC	PRDM8
GeneID:56979	1.24675	0.926945	1	2.28323	2.37085	UCEC	PRDM9
GeneID:56980	-0.0351889	0.908547	1	6.64904	6.46435	UCEC	PRDM10
GeneID:56981	-1.15598	0.00224615	0.0159334	6.95313	5.73241	UCEC	PRDM11
GeneID:57492	-0.312623	0.504934	0.779875	10.8119	10.4444	UCEC	ARID1B
GeneID:57713	-2.23118	3.40738e-08	7.91974e-07	5.83254	3.97206	UCEC	SFMBT2
GeneID:58508	-0.533915	0.166134	0.412669	10.3985	9.72682	UCEC	MLL3
GeneID:5927	-0.174013	0.79867	0.993111	8.9928	8.73194	UCEC	KDM5A
GeneID:59335	0.775902	0.853922	1	2.42131	2.51244	UCEC	PRDM12
GeneID:59336	Inf	6.65148e-05	0.000769587	2.15285	2.75858	UCEC	PRDM13
GeneID:5977	-0.546117	0.137215	0.366829	9.82753	9.2282	UCEC	DPF2
GeneID:6046	-0.0834908	0.712256	0.935521	12.6908	12.577	UCEC	BRD2
GeneID:639	-0.636368	0.0122047	0.0628401	7.81235	7.21406	UCEC	PRDM1
GeneID:63976	-0.807718	0.374518	0.6639	5.39308	3.81217	UCEC	PRDM16
GeneID:63977	0.423927	0.233969	0.508513	6.69053	6.96263	UCEC	PRDM15
GeneID:63978	0.231182	1	1	2.44043	2.47484	UCEC	PRDM14
GeneID:6419	-0.753082	0.00669614	0.0390392	9.38276	8.66063	UCEC	SETMAR
GeneID:64324	0.0170566	0.870252	1	10.0794	10.0553	UCEC	NSD1
GeneID:64754	0.918099	0.028981	0.121864	8.41512	9.19499	UCEC	SMYD3
GeneID:65094	0.382212	0.4485	0.73104	9.0249	9.30691	UCEC	JMJD4
GeneID:6595	-1.58558	1.85141e-07	3.76572e-06	11.5038	9.71669	UCEC	SMARCA2
GeneID:6597	1.54468	0.000223741	0.00223299	11.4446	12.9286	UCEC	SMARCA4
GeneID:6598	0.503523	0.332201	0.620168	11.0398	11.5709	UCEC	SMARCB1
GeneID:65980	0.354144	0.510088	0.783799	9.95879	10.2277	UCEC	BRD9
GeneID:6599	0.871401	0.0135367	0.0680155	9.92115	10.6308	UCEC	SMARCC1
GeneID:6601	-0.216546	0.564636	0.827972	11.2808	10.9987	UCEC	SMARCC2
GeneID:6602	0.380387	0.233311	0.507693	8.93411	9.22571	UCEC	SMARCD1
GeneID:6603	0.587687	0.066945	0.225482	10.1779	10.7194	UCEC	SMARCD2
GeneID:6604	-0.805153	0.0108853	0.0575152	10.3198	9.13047	UCEC	SMARCD3
GeneID:6605	-0.134893	0.400132	0.688409	10.9616	10.8675	UCEC	SMARCE1
GeneID:6672	-0.426869	0.211578	0.479234	10.3046	9.71412	UCEC	SP100
GeneID:676	2.10499	1	1	2.53368	2.55282	UCEC	BRDT
GeneID:6839	0.683953	0.0401005	0.156127	6.36695	6.83924	UCEC	SUV39H1
GeneID:6872	-0.868378	0.0187754	0.0876054	9.08652	8.14305	UCEC	TAF1
GeneID:7403	-0.489644	0.255656	0.535642	9.43782	8.81397	UCEC	KDM6A
GeneID:7404	-0.00555512	1	1	2.278	2.26012	UCEC	UTY
GeneID:7468	1.42969	0.000238426	0.00235978	8.81758	10.0646	UCEC	WHSC1
GeneID:7799	-0.828212	0.0285207	0.120431	9.69537	8.82376	UCEC	PRDM2
GeneID:7862	-0.206661	0.502936	0.778209	9.26274	9.01435	UCEC	BRPF1
GeneID:79663	0.120967	0.940246	1	7.55193	7.6066	UCEC	HSPBAP1
GeneID:79697	0.391265	0.272133	0.555136	7.92881	8.15624	UCEC	C14orf169
GeneID:79723	1.10261	0.00449892	0.028354	7.33539	8.27396	UCEC	SUV39H2
GeneID:79813	0.174988	0.639335	0.885243	10.1835	10.2506	UCEC	EHMT1
GeneID:79831	-0.57425	0.0821696	0.259588	6.50523	5.93942	UCEC	JMJD5
GeneID:79885	0.157786	0.606466	0.860046	8.20956	8.09545	UCEC	HDAC11
GeneID:79918	0.592755	0.18085	0.436323	7.7063	8.25041	UCEC	SETD6
GeneID:7994	-0.389448	0.408253	0.695266	9.59041	9.04396	UCEC	KAT6A
GeneID:79969	0.918531	0.0489998	0.180911	8.50943	9.38075	UCEC	ATAT1
GeneID:8019	-0.256113	0.580591	0.841095	8.97013	8.60721	UCEC	BRD3
GeneID:8085	-0.223919	0.539885	0.807238	10.7512	10.4384	UCEC	MLL2
GeneID:80853	0.601936	0.173688	0.424592	6.81761	7.28373	UCEC	JHDM1D
GeneID:80854	-2.28883	1.65365e-13	8.51777e-12	7.82276	5.69053	UCEC	SETD7
GeneID:8110	-1.63372	0.0122503	0.0630133	3.76388	3.31568	UCEC	DPF3
GeneID:8193	2.11054	5.06362e-05	0.000605648	3.67275	4.74931	UCEC	DPF1
GeneID:8202	0.117403	0.489676	0.768344	8.70446	8.60766	UCEC	NCOA2
GeneID:8242	0.228949	0.501158	0.776742	11.5443	11.7154	UCEC	KDM5C
GeneID:8284	0.165957	1	1	2.38547	2.38474	UCEC	KDM5D
GeneID:8289	0.125914	0.53857	0.806222	10.8725	10.8485	UCEC	ARID1A
GeneID:83746	0.047647	0.918945	1	9.48004	9.48269	UCEC	L3MBTL2
GeneID:83852	-0.783386	0.0048125	0.0299772	8.40914	7.56534	UCEC	SETDB2
GeneID:83933	0.483531	0.371079	0.660935	9.30092	9.696	UCEC	HDAC10
GeneID:84148	-0.145445	0.34596	0.634247	10.3643	10.0837	UCEC	KAT8
GeneID:84193	-0.619859	0.0915218	0.279137	10.2276	9.5803	UCEC	SETD3
GeneID:84444	1.00299	0.0133151	0.0671466	8.14374	9.03099	UCEC	DOT1L
GeneID:84456	-0.786299	0.0138081	0.0691673	8.33116	7.36753	UCEC	L3MBTL3
GeneID:84678	0.290303	0.387058	0.676173	9.29654	9.49675	UCEC	KDM2B
GeneID:84787	0.695191	0.0828085	0.260821	7.30651	7.9632	UCEC	SUV420H2
GeneID:84864	-0.130454	0.912668	1	8.36555	8.14745	UCEC	MINA
GeneID:8520	0.253118	0.371449	0.661188	9.70892	9.86855	UCEC	HAT1
GeneID:86	0.668015	0.0682236	0.228469	9.73617	10.2884	UCEC	ACTL6A
GeneID:8648	-0.860721	0.0109483	0.0577668	9.88914	8.92935	UCEC	NCOA1
GeneID:8805	0.239819	0.420843	0.706471	8.83919	9.10602	UCEC	TRIM24
GeneID:8841	0.0455426	0.812736	1	9.71744	9.71317	UCEC	HDAC3
GeneID:8850	-1.47234	2.0131e-05	0.000268052	8.38836	6.80694	UCEC	KAT2B
GeneID:9031	-0.337693	0.542877	0.809486	10.5049	10.0723	UCEC	BAZ1B
GeneID:91133	-0.469938	0.224883	0.496179	6.67156	5.89433	UCEC	L3MBTL4
GeneID:93166	-0.893674	0.0407828	0.157991	5.18309	4.39985	UCEC	PRDM6
GeneID:9329	-0.165958	0.971767	1	7.88624	7.64077	UCEC	GTF3C4
GeneID:93349	-0.505654	0.251415	0.529612	7.37964	6.53473	UCEC	SP140L
GeneID:9575	0.335749	0.374797	0.664037	7.02108	7.36201	UCEC	CLOCK
GeneID:9682	0.219642	0.337057	0.624962	9.75771	9.88628	UCEC	KDM4A
GeneID:9734	-0.616625	0.242944	0.519704	7.40834	6.73756	UCEC	HDAC9
GeneID:9739	0.0590416	0.990217	1	10.1845	10.1587	UCEC	SETD1A
GeneID:9757	0.1248	0.808869	1	10.652	10.7267	UCEC	MLL4
GeneID:9759	-0.709947	0.0985996	0.294261	7.83916	7.11636	UCEC	HDAC4
GeneID:9866	0.140657	0.647854	0.891202	6.07295	6.15332	UCEC	TRIM66
GeneID:9869	0.570424	0.144385	0.378569	10.1072	10.5833	UCEC	SETDB1
