# Supplementary material for: Bioinformatics analysis of thousands of TCGA tumors to determine the involvement of epigenetic regulators in human cancer
Source: BMC Genomics. 2015 Jun 18;16(Suppl 8):S5. doi: 10.1186/1471-2164-16-S8-S5 (PMC4480953; doi:10.1186/1471-2164-16-S8-S5)
Supplement: Additional file 10 — Gene ontology enrichment analysis of identified co-expression networks. For some of the identified networks, gene ontology enrichment analyses were performed. "X" is the total number of annotated genes in the given network, while "x" is the number of annotated genes in the network that are associated with the given gene ontology accession (GO-ID). "N" is the number of annotated genes in the background set, while "n" is the number of genes from the background set that are associated with the given gene ontology accession (GO-ID). [file 1471-2164-16-S8-S5-S10.xls]

## Sheet: EZH2 network
GO-ID	p-value	corr p-value	x	n	X	N	Description	Genes in test set
7049	5.1244e-57	4.4377e-54	62	794	90	14301	cell cycle	KIFC1|CLSPN|PRC1|E2F8|TTK|PKMYT1|AURKB|GTSE1|CDT1|KIF2C|CDCA8|CDC45|OIP5|FANCI|CDCA2|CCNA2|CDCA5|ASPM|CDCA3|CDK1|CDC6|KIF11|SGOL1|KIF15|TPX2|NUSAP1|PBK|UBE2C|ESCO2|RAD51|UHRF1|BUB1B|BLM|NEK2|FOXM1|ANLN|CEP55|SPC25|NCAPH|CENPA|HJURP|NCAPG|BUB1|SKA3|SKA1|ERCC6L|EXO1|MKI67|DLGAP5|NUF2|CENPF|CENPE|BIRC5|NDC80|CDC20|CDC25C|CDKN3|RAD54L|GSG2|CCNB1|CCNB2|PLK1
22403	3.7179e-54	1.6098e-51	51	435	90	14301	cell cycle phase	KIFC1|PRC1|TTK|PKMYT1|AURKB|GTSE1|KIF2C|CDCA8|OIP5|CDCA2|CCNA2|CDCA5|ASPM|CDCA3|CDK1|CDC6|KIF11|SGOL1|KIF15|TPX2|NUSAP1|PBK|UBE2C|RAD51|BUB1B|BLM|NEK2|ANLN|CEP55|SPC25|NCAPH|NCAPG|BUB1|SKA3|SKA1|ERCC6L|EXO1|MKI67|DLGAP5|NUF2|CENPF|CDC20|NDC80|BIRC5|CENPE|CDKN3|CDC25C|RAD54L|CCNB1|CCNB2|PLK1
279	6.8262e-54	1.9705e-51	48	351	90	14301	M phase	KIFC1|PRC1|NEK2|PKMYT1|TTK|ANLN|CEP55|AURKB|KIF2C|SPC25|NCAPH|CDCA8|NCAPG|OIP5|BUB1|CDCA2|SKA3|SKA1|CDCA5|CCNA2|ASPM|CDCA3|ERCC6L|EXO1|CDC6|CDK1|KIF11|MKI67|DLGAP5|KIF15|SGOL1|TPX2|NUF2|CENPF|NUSAP1|CENPE|BIRC5|NDC80|CDC20|PBK|CDC25C|UBE2C|RAD54L|RAD51|CCNB1|CCNB2|PLK1|BUB1B
278	3.7034e-52	8.018e-50	48	380	90	14301	mitotic cell cycle	KIFC1|PRC1|BLM|NEK2|PKMYT1|TTK|ANLN|CEP55|AURKB|GTSE1|KIF2C|SPC25|NCAPH|CDCA8|CENPA|NCAPG|OIP5|BUB1|CDCA2|SKA3|SKA1|CDCA5|CCNA2|ASPM|CDCA3|ERCC6L|CDC6|CDK1|KIF11|DLGAP5|KIF15|SGOL1|TPX2|NUF2|CENPF|NUSAP1|CENPE|BIRC5|NDC80|CDC20|PBK|CDC25C|CDKN3|UBE2C|CCNB1|CCNB2|PLK1|BUB1B
87	2.3786e-51	4.1197e-49	42	239	90	14301	M phase of mitotic cell cycle	KIFC1|NEK2|PKMYT1|ANLN|CEP55|AURKB|SPC25|KIF2C|NCAPH|CDCA8|NCAPG|OIP5|BUB1|CDCA2|SKA3|SKA1|CDCA5|CCNA2|ASPM|CDCA3|ERCC6L|CDK1|CDC6|KIF11|DLGAP5|KIF15|SGOL1|TPX2|NUF2|CENPF|NUSAP1|CENPE|BIRC5|NDC80|CDC20|PBK|CDC25C|UBE2C|CCNB1|CCNB2|PLK1|BUB1B
280	3.8884e-50	4.8105e-48	41	232	90	14301	nuclear division	KIFC1|NEK2|PKMYT1|ANLN|CEP55|AURKB|SPC25|KIF2C|NCAPH|CDCA8|NCAPG|OIP5|BUB1|CDCA2|SKA3|SKA1|CDCA5|CCNA2|ASPM|CDCA3|ERCC6L|CDK1|CDC6|KIF11|DLGAP5|KIF15|SGOL1|TPX2|NUF2|CENPF|NUSAP1|CENPE|BIRC5|NDC80|CDC20|PBK|UBE2C|CCNB1|CCNB2|PLK1|BUB1B
7067	3.8884e-50	4.8105e-48	41	232	90	14301	mitosis	KIFC1|NEK2|PKMYT1|ANLN|CEP55|AURKB|SPC25|KIF2C|NCAPH|CDCA8|NCAPG|OIP5|BUB1|CDCA2|SKA3|SKA1|CDCA5|CCNA2|ASPM|CDCA3|ERCC6L|CDK1|CDC6|KIF11|DLGAP5|KIF15|SGOL1|TPX2|NUF2|CENPF|NUSAP1|CENPE|BIRC5|NDC80|CDC20|PBK|UBE2C|CCNB1|CCNB2|PLK1|BUB1B
48285	2.0845e-49	2.2565e-47	41	241	90	14301	organelle fission	KIFC1|NEK2|PKMYT1|ANLN|CEP55|AURKB|SPC25|KIF2C|NCAPH|CDCA8|NCAPG|OIP5|BUB1|CDCA2|SKA3|SKA1|CDCA5|CCNA2|ASPM|CDCA3|ERCC6L|CDK1|CDC6|KIF11|DLGAP5|KIF15|SGOL1|TPX2|NUF2|CENPF|NUSAP1|CENPE|BIRC5|NDC80|CDC20|PBK|UBE2C|CCNB1|CCNB2|PLK1|BUB1B
22402	4.4651e-49	4.2965e-47	52	582	90	14301	cell cycle process	KIFC1|PRC1|TTK|PKMYT1|AURKB|GTSE1|KIF2C|CDCA8|OIP5|CDCA2|CCNA2|CDCA5|ASPM|CDCA3|CDK1|CDC6|KIF11|SGOL1|KIF15|TPX2|NUSAP1|PBK|UBE2C|RAD51|BUB1B|BLM|NEK2|ANLN|CEP55|SPC25|NCAPH|NCAPG|CENPA|BUB1|SKA3|SKA1|ERCC6L|EXO1|MKI67|DLGAP5|NUF2|CENPF|CDC20|NDC80|BIRC5|CENPE|CDC25C|CDKN3|RAD54L|CCNB1|CCNB2|PLK1
51301	3.3473e-41	2.8988e-39	39	314	90	14301	cell division	KIFC1|PRC1|NEK2|ANLN|CEP55|AURKB|SPC25|KIF2C|NCAPH|CDCA8|NCAPG|OIP5|BUB1|CDCA2|SKA3|SKA1|CDCA5|CCNA2|ASPM|CDCA3|ERCC6L|CDK1|CDC6|KIF11|SGOL1|TPX2|NUF2|CENPF|NUSAP1|CENPE|BIRC5|NDC80|CDC20|CDC25C|UBE2C|CCNB1|CCNB2|PLK1|BUB1B
6996	4.7234e-31	3.7186e-29	53	1382	90	14301	organelle organization	KIFC1|PRC1|EZH2|TTK|PKMYT1|AURKB|KIF2C|CDCA8|OIP5|CDCA2|CCNA2|CDCA5|TOP2A|ASPM|CDCA3|CDK1|CDC6|KIF11|SGOL1|KIF15|TPX2|SIL|NUSAP1|PBK|UBE2C|BUB1B|KIF4A|BLM|NEK2|ANLN|CEP55|SPC25|NCAPH|NCAPG|HJURP|CENPA|BUB1|SKA3|SKA1|ASF1B|ERCC6L|DLGAP5|NUF2|CENPF|CENPE|NDC80|CDC20|BIRC5|RAD54L|GSG2|CCNB1|CCNB2|PLK1
7059	3.7264e-25	2.6892e-23	19	83	90	14301	chromosome segregation	KIFC1|NEK2|DLGAP5|SGOL1|NUF2|CENPF|NUSAP1|CENPE|BIRC5|NDC80|CCNB1|SPC25|NCAPH|HJURP|NCAPG|SKA3|SKA1|CDCA5|TOP2A
51726	4.9371e-22	3.2888e-20	29	446	90	14301	regulation of cell cycle	CLSPN|E2F2|BLM|NEK2|FOXM1|PKMYT1|TTK|ANLN|GTSE1|CDT1|CDC45|BUB1|CCNA2|CDK1|CDC6|DTL|DLGAP5|TPX2|NUSAP1|CENPF|CENPE|BIRC5|CDC25C|CDKN3|UBE2C|CCNB1|PLK4|PLK1|BUB1B
7346	1.4823e-21	9.1692e-20	21	174	90	14301	regulation of mitotic cell cycle	CDK1|CDC6|NEK2|DLGAP5|TPX2|CENPF|TTK|PKMYT1|NUSAP1|CENPE|BIRC5|ANLN|CDC25C|UBE2C|GTSE1|CDT1|CCNB1|PLK1|BUB1|BUB1B|CCNA2
16043	1.0477e-20	6.0487e-19	56	2563	90	14301	cellular component organization	KIFC1|E2F2|PRC1|EZH2|TTK|PKMYT1|AURKB|KIF2C|CDCA8|OIP5|CDCA2|CCNA2|CDCA5|TOP2A|ASPM|CDCA3|CDK1|CDC6|KIF11|SGOL1|KIF15|TPX2|SIL|NUSAP1|PBK|UBE2C|RAD51|RRM2|BUB1B|KIF4A|BLM|NEK2|ANLN|CEP55|SPC25|NCAPH|NCAPG|HJURP|CENPA|BUB1|SKA3|SKA1|ASF1B|ERCC6L|DLGAP5|NUF2|CENPF|CENPE|BIRC5|NDC80|CDC20|RAD54L|GSG2|CCNB1|CCNB2|PLK1
75	1.1499e-19	6.2236e-18	17	107	90	14301	cell cycle checkpoint	CLSPN|CDK1|CDC6|BLM|DTL|CENPF|TTK|CENPE|BIRC5|GTSE1|CDT1|CCNB1|CDC45|PLK1|BUB1|BUB1B|CCNA2
10564	3.5559e-19	1.8114e-17	18	138	90	14301	regulation of cell cycle process	NEK2|FOXM1|DLGAP5|TPX2|CENPF|TTK|PKMYT1|NUSAP1|CENPE|BIRC5|ANLN|CDC25C|UBE2C|GTSE1|CDT1|CCNB1|PLK4|BUB1
7017	4.4909e-17	2.1606e-15	20	247	90	14301	microtubule-based process	KIF14|KIFC1|KIF4A|KIF11|PRC1|NEK2|SGOL1|KIF15|KIF18B|NUSAP1|TTK|CENPE|NDC80|UBE2C|GTSE1|SPC25|KIF2C|CENPA|BUB1B|KIF20A
70	1.2955e-14	5.9048e-13	10	36	90	14301	mitotic sister chromatid segregation	CCNB1|KIFC1|NCAPH|NCAPG|NEK2|DLGAP5|NUSAP1|CENPE|NDC80|CDCA5
819	1.7663e-14	7.648e-13	10	37	90	14301	sister chromatid segregation	CCNB1|KIFC1|NCAPH|NCAPG|NEK2|DLGAP5|NUSAP1|CENPE|NDC80|CDCA5
6260	2.9798e-14	1.2288e-12	16	185	90	14301	DNA replication	GINS2|CLSPN|CDC6|BLM|DTL|CENPF|CDC25C|MCM10|CDT1|RAD51|CDC45|RRM2|ORC6|POLQ|ORC1|TOP2A
6259	6.4498e-14	2.5389e-12	23	515	90	14301	DNA metabolic process	EXO1|CDC6|GINS2|CLSPN|RAD51AP1|BLM|DTL|NEIL3|CENPF|CDC25C|MCM10|RAD54L|ESCO2|RAD51|CDT1|CDC45|UHRF1|FANCI|RRM2|ORC6|POLQ|TOP2A|ORC1
31570	5.6749e-12	2.1367e-10	10	63	90	14301	DNA integrity checkpoint	CDC6|CDK1|CLSPN|CDC45|BLM|PLK1|DTL|CCNA2|GTSE1|CDT1
51276	7.8471e-12	2.8315e-10	21	525	90	14301	chromosome organization	KIFC1|CDK1|BLM|NEK2|DLGAP5|EZH2|CENPF|NUSAP1|CENPE|NDC80|RAD54L|GSG2|CCNB1|CDCA8|NCAPH|CENPA|HJURP|NCAPG|ASF1B|CDCA5|TOP2A
7093	3.0321e-11	1.0503e-09	9	52	90	14301	mitotic cell cycle checkpoint	CCNB1|CDK1|BUB1|CENPF|BUB1B|TTK|CENPE|CCNA2|GTSE1
9987	5.1583e-11	1.7181e-09	85	9366	90	14301	cellular process	KIFC1|E2F2|CLSPN|PRC1|EZH2|E2F8|TTK|PKMYT1|AURKB|MCM10|GTSE1|CDT1|KIF2C|CDCA8|CDC45|OIP5|FANCI|CDCA2|ORC6|TOP2A|CCNA2|ORC1|CDCA5|ASPM|CDCA3|KIF14|CDC6|CDK1|KIF11|DTL|NEIL3|KIF15|SGOL1|TPX2|NUSAP1|SIL|PBK|UBE2C|ESCO2|RAD51|UHRF1|RRM2|BUB1B|MELK|UBE2T|KIF4A|BLM|NEK2|FOXM1|ANLN|CEP55|SPC25|NCAPH|CENPA|HJURP|NCAPG|BUB1|SKA3|SKA1|ASF1B|POLQ|ERCC6L|EXO1|GINS2|RAD51AP1|MKI67|DLGAP5|NUF2|CENPF|KIF18B|CEN…
7088	9.9915e-11	3.0902e-09	9	59	90	14301	regulation of mitosis	NEK2|DLGAP5|BUB1|CENPF|NUSAP1|PKMYT1|TTK|CENPE|CDC25C
51783	9.9915e-11	3.0902e-09	9	59	90	14301	regulation of nuclear division	NEK2|DLGAP5|BUB1|CENPF|NUSAP1|PKMYT1|TTK|CENPE|CDC25C
226	1.0377e-10	3.0986e-09	12	145	90	14301	microtubule cytoskeleton organization	KIF2C|SPC25|KIF11|PRC1|CENPA|NEK2|SGOL1|BUB1B|NUSAP1|TTK|NDC80|UBE2C
31577	1.5129e-10	4.3674e-09	6	14	90	14301	spindle checkpoint	CCNB1|BUB1|CENPF|TTK|CENPE|BIRC5
33043	3.1297e-10	8.6588e-09	14	242	90	14301	regulation of organelle organization	NEK2|DLGAP5|TPX2|TTK|PKMYT1|NUSAP1|CENPF|CENPE|CDC25C|CCNB1|PLK4|BUB1|SKA3|SKA1
6974	3.1995e-10	8.6588e-09	17	394	90	14301	response to DNA damage stimulus	EXO1|CDK1|CLSPN|RAD51AP1|BLM|DTL|NEIL3|RAD54L|ESCO2|GTSE1|RAD51|UHRF1|PLK1|FANCI|POLQ|CCNA2|TOP2A
51640	4.2315e-10	1.1104e-08	10	96	90	14301	organelle localization	CCNB1|CENPA|DLGAP5|CENPF|NUSAP1|CENPE|BIRC5|NDC80|CDCA5|ASPM
51656	5.5691e-10	1.4185e-08	9	71	90	14301	establishment of organelle localization	CCNB1|CENPA|DLGAP5|CENPF|NUSAP1|CENPE|BIRC5|NDC80|CDCA5
51303	6.1415e-10	1.4774e-08	6	17	90	14301	establishment of chromosome localization	CCNB1|DLGAP5|CENPF|CENPE|BIRC5|CDCA5
50000	6.1415e-10	1.4774e-08	6	17	90	14301	chromosome localization	CCNB1|DLGAP5|CENPF|CENPE|BIRC5|CDCA5
31572	1.8945e-09	4.4342e-08	6	20	90	14301	G2/M transition DNA damage checkpoint	CDK1|CLSPN|BLM|PLK1|DTL|CCNA2
71174	3.9565e-09	9.0166e-08	5	11	90	14301	mitotic cell cycle spindle checkpoint	CCNB1|BUB1|CENPF|TTK|CENPE
90068	8.2694e-09	1.8274e-07	7	43	90	14301	positive regulation of cell cycle process	PLK4|DLGAP5|NUSAP1|CENPE|BIRC5|UBE2C|GTSE1
31576	8.4407e-09	1.8274e-07	6	25	90	14301	G2/M transition checkpoint	CDK1|CLSPN|BLM|PLK1|DTL|CCNA2
30261	1.0918e-08	2.306e-07	6	26	90	14301	chromosome condensation	CDK1|NCAPH|NCAPG|NUSAP1|TOP2A|CDCA5
51329	1.4615e-08	3.0134e-07	9	102	90	14301	interphase of mitotic cell cycle	CCNB1|CDC6|BLM|CENPF|BIRC5|CDC25C|CDKN3|CDCA5|GTSE1
71103	1.6039e-08	3.2302e-07	10	139	90	14301	DNA conformation change	CDK1|NCAPH|CENPA|HJURP|NCAPG|NUSAP1|ASF1B|TOP2A|CDCA5|RAD51
51325	2.0529e-08	4.0405e-07	9	106	90	14301	interphase	CCNB1|CDC6|BLM|CENPF|BIRC5|CDC25C|CDKN3|CDCA5|GTSE1
7051	2.1381e-08	4.1146e-07	7	49	90	14301	spindle organization	SPC25|KIF11|PRC1|BUB1B|TTK|NDC80|UBE2C
7018	2.844e-08	5.3541e-07	9	110	90	14301	microtubule-based movement	KIF14|KIF2C|KIFC1|KIF4A|KIF11|KIF15|KIF18B|CENPE|KIF20A
7052	3.649e-08	6.7234e-07	5	16	90	14301	mitotic spindle organization	SPC25|KIF11|PRC1|TTK|NDC80
6281	4.2031e-08	7.5831e-07	13	298	90	14301	DNA repair	EXO1|CLSPN|RAD51AP1|BLM|DTL|NEIL3|RAD54L|ESCO2|RAD51|UHRF1|FANCI|POLQ|TOP2A
34508	5.0598e-08	8.9425e-07	4	7	90	14301	centromere complex assembly	CENPA|HJURP|CENPF|CENPE
6323	5.2564e-08	9.1041e-07	9	118	90	14301	DNA packaging	CDK1|NCAPH|CENPA|HJURP|NCAPG|NUSAP1|ASF1B|TOP2A|CDCA5
77	8.07e-08	1.3703e-06	7	59	90	14301	DNA damage checkpoint	CDK1|CLSPN|BLM|PLK1|DTL|CCNA2|GTSE1
30071	2.1354e-07	3.5562e-06	5	22	90	14301	regulation of mitotic metaphase/anaphase transition	DLGAP5|BUB1|CENPF|TTK|CENPE
70507	2.2948e-07	3.7495e-06	6	42	90	14301	regulation of microtubule cytoskeleton organization	CCNB1|PLK4|TPX2|SKA3|CENPE|SKA1
33554	2.4656e-07	3.9541e-06	17	617	90	14301	cellular response to stress	EXO1|CDK1|CLSPN|RAD51AP1|BLM|DTL|NEIL3|RAD54L|ESCO2|GTSE1|RAD51|UHRF1|PLK1|FANCI|POLQ|CCNA2|TOP2A
7094	2.9923e-07	4.6274e-06	4	10	90	14301	mitotic cell cycle spindle assembly checkpoint	BUB1|CENPF|TTK|CENPE
51983	2.9923e-07	4.6274e-06	4	10	90	14301	regulation of chromosome segregation	CCNB1|KIF2C|BUB1|CENPE
45841	4.6796e-07	7.1097e-06	4	11	90	14301	negative regulation of mitotic metaphase/anaphase transition	BUB1|CENPF|TTK|CENPE
32886	6.6766e-07	9.9689e-06	6	50	90	14301	regulation of microtubule-based process	CCNB1|PLK4|TPX2|SKA3|CENPE|SKA1
7076	6.9856e-07	1.0083e-05	4	12	90	14301	mitotic chromosome condensation	NCAPH|NCAPG|NUSAP1|CDCA5
71173	6.9856e-07	1.0083e-05	4	12	90	14301	spindle assembly checkpoint	BUB1|CENPF|TTK|CENPE
51382	9.598e-07	1.3626e-05	3	4	90	14301	kinetochore assembly	CENPA|CENPF|CENPE
51310	1.0042e-06	1.4026e-05	4	13	90	14301	metaphase plate congression	CCNB1|CENPF|CENPE|CDCA5
51128	1.1911e-06	1.6374e-05	15	538	90	14301	regulation of cellular component organization	NEK2|DLGAP5|TPX2|TTK|PKMYT1|NUSAP1|CENPF|CDC20|CENPE|CDC25C|CCNB1|PLK4|BUB1|SKA3|SKA1
42770	1.8852e-06	2.4913e-05	7	93	90	14301	DNA damage response, signal transduction	CDK1|CLSPN|BLM|PLK1|DTL|CCNA2|GTSE1
45839	1.8987e-06	2.4913e-05	4	15	90	14301	negative regulation of mitosis	BUB1|CENPF|TTK|CENPE
51784	1.8987e-06	2.4913e-05	4	15	90	14301	negative regulation of nuclear division	BUB1|CENPF|TTK|CENPE
90304	2.1901e-06	2.8308e-05	25	1458	90	14301	nucleic acid metabolic process	CLSPN|E2F2|BLM|FOXM1|MCM10|CDT1|CDC45|FANCI|ORC6|POLQ|ORC1|TOP2A|EXO1|GINS2|CDC6|RAD51AP1|DTL|NEIL3|CENPF|CDC25C|RAD54L|ESCO2|RAD51|UHRF1|RRM2
51383	2.3886e-06	2.9978e-05	3	5	90	14301	kinetochore organization	CENPA|CENPF|CENPE
34501	2.3886e-06	2.9978e-05	3	5	90	14301	protein localization to kinetochore	CDK1|BUB1B|AURKB
8283	3.0375e-06	3.7578e-05	13	434	90	14301	cell proliferation	MKI67|DTL|DLGAP5|KIF15|TPX2|SIL|CENPF|CDC25C|KIF2C|UHRF1|PLK1|BUB1B|ASPM
51439	4.2002e-06	5.1231e-05	6	68	90	14301	regulation of ubiquitin-protein ligase activity involved in mitotic cell cycle	CCNB1|CDK1|PLK1|BUB1B|CDC20|UBE2C
7010	4.2982e-06	5.1698e-05	13	448	90	14301	cytoskeleton organization	KIF11|PRC1|NEK2|SGOL1|TTK|NUSAP1|ANLN|NDC80|UBE2C|SPC25|KIF2C|CENPA|BUB1B
45787	4.9811e-06	5.9091e-05	6	70	90	14301	positive regulation of cell cycle	CCNB1|CDK1|DLGAP5|NUSAP1|CENPE|BIRC5
724	5.2886e-06	6.1066e-05	4	19	90	14301	double-strand break repair via homologous recombination	RAD51AP1|BLM|RAD54L|RAD51
725	5.2886e-06	6.1066e-05	4	19	90	14301	recombinational repair	RAD51AP1|BLM|RAD54L|RAD51
76	8.2838e-06	9.0808e-05	3	7	90	14301	DNA replication checkpoint	CDC6|CDC45|CDT1
85	8.2838e-06	9.0808e-05	3	7	90	14301	G2 phase of mitotic cell cycle	BLM|CENPF|GTSE1
32297	8.2838e-06	9.0808e-05	3	7	90	14301	negative regulation of DNA-dependent DNA replication initiation	CDC6|CDC45|CDT1
51319	8.2838e-06	9.0808e-05	3	7	90	14301	G2 phase	BLM|CENPF|GTSE1
44260	1.0396e-05	0.00011254	41	3506	90	14301	cellular macromolecule metabolic process	E2F2|CLSPN|BLM|NEK2|FOXM1|PKMYT1|TTK|AURKB|MCM10|CDT1|CDC45|FANCI|BUB1|ORC6|POLQ|ORC1|TOP2A|EXO1|CDC6|GINS2|CDK1|RAD51AP1|DTL|NEIL3|CENPF|CDC20|PBK|CDC25C|UBE2C|RAD54L|GSG2|ESCO2|RAD51|CCNB1|UHRF1|PLK4|PLK1|RRM2|BUB1B|MELK|UBE2T
51438	1.1665e-05	0.00012472	6	81	90	14301	regulation of ubiquitin-protein ligase activity	CCNB1|CDK1|PLK1|BUB1B|CDC20|UBE2C
910	1.2207e-05	0.00012891	5	48	90	14301	cytokinesis	PRC1|NUSAP1|BIRC5|ANLN|AURKB
51340	1.4392e-05	0.00015016	6	84	90	14301	regulation of ligase activity	CCNB1|CDK1|PLK1|BUB1B|CDC20|UBE2C
40001	1.97e-05	0.0002031	3	9	90	14301	establishment of mitotic spindle localization	CENPA|NUSAP1|NDC80
6261	3.1088e-05	0.00031673	5	58	90	14301	DNA-dependent DNA replication	CDC45|BLM|DTL|ORC1|RAD51
51716	3.4661e-05	0.00034903	18	985	90	14301	cellular response to stimulus	EXO1|CDK1|CLSPN|RAD51AP1|BLM|DTL|NEIL3|RAD54L|ESCO2|GTSE1|RAD51|CCNB1|UHRF1|PLK1|FANCI|POLQ|CCNA2|TOP2A
79	3.669e-05	0.00035705	5	60	90	14301	regulation of cyclin-dependent protein kinase activity	CDC6|BLM|PKMYT1|CDC25C|CDKN3
7080	3.8345e-05	0.00035705	3	11	90	14301	mitotic metaphase plate congression	CCNB1|CENPE|CDCA5
30174	3.8345e-05	0.00035705	3	11	90	14301	regulation of DNA-dependent DNA replication initiation	CDC6|CDC45|CDT1
51653	3.8345e-05	0.00035705	3	11	90	14301	spindle localization	CENPA|NUSAP1|NDC80
51293	3.8345e-05	0.00035705	3	11	90	14301	establishment of spindle localization	CENPA|NUSAP1|NDC80
7079	3.9168e-05	0.00035705	2	2	90	14301	mitotic chromosome movement towards spindle pole	DLGAP5|CENPE
51987	3.9168e-05	0.00035705	2	2	90	14301	positive regulation of attachment of spindle microtubules to kinetochore	CCNB1|CENPE
51984	3.9168e-05	0.00035705	2	2	90	14301	positive regulation of chromosome segregation	CCNB1|CENPE
51782	3.9168e-05	0.00035705	2	2	90	14301	negative regulation of cell division	BLM|ASPM
7126	4.355e-05	0.00038881	6	102	90	14301	meiosis	EXO1|MKI67|NEK2|SGOL1|RAD54L|RAD51
51327	4.355e-05	0.00038881	6	102	90	14301	M phase of meiotic cell cycle	EXO1|MKI67|NEK2|SGOL1|RAD54L|RAD51
51321	4.6012e-05	0.0004066	6	103	90	14301	meiotic cell cycle	EXO1|MKI67|NEK2|SGOL1|RAD54L|RAD51
31145	4.6524e-05	0.00040697	5	63	90	14301	anaphase-promoting complex-dependent proteasomal ubiquitin-dependent protein catabolic process	CCNB1|CDK1|BUB1B|CDC20|UBE2C
51437	5.0218e-05	0.00043489	5	64	90	14301	positive regulation of ubiquitin-protein ligase activity involved in mitotic cell cycle	CCNB1|CDK1|PLK1|CDC20|UBE2C
7096	5.0894e-05	0.00043638	3	12	90	14301	regulation of exit from mitosis	BIRC5|ANLN|UBE2C
8156	5.8875e-05	0.00049986	4	34	90	14301	negative regulation of DNA replication	CDC6|CDC45|BLM|CDT1
34645	6.3785e-05	0.00053629	18	1032	90	14301	cellular macromolecule biosynthetic process	GINS2|E2F2|CLSPN|CDC6|BLM|DTL|FOXM1|CENPF|CDC25C|MCM10|RAD51|CDT1|CDC45|RRM2|ORC6|POLQ|ORC1|TOP2A
6139	7.3067e-05	0.00060842	25	1784	90	14301	nucleobase, nucleoside, nucleotide and nucleic acid metabolic process	CLSPN|E2F2|BLM|FOXM1|MCM10|CDT1|CDC45|FANCI|ORC6|POLQ|ORC1|TOP2A|EXO1|GINS2|CDC6|RAD51AP1|DTL|NEIL3|CENPF|CDC25C|RAD54L|ESCO2|RAD51|UHRF1|RRM2
51443	7.7387e-05	0.00063826	5	70	90	14301	positive regulation of ubiquitin-protein ligase activity	CCNB1|CDK1|PLK1|CDC20|UBE2C
9059	8.2714e-05	0.00067576	18	1053	90	14301	macromolecule biosynthetic process	GINS2|E2F2|CLSPN|CDC6|BLM|DTL|FOXM1|CENPF|CDC25C|MCM10|RAD51|CDT1|CDC45|RRM2|ORC6|POLQ|ORC1|TOP2A
51351	9.4628e-05	0.00076587	5	73	90	14301	positive regulation of ligase activity	CCNB1|CDK1|PLK1|CDC20|UBE2C
6275	0.00010099	0.00080976	5	74	90	14301	regulation of DNA replication	CDC6|CDK1|CDC45|BLM|CDT1
51641	0.00010863	0.00086305	17	977	90	14301	cellular localization	CDK1|KIF4A|DTL|DLGAP5|SGOL1|CENPF|NUSAP1|CENPE|BIRC5|NDC80|AURKB|CCNB1|CENPA|BUB1B|ORC1|CDCA5|ASPM
31396	0.00011299	0.00088895	6	121	90	14301	regulation of protein ubiquitination	CCNB1|CDK1|PLK1|BUB1B|CDC20|UBE2C
45842	0.00011702	0.00088895	2	3	90	14301	positive regulation of mitotic metaphase/anaphase transition	DLGAP5|CENPE
51305	0.00011702	0.00088895	2	3	90	14301	chromosome movement towards spindle pole	DLGAP5|CENPE
51299	0.00011702	0.00088895	2	3	90	14301	centrosome separation	KIF11|NEK2
51988	0.00011702	0.00088895	2	3	90	14301	regulation of attachment of spindle microtubules to kinetochore	CCNB1|CENPE
10948	0.00012431	0.00093615	4	41	90	14301	negative regulation of cell cycle process	BUB1|CENPF|TTK|CENPE
43933	0.00016173	0.0012074	14	724	90	14301	macromolecular complex subunit organization	E2F2|CDK1|BLM|CENPF|ANLN|CENPE|UBE2C|RAD51|CCNB1|KIF2C|HJURP|CENPA|RRM2|ASF1B
51052	0.00016758	0.0012403	6	130	90	14301	regulation of DNA metabolic process	CDC6|CDK1|CDC45|BLM|RAD51|CDT1
90329	0.00018368	0.001348	3	18	90	14301	regulation of DNA-dependent DNA replication	CDC6|CDC45|CDT1
51053	0.00019557	0.0014232	4	46	90	14301	negative regulation of DNA metabolic process	CDC6|CDC45|BLM|CDT1
89	0.00023308	0.0016682	2	4	90	14301	mitotic metaphase	CDCA8|CENPE
31536	0.00023308	0.0016682	2	4	90	14301	positive regulation of exit from mitosis	BIRC5|UBE2C
10638	0.00026809	0.001903	5	91	90	14301	positive regulation of organelle organization	CCNB1|PLK4|DLGAP5|NUSAP1|CENPE
51493	0.00028115	0.0019701	6	143	90	14301	regulation of cytoskeleton organization	CCNB1|PLK4|TPX2|SKA3|CENPE|SKA1
65004	0.0002821	0.0019701	5	92	90	14301	protein-DNA complex assembly	CENPA|HJURP|CENPF|CENPE|ASF1B
43170	0.0002921	0.0020237	41	4015	90	14301	macromolecule metabolic process	E2F2|CLSPN|BLM|NEK2|FOXM1|PKMYT1|TTK|AURKB|MCM10|CDT1|CDC45|FANCI|BUB1|ORC6|POLQ|ORC1|TOP2A|EXO1|CDC6|GINS2|CDK1|RAD51AP1|DTL|NEIL3|CENPF|CDC20|PBK|CDC25C|UBE2C|RAD54L|GSG2|ESCO2|RAD51|CCNB1|UHRF1|PLK4|PLK1|RRM2|BUB1B|MELK|UBE2T
45931	0.00029531	0.0020297	3	21	90	14301	positive regulation of mitotic cell cycle	CCNB1|CDK1|BIRC5
65003	0.00029918	0.0020401	13	676	90	14301	macromolecular complex assembly	E2F2|CDK1|BLM|CENPF|ANLN|CENPE|UBE2C|RAD51|CCNB1|HJURP|CENPA|RRM2|ASF1B
31398	0.00032749	0.002199	5	95	90	14301	positive regulation of protein ubiquitination	CCNB1|CDK1|PLK1|CDC20|UBE2C
6461	0.00033011	0.002199	11	507	90	14301	protein complex assembly	CCNB1|CDK1|E2F2|BLM|CENPA|RRM2|CENPF|CENPE|ANLN|UBE2C|RAD51
70271	0.00033011	0.002199	11	507	90	14301	protein complex biogenesis	CCNB1|CDK1|E2F2|BLM|CENPA|RRM2|CENPF|CENPE|ANLN|UBE2C|RAD51
7095	0.00038688	0.0025003	2	5	90	14301	mitotic cell cycle G2/M transition DNA damage checkpoint	CDK1|CCNA2
8608	0.00038688	0.0025003	2	5	90	14301	attachment of spindle microtubules to kinetochore	SGOL1|NDC80
60236	0.00038688	0.0025003	2	5	90	14301	regulation of mitotic spindle organization	CCNB1|TPX2
51313	0.00038688	0.0025003	2	5	90	14301	attachment of spindle microtubules to chromosome	SGOL1|NDC80
10639	0.00039638	0.0025427	5	99	90	14301	negative regulation of organelle organization	CCNB1|BUB1|CENPF|TTK|CENPE
45840	0.00044331	0.0028022	3	24	90	14301	positive regulation of mitosis	DLGAP5|NUSAP1|CENPE
51785	0.00044331	0.0028022	3	24	90	14301	positive regulation of nuclear division	DLGAP5|NUSAP1|CENPE
6310	0.00049726	0.0031205	5	104	90	14301	DNA recombination	EXO1|RAD51AP1|BLM|RAD54L|RAD51
31110	0.00056431	0.0035158	3	26	90	14301	regulation of microtubule polymerization or depolymerization	CCNB1|SKA3|SKA1
7089	0.00057794	0.0035246	2	6	90	14301	traversing start control point of mitotic cell cycle	CDC6|CDC25C
90224	0.00057794	0.0035246	2	6	90	14301	regulation of spindle organization	CCNB1|TPX2
51323	0.00057794	0.0035246	2	6	90	14301	metaphase	CDCA8|CENPE
6302	0.00058208	0.0035251	4	61	90	14301	double-strand break repair	RAD51AP1|BLM|RAD54L|RAD51
34641	0.00078177	0.0047015	25	2075	90	14301	cellular nitrogen compound metabolic process	CLSPN|E2F2|BLM|FOXM1|MCM10|CDT1|CDC45|FANCI|ORC6|POLQ|ORC1|TOP2A|EXO1|GINS2|CDC6|RAD51AP1|DTL|NEIL3|CENPF|CDC25C|RAD54L|ESCO2|RAD51|UHRF1|RRM2
132	0.00080581	0.0047796	2	7	90	14301	establishment of mitotic spindle orientation	CENPA|NDC80
51294	0.00080581	0.0047796	2	7	90	14301	establishment of spindle orientation	CENPA|NDC80
6468	0.0008199	0.0048302	12	657	90	14301	protein amino acid phosphorylation	CDK1|PLK4|PLK1|NEK2|BUB1|BUB1B|PKMYT1|TTK|PBK|AURKB|GSG2|MELK
51297	0.0010476	0.0061297	3	32	90	14301	centrosome organization	KIF11|NEK2|SGOL1
55015	0.00107	0.0061535	2	8	90	14301	ventricular cardiac muscle cell development	CCNB1|CDK1
60045	0.00107	0.0061535	2	8	90	14301	positive regulation of cardiac muscle cell proliferation	CCNB1|CDK1
7165	0.0010729	0.0061535	23	1877	90	14301	signal transduction	CDC6|CDK1|CLSPN|BLM|DTL|IQGAP3|CENPF|TTK|CENPE|NDC80|DEPDC1|UBE2C|GSG2|GTSE1|CDT1|CCNB1|CDC45|PLK1|BUB1|BUB1B|ARHGAP11A|TOP2A|CCNA2
31023	0.0011471	0.0065355	3	33	90	14301	microtubule organizing center organization	KIF11|NEK2|SGOL1
50790	0.0015243	0.008628	14	907	90	14301	regulation of catalytic activity	CDK1|CDC6|BLM|TPX2|PKMYT1|CDC20|BIRC5|CENPE|UBE2C|CDKN3|CDC25C|CCNB1|PLK1|BUB1B
6807	0.0017463	0.0098203	25	2193	90	14301	nitrogen compound metabolic process	CLSPN|E2F2|BLM|FOXM1|MCM10|CDT1|CDC45|FANCI|ORC6|POLQ|ORC1|TOP2A|EXO1|GINS2|CDC6|RAD51AP1|DTL|NEIL3|CENPF|CDC25C|RAD54L|ESCO2|RAD51|UHRF1|RRM2
34621	0.0017911	0.010007	8	356	90	14301	cellular macromolecular complex subunit organization	KIF2C|CENPA|HJURP|CENPF|CENPE|ANLN|UBE2C|ASF1B
43161	0.0018306	0.010097	5	139	90	14301	proteasomal ubiquitin-dependent protein catabolic process	CCNB1|CDK1|BUB1B|CDC20|UBE2C
10498	0.0018306	0.010097	5	139	90	14301	proteasomal protein catabolic process	CCNB1|CDK1|BUB1B|CDC20|UBE2C
48015	0.0019284	0.01057	4	84	90	14301	phosphoinositide-mediated signaling	BUB1B|NDC80|UBE2C|TOP2A
55012	0.0020761	0.011308	2	11	90	14301	ventricular cardiac muscle cell differentiation	CCNB1|CDK1
34453	0.0024812	0.013429	2	12	90	14301	microtubule anchoring	SGOL1|NDC80
43623	0.0026266	0.014128	5	151	90	14301	cellular protein complex assembly	CENPA|CENPF|CENPE|ANLN|UBE2C
55021	0.0029203	0.015421	2	13	90	14301	regulation of cardiac muscle tissue growth	CCNB1|CDK1
55024	0.0029203	0.015421	2	13	90	14301	regulation of cardiac muscle tissue development	CCNB1|CDK1
60043	0.0029203	0.015421	2	13	90	14301	regulation of cardiac muscle cell proliferation	CCNB1|CDK1
51495	0.003009	0.015793	3	46	90	14301	positive regulation of cytoskeleton organization	CCNB1|PLK4|CENPE
31401	0.0033521	0.017387	6	231	90	14301	positive regulation of protein modification process	CCNB1|CDK1|PLK1|TTK|CDC20|UBE2C
55006	0.0033931	0.017387	2	14	90	14301	cardiac cell development	CCNB1|CDK1
55013	0.0033931	0.017387	2	14	90	14301	cardiac muscle cell development	CCNB1|CDK1
60420	0.0033931	0.017387	2	14	90	14301	regulation of heart growth	CCNB1|CDK1
16310	0.0036932	0.018814	12	786	90	14301	phosphorylation	CDK1|PLK4|PLK1|NEK2|BUB1|BUB1B|PKMYT1|TTK|PBK|AURKB|GSG2|MELK
34622	0.003756	0.019022	7	316	90	14301	cellular macromolecular complex assembly	CENPA|HJURP|CENPF|CENPE|ANLN|UBE2C|ASF1B
16202	0.0038155	0.01921	3	50	90	14301	regulation of striated muscle tissue development	CCNB1|CDK1|CENPF
71156	0.0038992	0.019518	2	15	90	14301	regulation of cell cycle arrest	FOXM1|GTSE1
48634	0.0040357	0.020086	3	51	90	14301	regulation of muscle organ development	CCNB1|CDK1|CENPF
6270	0.004438	0.021962	2	16	90	14301	DNA-dependent DNA replication initiation	CDC45|ORC1
22607	0.0045429	0.022353	13	913	90	14301	cellular component assembly	E2F2|CDK1|BLM|CENPF|ANLN|CENPE|UBE2C|RAD51|CCNB1|HJURP|CENPA|RRM2|ASF1B
70925	0.0049931	0.024371	3	55	90	14301	organelle assembly	CENPA|CENPF|CENPE
80	0.0050093	0.024371	2	17	90	14301	G1 phase of mitotic cell cycle	CDC6|CDC25C
45786	0.0050483	0.024423	5	176	90	14301	negative regulation of cell cycle	BUB1|CENPF|TTK|CENPE|CDKN3
51129	0.0051697	0.024872	5	177	90	14301	negative regulation of cellular component organization	CCNB1|BUB1|CENPF|TTK|CENPE
42325	0.0052407	0.024967	9	518	90	14301	regulation of phosphorylation	CCNB1|CDC6|BLM|TPX2|PKMYT1|TTK|CENPE|CDC25C|CDKN3
43687	0.0052471	0.024967	16	1266	90	14301	post-translational protein modification	CDK1|DTL|NEK2|TTK|PKMYT1|AURKB|PBK|CDC25C|UBE2C|GSG2|PLK4|PLK1|BUB1|BUB1B|UBE2T|MELK
7098	0.0056125	0.026202	2	18	90	14301	centrosome cycle	KIF11|NEK2
6796	0.0062611	0.026202	13	949	90	14301	phosphate metabolic process	CDK1|NEK2|TTK|PKMYT1|AURKB|PBK|CDC25C|GSG2|PLK4|PLK1|BUB1|BUB1B|MELK
6793	0.0062611	0.026202	13	949	90	14301	phosphorus metabolic process	CDK1|NEK2|TTK|PKMYT1|AURKB|PBK|CDC25C|GSG2|PLK4|PLK1|BUB1|BUB1B|MELK
33129	0.0062933	0.026202	1	1	90	14301	positive regulation of histone phosphorylation	CCNB1
45769	0.0062933	0.026202	1	1	90	14301	negative regulation of asymmetric cell division	ASPM
236	0.0062933	0.026202	1	1	90	14301	mitotic prometaphase	CCNB1
45870	0.0062933	0.026202	1	1	90	14301	positive regulation of retroviral genome replication	TOP2A
6336	0.0062933	0.026202	1	1	90	14301	DNA replication-independent nucleosome assembly	HJURP
7100	0.0062933	0.026202	1	1	90	14301	mitotic centrosome separation	KIF11
51105	0.0062933	0.026202	1	1	90	14301	regulation of DNA ligation	RAD51
51106	0.0062933	0.026202	1	1	90	14301	positive regulation of DNA ligation	RAD51
32185	0.0062933	0.026202	1	1	90	14301	septin cytoskeleton organization	ANLN
921	0.0062933	0.026202	1	1	90	14301	septin ring assembly	ANLN
60623	0.0062933	0.026202	1	1	90	14301	regulation of chromosome condensation	CCNB1
46607	0.0062933	0.026202	1	1	90	14301	positive regulation of centrosome cycle	PLK4
46601	0.0062933	0.026202	1	1	90	14301	positive regulation of centriole replication	PLK4
9786	0.0062933	0.026202	1	1	90	14301	regulation of asymmetric cell division	ASPM
46680	0.0062933	0.026202	1	1	90	14301	response to DDT	CCNB1
71459	0.0062933	0.026202	1	1	90	14301	protein localization to chromosome, centromeric region	CENPA
34080	0.0062933	0.026202	1	1	90	14301	CenH3-containing nucleosome assembly at centromere	HJURP
51661	0.0062933	0.026202	1	1	90	14301	maintenance of centrosome location	ASPM
71283	0.0062933	0.026202	1	1	90	14301	cellular response to iron(III) ion	CCNB1
71281	0.0062933	0.026202	1	1	90	14301	cellular response to iron ion	CCNB1
34724	0.0062933	0.026202	1	1	90	14301	DNA replication-independent nucleosome organization	HJURP
31106	0.0062933	0.026202	1	1	90	14301	septin ring organization	ANLN
34509	0.0062933	0.026202	1	1	90	14301	centromeric core chromatin assembly	HJURP
65009	0.0063493	0.026309	14	1062	90	14301	regulation of molecular function	CDK1|CDC6|BLM|TPX2|PKMYT1|CDC20|BIRC5|CENPE|UBE2C|CDKN3|CDC25C|CCNB1|PLK1|BUB1B
23060	0.0064818	0.026603	23	2156	90	14301	signal transmission	CDC6|CDK1|CLSPN|BLM|DTL|IQGAP3|CENPF|TTK|CENPE|NDC80|DEPDC1|UBE2C|GSG2|GTSE1|CDT1|CCNB1|CDC45|PLK1|BUB1|BUB1B|ARHGAP11A|TOP2A|CCNA2
23046	0.0064818	0.026603	23	2156	90	14301	signaling process	CDC6|CDK1|CLSPN|BLM|DTL|IQGAP3|CENPF|TTK|CENPE|NDC80|DEPDC1|UBE2C|GSG2|GTSE1|CDT1|CCNB1|CDC45|PLK1|BUB1|BUB1B|ARHGAP11A|TOP2A|CCNA2
51318	0.0069131	0.028162	2	20	90	14301	G1 phase	CDC6|CDC25C
51436	0.0069743	0.028162	3	62	90	14301	negative regulation of ubiquitin-protein ligase activity involved in mitotic cell cycle	BUB1B|CDC20|UBE2C
51174	0.0069918	0.028162	9	542	90	14301	regulation of phosphorus metabolic process	CCNB1|CDC6|BLM|TPX2|PKMYT1|TTK|CENPE|CDC25C|CDKN3
19220	0.0069918	0.028162	9	542	90	14301	regulation of phosphate metabolic process	CCNB1|CDC6|BLM|TPX2|PKMYT1|TTK|CENPE|CDC25C|CDKN3
86	0.0076097	0.030509	2	21	90	14301	G2/M transition of mitotic cell cycle	CCNB1|BIRC5
51649	0.0078247	0.031227	12	865	90	14301	establishment of localization in cell	CCNB1|KIF4A|CENPA|DTL|DLGAP5|CENPF|NUSAP1|CENPE|BIRC5|NDC80|CDCA5|ORC1
44249	0.0078881	0.031335	19	1685	90	14301	cellular biosynthetic process	CDC6|GINS2|E2F2|CLSPN|BLM|DTL|FOXM1|CENPF|SIL|CDC25C|MCM10|RAD51|CDT1|CDC45|RRM2|ORC6|POLQ|ORC1|TOP2A
6511	0.0080157	0.031697	6	277	90	14301	ubiquitin-dependent protein catabolic process	CCNB1|CDK1|DTL|BUB1B|CDC20|UBE2C
31399	0.0082417	0.032042	7	366	90	14301	regulation of protein modification process	CCNB1|CDK1|PLK1|BUB1B|TTK|CDC20|UBE2C
8284	0.0082533	0.032042	8	459	90	14301	positive regulation of cell proliferation	CCNB1|CDK1|BLM|DTL|FOXM1|TTK|CDC20|CCNA2
51651	0.008288	0.032042	3	66	90	14301	maintenance of location in cell	SGOL1|NDC80|ASPM
51352	0.008288	0.032042	3	66	90	14301	negative regulation of ligase activity	BUB1B|CDC20|UBE2C
51444	0.008288	0.032042	3	66	90	14301	negative regulation of ubiquitin-protein ligase activity	BUB1B|CDC20|UBE2C
45859	0.0085998	0.0331	7	369	90	14301	regulation of protein kinase activity	CDC6|BLM|TPX2|PKMYT1|CENPE|CDC25C|CDKN3
43632	0.0087137	0.033243	6	282	90	14301	modification-dependent macromolecule catabolic process	CCNB1|CDK1|DTL|BUB1B|CDC20|UBE2C
19941	0.0087137	0.033243	6	282	90	14301	modification-dependent protein catabolic process	CCNB1|CDK1|DTL|BUB1B|CDC20|UBE2C
55007	0.0098799	0.037514	2	24	90	14301	cardiac muscle cell differentiation	CCNB1|CDK1
32270	0.00992	0.037514	6	290	90	14301	positive regulation of cellular protein metabolic process	CCNB1|CDK1|PLK1|TTK|CDC20|UBE2C
43549	0.010425	0.039253	7	383	90	14301	regulation of kinase activity	CDC6|BLM|TPX2|PKMYT1|CENPE|CDC25C|CDKN3
2260	0.010695	0.039752	2	25	90	14301	lymphocyte homeostasis	CCNB2|DTL
30010	0.010695	0.039752	2	25	90	14301	establishment of cell polarity	CENPA|NDC80
70979	0.010695	0.039752	2	25	90	14301	protein K11-linked ubiquitination	UBE2C|UBE2T
31400	0.010916	0.040399	4	137	90	14301	negative regulation of protein modification process	CCNB1|BUB1B|CDC20|UBE2C
2377	0.01154	0.042345	2	26	90	14301	immunoglobulin production	EXO1|DTL
70936	0.01154	0.042345	2	26	90	14301	protein K48-linked ubiquitination	UBE2C|UBE2T
2440	0.012412	0.04278	2	27	90	14301	production of molecular mediator of immune response	EXO1|DTL
71445	0.012412	0.04278	2	27	90	14301	cellular response to protein stimulus	CCNB1|CDK1
44085	0.012506	0.04278	13	1035	90	14301	cellular component biogenesis	E2F2|CDK1|BLM|CENPF|ANLN|CENPE|UBE2C|RAD51|CCNB1|HJURP|CENPA|RRM2|ASF1B
10993	0.012547	0.04278	1	2	90	14301	regulation of ubiquitin homeostasis	UBE2C
10994	0.012547	0.04278	1	2	90	14301	free ubiquitin chain polymerization	UBE2C
22	0.012547	0.04278	1	2	90	14301	mitotic spindle elongation	PRC1
66	0.012547	0.04278	1	2	90	14301	mitochondrial ornithine transport	ORC1
33127	0.012547	0.04278	1	2	90	14301	regulation of histone phosphorylation	CCNB1
45950	0.012547	0.04278	1	2	90	14301	negative regulation of mitotic recombination	BLM
43146	0.012547	0.04278	1	2	90	14301	spindle stabilization	CCNB1
43148	0.012547	0.04278	1	2	90	14301	mitotic spindle stabilization	CCNB1
51231	0.012547	0.04278	1	2	90	14301	spindle elongation	PRC1
10041	0.012547	0.04278	1	2	90	14301	response to iron(III) ion	CCNB1
31297	0.012547	0.04278	1	2	90	14301	replication fork processing	BLM
31296	0.012547	0.04278	1	2	90	14301	B cell costimulation	DTL
42699	0.012547	0.04278	1	2	90	14301	follicle-stimulating hormone signaling pathway	CENPI
15822	0.012547	0.04278	1	2	90	14301	ornithine transport	ORC1
30951	0.012547	0.04278	1	2	90	14301	establishment or maintenance of microtubule cytoskeleton polarity	KIF2C
51338	0.012679	0.04306	7	398	90	14301	regulation of transferase activity	CDC6|BLM|TPX2|PKMYT1|CENPE|CDC25C|CDKN3
51247	0.012872	0.043543	6	307	90	14301	positive regulation of protein metabolic process	CCNB1|CDK1|PLK1|TTK|CDC20|UBE2C
51130	0.013039	0.043823	5	222	90	14301	positive regulation of cellular component organization	CCNB1|PLK4|DLGAP5|NUSAP1|CENPE
31397	0.013056	0.043823	3	78	90	14301	negative regulation of protein ubiquitination	BUB1B|CDC20|UBE2C
31099	0.01351	0.04514	3	79	90	14301	regeneration	CCNB1|CDK1|CCNA2
44237	0.013552	0.04514	42	4987	90	14301	cellular metabolic process	E2F2|CLSPN|BLM|NEK2|FOXM1|PKMYT1|TTK|AURKB|MCM10|CDT1|CDC45|FANCI|BUB1|ORC6|POLQ|ORC1|TOP2A|EXO1|CDC6|CDK1|GINS2|RAD51AP1|DTL|NEIL3|CENPF|SIL|CDC20|PBK|CDC25C|UBE2C|RAD54L|GSG2|ESCO2|RAD51|CCNB1|UHRF1|PLK4|PLK1|RRM2|BUB1B|MELK|UBE2T
51603	0.013648	0.045283	6	311	90	14301	proteolysis involved in cellular protein catabolic process	CCNB1|CDK1|DTL|BUB1B|CDC20|UBE2C
44257	0.01425	0.047102	6	314	90	14301	cellular protein catabolic process	CCNB1|CDK1|DTL|BUB1B|CDC20|UBE2C
9058	0.015007	0.049415	19	1795	90	14301	biosynthetic process	CDC6|GINS2|E2F2|CLSPN|BLM|DTL|FOXM1|CENPF|SIL|CDC25C|MCM10|RAD51|CDT1|CDC45|RRM2|ORC6|POLQ|ORC1|TOP2A

## Sheet: Muscle network
GO-ID	p-value	corr p-value	x	n	X	N	Description	Genes in test set
6936	1.7295e-13	8.9589e-11	10	154	28	14306	muscle contraction	KCNMA1|ACTG2|SMTN|ACTA2|TACR2|CALD1|MYH11|TPM2|MYLK|MYL9
3012	4.1668e-13	1.0792e-10	10	168	28	14306	muscle system process	KCNMA1|ACTG2|SMTN|ACTA2|TACR2|CALD1|MYH11|TPM2|MYLK|MYL9
6939	2.3268e-07	3.7452e-05	4	28	28	14306	smooth muscle contraction	KCNMA1|SMTN|ACTA2|MYH11
6937	2.892e-07	3.7452e-05	5	74	28	14306	regulation of muscle contraction	KCNMA1|PPP1R12B|CNN1|MYL9|DMPK
90257	5.4686e-07	5.6654e-05	5	84	28	14306	regulation of muscle system process	KCNMA1|PPP1R12B|CNN1|MYL9|DMPK
3008	1.077e-05	0.00092979	12	1506	28	14306	system process	KCNMA1|ACTG2|SMTN|ACTA2|TACR2|CALD1|MYH11|TPM2|MYLK|KCNMB1|MYL9|DMPK
7010	1.8852e-05	0.0013951	7	448	28	14306	cytoskeleton organization	NDE1|PDLIM7|CALD1|MYH11|CNN1|PALLD|FLNA
30036	8.2726e-05	0.0053565	5	235	28	14306	actin cytoskeleton organization	PDLIM7|CALD1|MYH11|CNN1|FLNA
30029	0.00011075	0.0063743	5	250	28	14306	actin filament-based process	PDLIM7|CALD1|MYH11|CNN1|FLNA
44057	0.00031551	0.016343	5	313	28	14306	regulation of system process	KCNMA1|PPP1R12B|CNN1|MYL9|DMPK
60402	0.00061882	0.029141	2	19	28	14306	calcium ion transport into cytosol	JPH2|CACNA1C
60401	0.00075812	0.031972	2	21	28	14306	cytosolic calcium ion transport	JPH2|CACNA1C
7517	0.0008198	0.031972	4	219	28	14306	muscle organ development	SMTN|TAGLN|SPEG|MYH11
31032	0.00091115	0.031972	2	23	28	14306	actomyosin structure organization	MYH11|CNN1
32501	0.00092583	0.031972	17	4376	28	14306	multicellular organismal process	KCNMA1|PDLIM7|TACR2|ACTA2|CALD1|TPM2|KCNMB1|DMPK|MYL9|ACTG2|NDE1|SMTN|TAGLN|SPEG|MYH11|TGFB1I1|MYLK
30001	0.0012363	0.040026	5	423	28	14306	metal ion transport	KCNMA1|SLC8A2|JPH2|CACNA1C|KCNMB1
61061	0.0016602	0.042243	4	265	28	14306	muscle structure development	SMTN|TAGLN|SPEG|MYH11
45794	0.0019572	0.042243	1	1	28	14306	negative regulation of cell volume	KCNMA1
60082	0.0019572	0.042243	1	1	28	14306	eye blink reflex	KCNMA1
14853	0.0019572	0.042243	1	1	28	14306	regulation of excitatory postsynaptic membrane potential involved in skeletal muscle contraction	DMPK
14852	0.0019572	0.042243	1	1	28	14306	regulation of skeletal muscle contraction by neural stimulation via neuromuscular junction	DMPK
30007	0.0019572	0.042243	1	1	28	14306	cellular potassium ion homeostasis	KCNMA1
51764	0.0019572	0.042243	1	1	28	14306	actin crosslink formation	FLNA
34465	0.0019572	0.042243	1	1	28	14306	response to carbon monoxide	KCNMA1
6816	0.0021711	0.044985	3	133	28	14306	calcium ion transport	SLC8A2|JPH2|CACNA1C
6940	0.0024863	0.048195	2	38	28	14306	regulation of smooth muscle contraction	KCNMA1|CNN1
70838	0.0025121	0.048195	3	140	28	14306	divalent metal ion transport	SLC8A2|JPH2|CACNA1C
6812	0.0028839	0.049893	5	513	28	14306	cation transport	KCNMA1|SLC8A2|JPH2|CACNA1C|KCNMB1
35150	0.0028896	0.049893	2	41	28	14306	regulation of tube size	KCNMA1|ACTA2
50880	0.0028896	0.049893	2	41	28	14306	regulation of blood vessel size	KCNMA1|ACTA2

## Sheet: Collagen newtork
GO-ID	p-value	corr p-value	x	n	X	N	Description	Genes in test set
30198	2.4589e-12	4.4055e-10	8	103	23	14304	extracellular matrix organization	TNXB|COL3A1|COL1A2|COL6A2|COL1A1|ADAMTS2|COL5A2|COL5A1
30199	2.4612e-12	4.4055e-10	6	27	23	14304	collagen fibril organization	COL3A1|COL1A2|COL1A1|ADAMTS2|COL5A2|COL5A1
32963	4.9218e-12	5.8734e-10	6	30	23	14304	collagen metabolic process	TNXB|COL3A1|COL1A1|ADAMTS2|MMP2|COL5A1
44259	9.1526e-12	7.9494e-10	6	33	23	14304	multicellular organismal macromolecule metabolic process	TNXB|COL3A1|COL1A1|ADAMTS2|MMP2|COL5A1
43588	1.1103e-11	7.9494e-10	6	34	23	14304	skin development	COL3A1|COL1A2|COL1A1|ADAMTS2|COL5A2|COL5A1
44236	2.6797e-11	1.5989e-09	6	39	23	14304	multicellular organismal metabolic process	TNXB|COL3A1|COL1A1|ADAMTS2|MMP2|COL5A1
43062	8.7412e-11	4.4705e-09	8	160	23	14304	extracellular structure organization	TNXB|COL3A1|COL1A2|COL6A2|COL1A1|ADAMTS2|COL5A2|COL5A1
32964	3.6239e-08	1.6217e-06	3	5	23	14304	collagen biosynthetic process	COL3A1|COL1A1|COL5A1
8544	3.7455e-07	1.4899e-05	6	186	23	14304	epidermis development	COL3A1|COL1A2|COL1A1|ADAMTS2|COL5A2|COL5A1
7398	6.0847e-07	2.1783e-05	6	202	23	14304	ectoderm development	COL3A1|COL1A2|COL1A1|ADAMTS2|COL5A2|COL5A1
60346	2.4732e-06	8.0493e-05	2	2	23	14304	bone trabecula formation	COL1A1|MMP2
1568	2.9597e-06	8.8297e-05	6	265	23	14304	blood vessel development	LAMA4|COL3A1|COL1A2|COL1A1|MMP2|COL5A1
1944	3.5148e-06	9.6792e-05	6	273	23	14304	vasculature development	LAMA4|COL3A1|COL1A2|COL1A1|MMP2|COL5A1
43589	2.466e-05	0.00058855	2	5	23	14304	skin morphogenesis	COL1A2|COL1A1
1957	2.466e-05	0.00058855	2	5	23	14304	intramembranous ossification	COL1A1|MMP2
43206	5.1684e-05	0.0011564	2	7	23	14304	fibril organization	COL3A1|COL5A1
32502	8.8411e-05	0.0016852	14	3235	23	14304	developmental process	COL3A1|GDPD5|COL5A2|MMP2|PCOLCE|COL5A1|LAMA4|LRP1|COL6A3|COL1A2|HTRA3|COL1A1|RCN3|ADAMTS2
7155	8.8647e-05	0.0016852	7	711	23	14304	cell adhesion	TNXB|COL6A3|COL3A1|COL6A2|COL6A1|CNTNAP1|COL5A1
22610	8.9436e-05	0.0016852	7	712	23	14304	biological adhesion	TNXB|COL6A3|COL3A1|COL6A2|COL6A1|CNTNAP1|COL5A1
60343	0.00011043	0.0019766	2	10	23	14304	trabecula formation	COL1A1|MMP2
60325	0.00013483	0.0022986	2	11	23	14304	face morphogenesis	COL1A1|MMP2
1501	0.00015588	0.0025365	5	332	23	14304	skeletal system development	COL3A1|COL1A2|COL1A1|MMP2|COL5A2
7275	0.00018055	0.0028103	13	2972	23	14304	multicellular organismal development	COL3A1|GDPD5|COL5A2|MMP2|PCOLCE|COL5A1|LAMA4|LRP1|COL6A3|COL1A2|HTRA3|COL1A1|ADAMTS2
48513	0.00022554	0.0033643	10	1792	23	14304	organ development	LAMA4|COL6A3|COL3A1|COL1A2|COL1A1|HTRA3|ADAMTS2|MMP2|COL5A2|COL5A1
60323	0.00025641	0.0036717	2	15	23	14304	head morphogenesis	COL1A1|MMP2
48856	0.00028779	0.0039626	12	2656	23	14304	anatomical structure development	LAMA4|COL6A3|COL3A1|COL1A2|GDPD5|COL1A1|HTRA3|RCN3|ADAMTS2|MMP2|COL5A2|COL5A1
60324	0.00033146	0.0043949	2	17	23	14304	face development	COL1A1|MMP2
10171	0.00041594	0.0053181	2	19	23	14304	body morphogenesis	COL1A1|MMP2
30574	0.00050981	0.0062935	2	21	23	14304	collagen catabolic process	ADAMTS2|MMP2
48731	0.0005891	0.0070299	11	2422	23	14304	system development	LAMA4|COL6A3|COL3A1|COL1A2|GDPD5|COL1A1|HTRA3|ADAMTS2|MMP2|COL5A2|COL5A1
60322	0.000613	0.0070792	2	23	23	14304	head development	COL1A1|MMP2
48730	0.00066807	0.0074741	2	24	23	14304	epidermis morphogenesis	COL1A2|COL1A1
1503	0.0008176	0.0088697	3	116	23	14304	ossification	COL1A1|MMP2|COL5A2
44243	0.00084713	0.0089198	2	27	23	14304	multicellular organismal catabolic process	ADAMTS2|MMP2
9888	0.00095332	0.0097511	6	750	23	14304	tissue development	COL3A1|COL1A2|COL1A1|ADAMTS2|COL5A2|COL5A1
60348	0.0011627	0.011562	3	131	23	14304	bone development	COL1A1|MMP2|COL5A2
45112	0.0016079	0.015558	1	1	23	14304	integrin biosynthetic process	COL5A1
32501	0.0025461	0.023987	14	4376	23	14304	multicellular organismal process	TNXB|COL3A1|GDPD5|COL5A2|MMP2|PCOLCE|COL5A1|LAMA4|LRP1|COL6A3|COL1A2|HTRA3|COL1A1|ADAMTS2
9887	0.002933	0.026923	5	635	23	14304	organ morphogenesis	COL1A2|COL1A1|MMP2|COL5A2|COL5A1
7179	0.0037407	0.033479	2	57	23	14304	transforming growth factor beta receptor signaling pathway	COL3A1|COL1A2
42476	0.0046929	0.040099	2	64	23	14304	odontogenesis	COL1A2|COL1A1
60014	0.0048164	0.040099	1	3	23	14304	granulosa cell differentiation	HTRA3
34505	0.0048164	0.040099	1	3	23	14304	tooth mineralization	COL1A1
48592	0.0062265	0.049941	2	74	23	14304	eye morphogenesis	COL5A2|COL5A1
48251	0.0064169	0.049941	1	4	23	14304	elastic fiber assembly	TNXB
1955	0.0064169	0.049941	1	4	23	14304	blood vessel maturation	MMP2

## Sheet: Protocadherine network 1
GO-ID	p-value	corr p-value	x	n	X	N	Description	Genes in test set
7156	1.3557e-41	9.4902e-41	20	139	20	14306	homophilic cell adhesion	PCDHGA12|PCDHGA10|PCDHGA11|PCDHGA9|PCDHGB7|PCDHGA8|PCDHGA7|PCDHGB6|PCDHGA6|PCDHGC4|PCDHGC3|PCDHGA5|PCDHGA4|PCDHGB3|PCDHGA3|PCDHGB2|PCDHGA2|PCDHGB4|PCDHGA1|PCDHGB1
16337	7.641e-35	2.6744e-34	20	291	20	14306	cell-cell adhesion	PCDHGA12|PCDHGA10|PCDHGA11|PCDHGA9|PCDHGB7|PCDHGA8|PCDHGA7|PCDHGB6|PCDHGA6|PCDHGC4|PCDHGC3|PCDHGA5|PCDHGA4|PCDHGB3|PCDHGA3|PCDHGB2|PCDHGA2|PCDHGB4|PCDHGA1|PCDHGB1
7155	6.5413e-27	1.1778e-26	20	711	20	14306	cell adhesion	PCDHGA12|PCDHGA10|PCDHGA11|PCDHGA9|PCDHGB7|PCDHGA8|PCDHGA7|PCDHGB6|PCDHGA6|PCDHGC4|PCDHGC3|PCDHGA5|PCDHGA4|PCDHGB3|PCDHGA3|PCDHGB2|PCDHGA2|PCDHGB4|PCDHGA1|PCDHGB1
22610	6.7304e-27	1.1778e-26	20	712	20	14306	biological adhesion	PCDHGA12|PCDHGA10|PCDHGA11|PCDHGA9|PCDHGB7|PCDHGA8|PCDHGA7|PCDHGB6|PCDHGA6|PCDHGC4|PCDHGC3|PCDHGA5|PCDHGA4|PCDHGB3|PCDHGA3|PCDHGB2|PCDHGA2|PCDHGB4|PCDHGA1|PCDHGB1
9987	0.0002096	0.00029344	20	9370	20	14306	cellular process	PCDHGA12|PCDHGA10|PCDHGA11|PCDHGA9|PCDHGB7|PCDHGA8|PCDHGA7|PCDHGB6|PCDHGA6|PCDHGC4|PCDHGC3|PCDHGA5|PCDHGA4|PCDHGB3|PCDHGA3|PCDHGB2|PCDHGA2|PCDHGB4|PCDHGA1|PCDHGB1
16339	0.00050312	0.00058697	2	24	20	14306	calcium-dependent cell-cell adhesion	PCDHGC3|PCDHGB4

## Sheet: Protocadherine network 2
GO-ID	p-value	corr p-value	x	n	X	N	Description	Genes in test set
7156	2.989e-31	3.5868e-30	15	139	15	14306	homophilic cell adhesion	PCDHA6|PCDHA7|PCDHA8|PCDHA9|PCDHA2|PCDHA3|PCDHA4|PCDHA5|PCDHA1|PCDHAC2|PCDHAC1|PCDHA10|PCDHA11|PCDHA12|PCDHA13
16337	2.9474e-26	1.7684e-25	15	291	15	14306	cell-cell adhesion	PCDHA6|PCDHA7|PCDHA8|PCDHA9|PCDHA2|PCDHA3|PCDHA4|PCDHA5|PCDHA1|PCDHAC2|PCDHAC1|PCDHA10|PCDHA11|PCDHA12|PCDHA13
7155	2.4204e-20	7.4174e-20	15	711	15	14306	cell adhesion	PCDHA6|PCDHA7|PCDHA8|PCDHA9|PCDHA2|PCDHA3|PCDHA4|PCDHA5|PCDHA1|PCDHAC2|PCDHAC1|PCDHA10|PCDHA11|PCDHA12|PCDHA13
22610	2.4725e-20	7.4174e-20	15	712	15	14306	biological adhesion	PCDHA6|PCDHA7|PCDHA8|PCDHA9|PCDHA2|PCDHA3|PCDHA4|PCDHA5|PCDHA1|PCDHAC2|PCDHAC1|PCDHA10|PCDHA11|PCDHA12|PCDHA13
7399	2.6304e-11	6.3129e-11	12	1155	15	14306	nervous system development	PCDHA6|PCDHA7|PCDHA8|PCDHA2|PCDHA3|PCDHA4|PCDHA5|PCDHA10|PCDHA11|PCDHA1|PCDHAC2|PCDHAC1
48731	1.4855e-07	2.971e-07	12	2422	15	14306	system development	PCDHA6|PCDHA7|PCDHA8|PCDHA2|PCDHA3|PCDHA4|PCDHA5|PCDHA10|PCDHA11|PCDHA1|PCDHAC2|PCDHAC1
48856	4.2668e-07	7.3146e-07	12	2656	15	14306	anatomical structure development	PCDHA6|PCDHA7|PCDHA8|PCDHA2|PCDHA3|PCDHA4|PCDHA5|PCDHA10|PCDHA11|PCDHA1|PCDHAC2|PCDHAC1
7275	1.5302e-06	2.2953e-06	12	2972	15	14306	multicellular organismal development	PCDHA6|PCDHA7|PCDHA8|PCDHA2|PCDHA3|PCDHA4|PCDHA5|PCDHA10|PCDHA11|PCDHA1|PCDHAC2|PCDHAC1
32502	3.9801e-06	5.3068e-06	12	3235	15	14306	developmental process	PCDHA6|PCDHA7|PCDHA8|PCDHA2|PCDHA3|PCDHA4|PCDHA5|PCDHA10|PCDHA11|PCDHA1|PCDHAC2|PCDHAC1
32501	0.00011222	0.00013466	12	4376	15	14306	multicellular organismal process	PCDHA6|PCDHA7|PCDHA8|PCDHA2|PCDHA3|PCDHA4|PCDHA5|PCDHA10|PCDHA11|PCDHA1|PCDHAC2|PCDHAC1
9987	0.0017444	0.001903	15	9370	15	14306	cellular process	PCDHA6|PCDHA7|PCDHA8|PCDHA9|PCDHA2|PCDHA3|PCDHA4|PCDHA5|PCDHA1|PCDHAC2|PCDHAC1|PCDHA10|PCDHA11|PCDHA12|PCDHA13

## Sheet: Oxidative phospho network
GO-ID	p-value	corr p-value	x	n	X	N	Description	Genes in test set
6119	8.8689e-27	3.1218e-24	12	102	12	14303	oxidative phosphorylation	ND1|ND4L|COX3|ND4|COX2|ND5|COX1|ND2|ND3|ND6|ATP8|ATP6
42773	2.8782e-23	3.377e-21	10	57	12	14303	ATP synthesis coupled electron transport	ND1|ND4L|COX3|ND4|COX2|ND5|COX1|ND2|ND3|ND6
42775	2.8782e-23	3.377e-21	10	57	12	14303	mitochondrial ATP synthesis coupled electron transport	ND1|ND4L|COX3|ND4|COX2|ND5|COX1|ND2|ND3|ND6
22904	1.1919e-22	1.0489e-20	10	65	12	14303	respiratory electron transport chain	ND1|ND4L|COX3|ND4|COX2|ND5|COX1|ND2|ND3|ND6
45333	7.4807e-21	5.2664e-19	10	96	12	14303	cellular respiration	ND1|ND4L|COX3|ND4|COX2|ND5|COX1|ND2|ND3|ND6
6091	9.4127e-21	5.5221e-19	12	312	12	14303	generation of precursor metabolites and energy	ND1|ND4L|COX3|ND4|COX2|ND5|COX1|ND2|ND3|ND6|ATP8|ATP6
22900	4.9314e-20	2.4798e-18	10	115	12	14303	electron transport chain	ND1|ND4L|COX3|ND4|COX2|ND5|COX1|ND2|ND3|ND6
15980	5.4326e-19	2.3903e-17	10	145	12	14303	energy derivation by oxidation of organic compounds	ND1|ND4L|COX3|ND4|COX2|ND5|COX1|ND2|ND3|ND6
16310	7.0033e-16	2.7391e-14	12	786	12	14303	phosphorylation	ND1|ND4L|COX3|ND4|COX2|ND5|COX1|ND2|ND3|ND6|ATP8|ATP6
6120	1.0404e-15	3.6622e-14	7	43	12	14303	mitochondrial electron transport, NADH to ubiquinone	ND1|ND4L|ND4|ND5|ND2|ND3|ND6
6796	6.8194e-15	2.0004e-13	12	949	12	14303	phosphate metabolic process	ND1|ND4L|COX3|ND4|COX2|ND5|COX1|ND2|ND3|ND6|ATP8|ATP6
6793	6.8194e-15	2.0004e-13	12	949	12	14303	phosphorus metabolic process	ND1|ND4L|COX3|ND4|COX2|ND5|COX1|ND2|ND3|ND6|ATP8|ATP6
55114	1.9769e-12	5.3528e-11	10	645	12	14303	oxidation reduction	ND1|ND4L|COX3|ND4|COX2|ND5|COX1|ND2|ND3|ND6
6979	3.902e-11	9.8108e-10	7	184	12	14303	response to oxidative stress	ND1|COX3|COX2|ND5|COX1|ND3|ND6
19371	1.804e-09	4.2334e-08	3	4	12	14303	cyclooxygenase pathway	COX3|COX2|COX1
6123	4.5079e-09	9.9174e-08	3	5	12	14303	mitochondrial electron transport, cytochrome c to oxygen	COX3|COX2|COX1
42221	6.7194e-09	1.3913e-07	10	1465	12	14303	response to chemical stimulus	ND1|COX3|ND4|COX2|ND5|COX1|ND3|ND6|ATP8|ATP6
6950	4.3355e-08	8.4783e-07	10	1772	12	14303	response to stress	ND1|COX3|ND4|COX2|ND5|COX1|ND3|ND6|ATP8|ATP6
6810	6.3979e-08	1.1853e-06	11	2577	12	14303	transport	ND1|ND4L|ND4|COX2|ND5|COX1|ND2|ND3|ND6|ATP8|ATP6
51234	7.3729e-08	1.2976e-06	11	2611	12	14303	establishment of localization	ND1|ND4L|ND4|COX2|ND5|COX1|ND2|ND3|ND6|ATP8|ATP6
19369	9.8846e-08	1.6569e-06	3	12	12	14303	arachidonic acid metabolic process	COX3|COX2|COX1
46457	1.6339e-07	2.5006e-06	3	14	12	14303	prostanoid biosynthetic process	COX3|COX2|COX1
1516	1.6339e-07	2.5006e-06	3	14	12	14303	prostaglandin biosynthetic process	COX3|COX2|COX1
45907	3.048e-07	4.3918e-06	3	17	12	14303	positive regulation of vasoconstriction	COX3|COX2|COX1
51179	3.1192e-07	4.3918e-06	11	2984	12	14303	localization	ND1|ND4L|ND4|COX2|ND5|COX1|ND2|ND3|ND6|ATP8|ATP6
10243	3.9186e-07	5.3052e-06	4	78	12	14303	response to organic nitrogen	COX3|COX2|ND5|COX1
45987	4.3394e-07	5.6572e-06	3	19	12	14303	positive regulation of smooth muscle contraction	COX3|COX2|COX1
6693	6.8866e-07	8.359e-06	3	22	12	14303	prostaglandin metabolic process	COX3|COX2|COX1
6692	6.8866e-07	8.359e-06	3	22	12	14303	prostanoid metabolic process	COX3|COX2|COX1
45933	9.0425e-07	1.061e-05	3	24	12	14303	positive regulation of muscle contraction	COX3|COX2|COX1
38	1.1605e-06	1.3177e-05	3	26	12	14303	very long-chain fatty acid metabolic process	COX3|COX2|COX1
46456	2.6608e-06	2.9269e-05	3	34	12	14303	icosanoid biosynthetic process	COX3|COX2|COX1
44237	3.2004e-06	3.4137e-05	12	4987	12	14303	cellular metabolic process	ND1|ND4L|COX3|ND4|COX2|ND5|COX1|ND2|ND3|ND6|ATP8|ATP6
6636	3.4501e-06	3.4698e-05	3	37	12	14303	unsaturated fatty acid biosynthetic process	COX3|COX2|COX1
19229	3.4501e-06	3.4698e-05	3	37	12	14303	regulation of vasoconstriction	COX3|COX2|COX1
6940	4.0541e-06	3.964e-05	3	39	12	14303	regulation of smooth muscle contraction	COX3|COX2|COX1
70482	6.6231e-06	6.3009e-05	4	158	12	14303	response to oxygen levels	ND4|ND5|ATP8|ATP6
6690	9.1859e-06	8.5019e-05	3	51	12	14303	icosanoid metabolic process	COX3|COX2|COX1
10700	9.6612e-06	8.5019e-05	2	6	12	14303	negative regulation of norepinephrine secretion	COX3|COX1
32811	9.6612e-06	8.5019e-05	2	6	12	14303	negative regulation of epinephrine secretion	COX3|COX1
33559	1.0926e-05	9.3799e-05	3	54	12	14303	unsaturated fatty acid metabolic process	COX3|COX2|COX1
14060	1.3519e-05	0.00011331	2	7	12	14303	regulation of epinephrine secretion	COX3|COX1
33604	1.8017e-05	0.00014749	2	8	12	14303	negative regulation of catecholamine secretion	COX3|COX1
44283	1.9046e-05	0.00015237	5	446	12	14303	small molecule biosynthetic process	COX3|COX2|COX1|ATP8|ATP6
8152	2.701e-05	0.00021128	12	5956	12	14303	metabolic process	ND1|ND4L|COX3|ND4|COX2|ND5|COX1|ND2|ND3|ND6|ATP8|ATP6
55093	2.893e-05	0.00022055	2	10	12	14303	response to hyperoxia	ATP8|ATP6
6937	2.9449e-05	0.00022055	3	75	12	14303	regulation of muscle contraction	COX3|COX2|COX1
9719	3.119e-05	0.00022873	5	494	12	14303	response to endogenous stimulus	COX3|COX2|ND5|COX1|ND3
10035	3.3318e-05	0.0002358	4	238	12	14303	response to inorganic substance	COX2|ND5|COX1|ND6
10033	3.3494e-05	0.0002358	6	870	12	14303	response to organic substance	ND1|COX3|COX2|ND5|COX1|ND3
90257	4.2872e-05	0.00029174	3	85	12	14303	regulation of muscle system process	COX3|COX2|COX1
50896	4.3099e-05	0.00029174	10	3631	12	14303	response to stimulus	ND1|COX3|ND4|COX2|ND5|COX1|ND3|ND6|ATP8|ATP6
6633	4.5965e-05	0.00030528	3	87	12	14303	fatty acid biosynthetic process	COX3|COX2|COX1
51953	5.0075e-05	0.00032048	2	13	12	14303	negative regulation of amine transport	COX3|COX1
14061	5.0075e-05	0.00032048	2	13	12	14303	regulation of norepinephrine secretion	COX3|COX1
42776	5.8393e-05	0.00036704	2	14	12	14303	mitochondrial ATP synthesis coupled proton transport	ATP8|ATP6
8217	6.5614e-05	0.00039821	3	98	12	14303	regulation of blood pressure	COX3|COX2|COX1
51384	6.5614e-05	0.00039821	3	98	12	14303	response to glucocorticoid stimulus	COX3|COX2|COX1
31960	8.0603e-05	0.00048089	3	105	12	14303	response to corticosteroid stimulus	COX3|COX2|COX1
51412	0.00010947	0.00064224	2	19	12	14303	response to corticosterone stimulus	COX3|COX1
51385	0.00016167	0.00093289	2	23	12	14303	response to mineralocorticoid stimulus	COX3|COX1
7568	0.00020996	0.001192	3	145	12	14303	aging	COX3|ND4|COX1
50433	0.00024098	0.0013464	2	28	12	14303	regulation of catecholamine secretion	COX3|COX1
21549	0.00027706	0.0015238	2	30	12	14303	cerebellum development	ND4|COX1
51051	0.00029109	0.0015764	3	162	12	14303	negative regulation of transport	COX3|COX2|COX1
46394	0.00030179	0.0015855	3	164	12	14303	carboxylic acid biosynthetic process	COX3|COX2|COX1
16053	0.00030179	0.0015855	3	164	12	14303	organic acid biosynthetic process	COX3|COX2|COX1
9725	0.00036556	0.0018923	4	442	12	14303	response to hormone stimulus	COX3|COX2|COX1|ND3
22037	0.00037808	0.0019288	2	35	12	14303	metencephalon development	ND4|COX1
8015	0.00040971	0.0020312	3	182	12	14303	blood circulation	COX3|COX2|COX1
3013	0.00040971	0.0020312	3	182	12	14303	circulatory system process	COX3|COX2|COX1
51952	0.00046998	0.0022977	2	39	12	14303	regulation of amine transport	COX3|COX1
15985	0.00054532	0.002594	2	42	12	14303	energy coupled proton transport, down electrochemical gradient	ATP8|ATP6
15986	0.00054532	0.002594	2	42	12	14303	ATP synthesis coupled proton transport	ATP8|ATP6
6631	0.00062246	0.0029214	3	210	12	14303	fatty acid metabolic process	COX3|COX2|COX1
48545	0.00077077	0.0035699	3	226	12	14303	response to steroid hormone stimulus	COX3|COX2|COX1
90271	0.00083898	0.0037862	1	1	12	14303	positive regulation of fibroblast growth factor production	COX2
90270	0.00083898	0.0037862	1	1	12	14303	regulation of fibroblast growth factor production	COX2
34220	0.00086831	0.0038689	2	53	12	14303	ion transmembrane transport	ATP8|ATP6
30902	0.0010392	0.0045723	2	58	12	14303	hindbrain development	ND4|COX1
15992	0.0010751	0.0046722	2	59	12	14303	proton transport	ATP8|ATP6
6818	0.0011488	0.0049316	2	61	12	14303	hydrogen transport	ATP8|ATP6
42542	0.0013033	0.0055072	2	65	12	14303	response to hydrogen peroxide	ND5|ND6
44249	0.0013142	0.0055072	6	1688	12	14303	cellular biosynthetic process	ND1|COX3|COX2|COX1|ATP8|ATP6
51240	0.0014177	0.0058709	3	279	12	14303	positive regulation of multicellular organismal process	COX3|COX2|COX1
51048	0.0015528	0.0063555	2	71	12	14303	negative regulation of secretion	COX3|COX1
31915	0.0016773	0.0067093	1	2	12	14303	positive regulation of synaptic plasticity	COX2
9642	0.0016773	0.0067093	1	2	12	14303	response to light intensity	ND3
6839	0.0017307	0.0068452	2	75	12	14303	mitochondrial transport	ATP8|ATP6
32787	0.0018311	0.007112	3	305	12	14303	monocarboxylic acid metabolic process	COX3|COX2|COX1
9058	0.0018386	0.007112	6	1798	12	14303	biosynthetic process	ND1|COX3|COX2|COX1|ATP8|ATP6
44057	0.00199	0.007614	3	314	12	14303	regulation of system process	COX3|COX2|COX1
302	0.0022679	0.008584	2	86	12	14303	response to reactive oxygen species	ND5|ND6
6754	0.0024805	0.0092886	2	90	12	14303	ATP biosynthetic process	ATP8|ATP6
32227	0.002515	0.0093105	1	3	12	14303	negative regulation of synaptic transmission, dopaminergic	COX2
8610	0.0025392	0.0093105	3	342	12	14303	lipid biosynthetic process	COX3|COX2|COX1
46034	0.0030515	0.010953	2	100	12	14303	ATP metabolic process	ATP8|ATP6
9206	0.0030515	0.010953	2	100	12	14303	purine ribonucleoside triphosphate biosynthetic process	ATP8|ATP6
9201	0.0031117	0.010953	2	101	12	14303	ribonucleoside triphosphate biosynthetic process	ATP8|ATP6
9145	0.0031117	0.010953	2	101	12	14303	purine nucleoside triphosphate biosynthetic process	ATP8|ATP6
9142	0.0032338	0.01127	2	103	12	14303	nucleoside triphosphate biosynthetic process	ATP8|ATP6
90050	0.0033521	0.011345	1	4	12	14303	positive regulation of cell migration involved in sprouting angiogenesis	COX2
31392	0.0033521	0.011345	1	4	12	14303	regulation of prostaglandin biosynthetic process	COX2
31394	0.0033521	0.011345	1	4	12	14303	positive regulation of prostaglandin biosynthetic process	COX2
44281	0.0035781	0.011995	5	1371	12	14303	small molecule metabolic process	COX3|COX2|COX1|ATP8|ATP6
9205	0.0038106	0.012654	2	112	12	14303	purine ribonucleoside triphosphate metabolic process	ATP8|ATP6
9199	0.0038775	0.012756	2	113	12	14303	ribonucleoside triphosphate metabolic process	ATP8|ATP6
9628	0.0040694	0.013263	3	404	12	14303	response to abiotic stimulus	COX2|COX1|ND3
9144	0.0041504	0.013382	2	117	12	14303	purine nucleoside triphosphate metabolic process	ATP8|ATP6
90049	0.0041885	0.013382	1	5	12	14303	regulation of cell migration involved in sprouting angiogenesis	COX2
9152	0.0042199	0.013382	2	118	12	14303	purine ribonucleotide biosynthetic process	ATP8|ATP6
9141	0.0047962	0.015074	2	126	12	14303	nucleoside triphosphate metabolic process	ATP8|ATP6
9260	0.0048707	0.015172	2	127	12	14303	ribonucleotide biosynthetic process	ATP8|ATP6
9750	0.0050242	0.015246	1	6	12	14303	response to fructose stimulus	COX2
71636	0.0050242	0.015246	1	6	12	14303	positive regulation of transforming growth factor-beta production	COX2
10042	0.0050242	0.015246	1	6	12	14303	response to manganese ion	COX2
9150	0.0052511	0.015798	2	132	12	14303	purine ribonucleotide metabolic process	ATP8|ATP6
6164	0.0057252	0.017079	2	138	12	14303	purine nucleotide biosynthetic process	ATP8|ATP6
51968	0.0058594	0.017187	1	7	12	14303	positive regulation of synaptic transmission, glutamatergic	COX2
33194	0.0058594	0.017187	1	7	12	14303	response to hydroperoxide	ND1
9259	0.0061349	0.017847	2	143	12	14303	ribonucleotide metabolic process	ATP8|ATP6
9987	0.006209	0.017915	12	9367	12	14303	cellular process	ND1|ND4L|COX3|ND4|COX2|ND5|COX1|ND2|ND3|ND6|ATP8|ATP6
1666	0.0066438	0.01885	2	149	12	14303	response to hypoxia	ND4|ND5
14070	0.0066438	0.01885	2	149	12	14303	response to organic cyclic substance	ND1|COX2
42640	0.0066938	0.01885	1	8	12	14303	anagen	COX2
10038	0.0069935	0.019537	2	153	12	14303	response to metal ion	COX2|COX1
31620	0.0075277	0.020701	1	9	12	14303	regulation of fever	COX2
31622	0.0075277	0.020701	1	9	12	14303	positive regulation of fever	COX2
51049	0.0079648	0.021734	3	514	12	14303	regulation of transport	COX3|COX2|COX1
31650	0.0083609	0.022466	1	10	12	14303	regulation of heat generation	COX2
31652	0.0083609	0.022466	1	10	12	14303	positive regulation of heat generation	COX2
6163	0.0087668	0.023378	2	172	12	14303	purine nucleotide metabolic process	ATP8|ATP6
48820	0.0091934	0.023971	1	11	12	14303	hair follicle maturation	COX2
71634	0.0091934	0.023971	1	11	12	14303	regulation of transforming growth factor-beta production	COX2
45723	0.0091934	0.023971	1	11	12	14303	positive regulation of fatty acid biosynthetic process	COX2
9165	0.0092638	0.023977	2	177	12	14303	nucleotide biosynthetic process	ATP8|ATP6
44255	0.0096435	0.024777	3	551	12	14303	cellular lipid metabolic process	COX3|COX2|COX1
34654	0.0099806	0.025207	2	184	12	14303	nucleobase, nucleoside, nucleotide and nucleic acid biosynthetic process	ATP8|ATP6
34404	0.0099806	0.025207	2	184	12	14303	nucleobase, nucleoside and nucleotide biosynthetic process	ATP8|ATP6
32225	0.010025	0.025207	1	12	12	14303	regulation of synaptic transmission, dopaminergic	COX2
43436	0.01028	0.025482	3	564	12	14303	oxoacid metabolic process	COX3|COX2|COX1
19752	0.01028	0.025482	3	564	12	14303	carboxylic acid metabolic process	COX3|COX2|COX1
6082	0.010632	0.026171	3	571	12	14303	organic acid metabolic process	COX3|COX2|COX1
10575	0.010857	0.026355	1	13	12	14303	positive regulation vascular endothelial growth factor production	COX2
43536	0.010857	0.026355	1	13	12	14303	positive regulation of blood vessel endothelial cell migration	COX2
42180	0.010992	0.026501	3	578	12	14303	cellular ketone metabolic process	COX3|COX2|COX1
46697	0.011687	0.027797	1	14	12	14303	decidualization	COX2
51602	0.011687	0.027797	1	14	12	14303	response to electrical stimulus	COX1
10574	0.012517	0.029374	1	15	12	14303	regulation of vascular endothelial growth factor production	COX2
30282	0.012517	0.029374	1	15	12	14303	bone mineralization	COX2
46688	0.014175	0.031985	1	17	12	14303	response to copper ion	COX1
2675	0.014175	0.031985	1	17	12	14303	positive regulation of acute inflammatory response	COX2
1893	0.014175	0.031985	1	17	12	14303	maternal placenta development	COX2
33280	0.014175	0.031985	1	17	12	14303	response to vitamin D	COX2
71695	0.014175	0.031985	1	17	12	14303	anatomical structure maturation	COX2
51926	0.014175	0.031985	1	17	12	14303	negative regulation of calcium ion transport	COX2
30728	0.015003	0.033638	1	18	12	14303	ovulation	COX2
42304	0.015831	0.035047	1	19	12	14303	regulation of fatty acid biosynthetic process	COX2
51966	0.015831	0.035047	1	19	12	14303	regulation of synaptic transmission, glutamatergic	COX2
6383	0.016658	0.036647	1	20	12	14303	transcription from RNA polymerase III promoter	ND1
51046	0.016826	0.036788	2	242	12	14303	regulation of secretion	COX3|COX1
43535	0.018309	0.039783	1	22	12	14303	regulation of blood vessel endothelial cell migration	COX2
42493	0.018712	0.040408	2	256	12	14303	response to drug	ND1|COX2
45923	0.019134	0.04082	1	23	12	14303	positive regulation of fatty acid metabolic process	COX2
46889	0.019134	0.04082	1	23	12	14303	positive regulation of lipid biosynthetic process	COX2
50805	0.019958	0.042322	1	24	12	14303	negative regulation of synaptic transmission	COX2
32879	0.020462	0.043129	3	728	12	14303	regulation of localization	COX3|COX2|COX1
45429	0.020782	0.043286	1	25	12	14303	positive regulation of nitric oxide biosynthetic process	COX2
10595	0.020782	0.043286	1	25	12	14303	positive regulation of endothelial cell migration	COX2
7566	0.021605	0.044154	1	26	12	14303	embryo implantation	COX2
43271	0.021605	0.044154	1	26	12	14303	negative regulation of ion transport	COX2
50806	0.021605	0.044154	1	26	12	14303	positive regulation of synaptic transmission	COX2
15672	0.021701	0.044154	2	277	12	14303	monovalent inorganic cation transport	ATP8|ATP6
9117	0.022292	0.044838	2	281	12	14303	nucleotide metabolic process	ATP8|ATP6
6753	0.022292	0.044838	2	281	12	14303	nucleoside phosphate metabolic process	ATP8|ATP6
2673	0.022427	0.044855	1	27	12	14303	regulation of acute inflammatory response	COX2
51970	0.023249	0.045976	1	28	12	14303	negative regulation of transmission of nerve impulse	COX2
9409	0.023249	0.045976	1	28	12	14303	response to cold	COX2
51971	0.02407	0.046811	1	29	12	14303	positive regulation of transmission of nerve impulse	COX2
7595	0.02407	0.046811	1	29	12	14303	lactation	COX2
48661	0.02407	0.046811	1	29	12	14303	positive regulation of smooth muscle cell proliferation	COX2
7420	0.025662	0.048919	2	303	12	14303	brain development	ND4|COX1
31645	0.02571	0.048919	1	31	12	14303	negative regulation of neurological system process	COX2
31646	0.02571	0.048919	1	31	12	14303	positive regulation of neurological system process	COX2
45428	0.02571	0.048919	1	31	12	14303	regulation of nitric oxide biosynthetic process	COX2
55086	0.025978	0.049162	2	305	12	14303	nucleobase, nucleoside and nucleotide metabolic process	ATP8|ATP6
60341	0.026137	0.049198	2	306	12	14303	regulation of cellular localization	COX3|COX1

## Sheet: Tissue dev network
GO-ID	p-value	corr p-value	x	n	X	N	Description	Genes in test set
7398	5.785e-12	3.552e-09	11	203	40	14304	ectoderm development	KRT6C|LAMB3|KRT6A|KRT6B|KRT5|KRT17|KRT16|KRT15|KRT14|TP63|CALML5
8544	3.7888e-08	1.1631e-05	8	186	40	14304	epidermis development	LAMB3|KRT5|KRT17|KRT16|KRT15|KRT14|TP63|CALML5
9888	6.6856e-08	1.3683e-05	13	751	40	14304	tissue development	KRT6C|KRT6A|KRT6B|FOXA1|TP63|LAMB3|KRT17|KRT5|KRT16|SERPINB5|KRT15|KRT14|CALML5
31581	3.2913e-06	0.00050521	3	11	40	14304	hemidesmosome assembly	LAMB3|KRT5|KRT14
48513	1.1278e-05	0.001385	16	1793	40	14304	organ development	KRT6C|IRX4|KRT6A|KRT6B|FOXA1|TP63|OXTR|NEUROG2|LAMB3|KRT17|KRT5|KRT16|SERPINB5|KRT15|KRT14|CALML5
34329	1.4988e-05	0.0015338	4	54	40	14304	cell junction assembly	LAMB3|KRT5|DSG1|KRT14
48731	3.1759e-05	0.0027857	18	2423	40	14304	system development	KRT6C|IRX4|KRT6A|KRT6B|FOXA1|TP63|OXTR|NEUROG2|LAMB3|KRT17|KRT5|KRT16|SERPINB5|TRPS1|KRT15|KRT14|PIP|CALML5
7275	3.7938e-05	0.0029118	20	2973	40	14304	multicellular organismal development	KRT6C|IRX4|KRT6A|KRT6B|FOXA1|TP63|OXTR|NEUROG2|LAMB3|PKP1|KRT5|KRT17|KRT16|SERPINB5|TRPS1|KRT15|KRT14|PIP|SPDEF|CALML5
34330	4.7023e-05	0.003093	4	72	40	14304	cell junction organization	LAMB3|KRT5|DSG1|KRT14
60512	5.0375e-05	0.003093	3	26	40	14304	prostate gland morphogenesis	SERPINB5|FOXA1|TP63
7044	7.0386e-05	0.0039288	3	29	40	14304	cell-substrate junction assembly	LAMB3|KRT5|KRT14
48856	0.00011216	0.0053639	18	2657	40	14304	anatomical structure development	KRT6C|IRX4|KRT6A|KRT6B|FOXA1|TP63|OXTR|NEUROG2|LAMB3|KRT17|KRT5|KRT16|SERPINB5|TRPS1|KRT15|KRT14|PIP|CALML5
2067	0.00011357	0.0053639	2	6	40	14304	glandular epithelial cell differentiation	FOXA1|TP63
32502	0.00013459	0.0059028	20	3236	40	14304	developmental process	KRT6C|IRX4|KRT6A|KRT6B|FOXA1|TP63|OXTR|NEUROG2|LAMB3|PKP1|KRT5|KRT17|KRT16|SERPINB5|TRPS1|KRT15|KRT14|PIP|SPDEF|CALML5
30850	0.00014737	0.0060323	3	37	40	14304	prostate gland development	SERPINB5|FOXA1|TP63
2065	0.00041274	0.014079	2	11	40	14304	columnar/cuboidal epithelial cell differentiation	FOXA1|TP63
60742	0.00041274	0.014079	2	11	40	14304	epithelial cell differentiation involved in prostate gland development	FOXA1|TP63
60525	0.00041274	0.014079	2	11	40	14304	prostate glandular acinus development	FOXA1|TP63
22612	0.0013828	0.044687	3	79	40	14304	gland morphogenesis	SERPINB5|FOXA1|TP63

## Sheet: Secretion network
GO-ID	p-value	corr p-value	x	n	X	N	Description	Genes in test set
32102	1.0462e-06	0.00060364	4	57	20	14306	negative regulation of response to external stimulus	LEP|SAA2|SAA1|ADIPOQ
50728	1.2412e-05	0.0022937	3	33	20	14306	negative regulation of inflammatory response	SAA2|SAA1|ADIPOQ
51046	1.6742e-05	0.0022937	5	242	20	14306	regulation of secretion	LEP|SAA2|SAA1|CIDEA|ADIPOQ
50707	1.7614e-05	0.0022937	3	37	20	14306	regulation of cytokine secretion	SAA2|SAA1|CIDEA
6953	2.068e-05	0.0022937	3	39	20	14306	acute-phase response	SAA2|SAA1|SAA4
48585	2.5705e-05	0.0022937	4	127	20	14306	negative regulation of response to stimulus	LEP|SAA2|SAA1|ADIPOQ
31348	2.7826e-05	0.0022937	3	43	20	14306	negative regulation of defense response	SAA2|SAA1|ADIPOQ
48247	3.8831e-05	0.0028007	2	7	20	14306	lymphocyte chemotaxis	SAA2|SAA1
60341	5.1594e-05	0.0029849	5	306	20	14306	regulation of cellular localization	LEP|SAA2|SAA1|CIDEA|ADIPOQ
6111	5.1731e-05	0.0029849	2	8	20	14306	regulation of gluconeogenesis	LEP|ADIPOQ
50708	0.00010108	0.0045489	3	66	20	14306	regulation of protein secretion	SAA2|SAA1|CIDEA
48246	0.00010136	0.0045489	2	11	20	14306	macrophage chemotaxis	SAA2|SAA1
16042	0.00010249	0.0045489	4	181	20	14306	lipid catabolic process	LEP|PLIN1|ADIPOQ|LIPE
32101	0.00012874	0.0053059	4	192	20	14306	regulation of response to external stimulus	LEP|SAA2|SAA1|ADIPOQ
1817	0.00015957	0.0060326	4	203	20	14306	regulation of cytokine production	SAA2|SAA1|CIDEA|ADIPOQ
50716	0.00016728	0.0060326	2	14	20	14306	positive regulation of interleukin-1 secretion	SAA2|SAA1
32720	0.00019285	0.006071	2	15	20	14306	negative regulation of tumor necrosis factor production	CIDEA|ADIPOQ
50704	0.00019285	0.006071	2	15	20	14306	regulation of interleukin-1 secretion	SAA2|SAA1
44242	0.00019991	0.006071	3	83	20	14306	cellular lipid catabolic process	LEP|ADIPOQ|LIPE
2526	0.00025402	0.007211	3	90	20	14306	acute inflammatory response	SAA2|SAA1|SAA4
50727	0.00026244	0.007211	3	91	20	14306	regulation of inflammatory response	SAA2|SAA1|ADIPOQ
32732	0.00028031	0.0073518	2	18	20	14306	positive regulation of interleukin-1 production	SAA2|SAA1
30593	0.00031303	0.0078529	2	19	20	14306	neutrophil chemotaxis	SAA2|SAA1
51239	0.00041346	0.0099402	7	1068	20	14306	regulation of multicellular organismal process	LEP|SAA2|SAA1|MRAP|CIDEA|KCNIP2|ADIPOQ
32374	0.00046158	0.010244	2	23	20	14306	regulation of cholesterol transport	LEP|ADIPOQ
32371	0.00046158	0.010244	2	23	20	14306	regulation of sterol transport	LEP|ADIPOQ
42221	0.00048543	0.010374	8	1466	20	14306	response to chemical stimulus	LEP|SAA2|SLC2A4|SAA1|TIMP4|KCNIP2|ADIPOQ|LIPE
43255	0.00054641	0.010872	2	25	20	14306	regulation of carbohydrate biosynthetic process	LEP|ADIPOQ
50873	0.00054641	0.010872	2	25	20	14306	brown fat cell differentiation	SLC2A4|ADIPOQ
51049	0.00058147	0.011184	5	514	20	14306	regulation of transport	LEP|SAA2|SAA1|CIDEA|ADIPOQ
32652	0.00063823	0.011879	2	27	20	14306	regulation of interleukin-1 production	SAA2|SAA1
50715	0.000737	0.013289	2	29	20	14306	positive regulation of cytokine secretion	SAA2|SAA1
19216	0.00079763	0.013946	3	133	20	14306	regulation of lipid metabolic process	LEP|CIDEA|ADIPOQ
30168	0.00084269	0.014301	2	31	20	14306	platelet activation	SAA2|SAA1
32680	0.0010141	0.016298	2	34	20	14306	regulation of tumor necrosis factor production	CIDEA|ADIPOQ
51223	0.0010451	0.016298	3	146	20	14306	regulation of protein transport	SAA2|SAA1|CIDEA
6006	0.0010451	0.016298	3	146	20	14306	glucose metabolic process	LEP|GYG2|ADIPOQ
30155	0.0011084	0.016829	3	149	20	14306	regulation of cell adhesion	SAA2|SAA1|ADIPOQ
10906	0.0012009	0.017585	2	37	20	14306	regulation of glucose metabolic process	LEP|ADIPOQ
70201	0.0012191	0.017585	3	154	20	14306	regulation of establishment of protein localization	SAA2|SAA1|CIDEA
32368	0.0013339	0.018495	2	39	20	14306	regulation of lipid transport	LEP|ADIPOQ
34115	0.001398	0.018495	1	1	20	14306	negative regulation of heterotypic cell-cell adhesion	ADIPOQ
10804	0.001398	0.018495	1	1	20	14306	negative regulation of tumor necrosis factor-mediated signaling pathway	ADIPOQ
31347	0.0014104	0.018495	3	162	20	14306	regulation of defense response	SAA2|SAA1|ADIPOQ
9062	0.0014736	0.018895	2	41	20	14306	fatty acid catabolic process	LEP|ADIPOQ
30595	0.0016201	0.01921	2	43	20	14306	leukocyte chemotaxis	SAA2|SAA1
10675	0.0016201	0.01921	2	43	20	14306	regulation of cellular carbohydrate metabolic process	LEP|ADIPOQ
6109	0.0016958	0.01921	2	44	20	14306	regulation of carbohydrate metabolic process	LEP|ADIPOQ
6112	0.0016958	0.01921	2	44	20	14306	energy reserve metabolic process	LEP|GYG2
1818	0.0016958	0.01921	2	44	20	14306	negative regulation of cytokine production	CIDEA|ADIPOQ
32880	0.0017029	0.01921	3	173	20	14306	regulation of protein localization	SAA2|SAA1|CIDEA
51241	0.0017313	0.01921	3	174	20	14306	negative regulation of multicellular organismal process	MRAP|CIDEA|ADIPOQ
60326	0.0020153	0.021534	2	48	20	14306	cell chemotaxis	SAA2|SAA1
50714	0.0020153	0.021534	2	48	20	14306	positive regulation of protein secretion	SAA2|SAA1
19318	0.0020626	0.021639	3	185	20	14306	hexose metabolic process	LEP|GYG2|ADIPOQ
42593	0.0022722	0.023001	2	51	20	14306	glucose homeostasis	SLC2A4|ADIPOQ
33500	0.0022722	0.023001	2	51	20	14306	carbohydrate homeostasis	SLC2A4|ADIPOQ
8629	0.0023611	0.023489	2	52	20	14306	induction of apoptosis by intracellular signals	LGALS12|CIDEA
6066	0.0027278	0.025191	4	433	20	14306	alcohol metabolic process	LEP|GYG2|ADIPOQ|LIPE
45444	0.002733	0.025191	2	56	20	14306	fat cell differentiation	SLC2A4|ADIPOQ
32879	0.0027538	0.025191	5	728	20	14306	regulation of localization	LEP|SAA2|SAA1|CIDEA|ADIPOQ
33210	0.0027942	0.025191	1	2	20	14306	leptin-mediated signaling pathway	LEP
33211	0.0027942	0.025191	1	2	20	14306	adiponectin-mediated signaling pathway	ADIPOQ
10803	0.0027942	0.025191	1	2	20	14306	regulation of tumor necrosis factor-mediated signaling pathway	ADIPOQ
43065	0.0029386	0.026086	4	442	20	14306	positive regulation of apoptosis	LGALS12|CIDEA|ADIPOQ|CIDEC
43068	0.0030114	0.026327	4	445	20	14306	positive regulation of programmed cell death	LGALS12|CIDEA|ADIPOQ|CIDEC
10942	0.0031102	0.026785	4	449	20	14306	positive regulation of cell death	LGALS12|CIDEA|ADIPOQ|CIDEC
5996	0.0032011	0.027162	3	216	20	14306	monosaccharide metabolic process	LEP|GYG2|ADIPOQ
50900	0.0034457	0.028814	2	63	20	14306	leukocyte migration	SAA2|SAA1
42592	0.003613	0.029564	5	775	20	14306	homeostatic process	SAA2|SLC2A4|SAA1|CIDEA|ADIPOQ
65008	0.0036538	0.029564	7	1543	20	14306	regulation of biological quality	LEP|SAA2|SLC2A4|SAA1|ITGA7|CIDEA|ADIPOQ
48522	0.0038412	0.029564	8	2005	20	14306	positive regulation of cellular process	LEP|SAA2|SAA1|MRAP|LGALS12|CIDEA|ADIPOQ|CIDEC
34114	0.0041885	0.029564	1	3	20	14306	regulation of heterotypic cell-cell adhesion	ADIPOQ
70587	0.0041885	0.029564	1	3	20	14306	regulation of cell-cell adhesion involved in gastrulation	ADIPOQ
45715	0.0041885	0.029564	1	3	20	14306	negative regulation of low-density lipoprotein receptor biosynthetic process	ADIPOQ
45721	0.0041885	0.029564	1	3	20	14306	negative regulation of gluconeogenesis	ADIPOQ
45163	0.0041885	0.029564	1	3	20	14306	clustering of voltage-gated potassium channels	KCNIP2
46323	0.0041885	0.029564	1	3	20	14306	glucose import	SLC2A4
50765	0.0041885	0.029564	1	3	20	14306	negative regulation of phagocytosis	ADIPOQ
45785	0.004236	0.029564	2	70	20	14306	positive regulation of cell adhesion	SAA2|SAA1
51048	0.004236	0.029564	2	70	20	14306	negative regulation of secretion	CIDEA|ADIPOQ
19221	0.004236	0.029564	2	70	20	14306	cytokine-mediated signaling pathway	LEP|ADIPOQ
23036	0.0043551	0.029564	2	71	20	14306	initiation of signal transduction	LEP|ADIPOQ
23038	0.0043551	0.029564	2	71	20	14306	signal initiation by diffusible mediator	LEP|ADIPOQ
23049	0.0043551	0.029564	2	71	20	14306	signal initiation by protein/peptide mediator	LEP|ADIPOQ
50896	0.004478	0.030044	11	3634	20	14306	response to stimulus	LEP|SAA2|SLC2A4|SAA1|TUSC5|SAA4|CIDEA|TIMP4|KCNIP2|ADIPOQ|LIPE
45637	0.0048471	0.031854	2	75	20	14306	regulation of myeloid cell differentiation	LEP|ADIPOQ
6629	0.0049499	0.031854	5	834	20	14306	lipid metabolic process	LEP|PLIN1|CIDEA|ADIPOQ|LIPE
45471	0.004974	0.031854	2	76	20	14306	response to ethanol	SLC2A4|ADIPOQ
42493	0.0051539	0.031854	3	256	20	14306	response to drug	TIMP4|ADIPOQ|LIPE
5975	0.0053293	0.031854	4	522	20	14306	carbohydrate metabolic process	LEP|SLC2A4|GYG2|ADIPOQ
48583	0.0054385	0.031854	4	525	20	14306	regulation of response to stimulus	LEP|SAA2|SAA1|ADIPOQ
42698	0.0054966	0.031854	2	80	20	14306	ovulation cycle	LEP|TIMP4
33034	0.0055809	0.031854	1	4	20	14306	positive regulation of myeloid cell apoptosis	ADIPOQ
45650	0.0055809	0.031854	1	4	20	14306	negative regulation of macrophage differentiation	ADIPOQ
10916	0.0055809	0.031854	1	4	20	14306	negative regulation of very-low-density lipoprotein particle clearance	MRAP
10915	0.0055809	0.031854	1	4	20	14306	regulation of very-low-density lipoprotein particle clearance	MRAP
45714	0.0055809	0.031854	1	4	20	14306	regulation of low-density lipoprotein receptor biosynthetic process	ADIPOQ
32099	0.0055809	0.031854	1	4	20	14306	negative regulation of appetite	LEP
32096	0.0055809	0.031854	1	4	20	14306	negative regulation of response to food	LEP
48878	0.0056238	0.031854	4	530	20	14306	chemical homeostasis	SAA2|SLC2A4|SAA1|ADIPOQ
10565	0.005631	0.031854	2	81	20	14306	regulation of cellular ketone metabolic process	LEP|ADIPOQ
51050	0.0060368	0.033529	3	271	20	14306	positive regulation of transport	SAA2|SAA1|ADIPOQ
46883	0.0060434	0.033529	2	84	20	14306	regulation of hormone secretion	LEP|ADIPOQ
51222	0.0063258	0.034762	2	86	20	14306	positive regulation of protein transport	SAA2|SAA1
9605	0.00649	0.035328	4	552	20	14306	response to external stimulus	LEP|SAA2|SAA1|ADIPOQ
10890	0.0069715	0.036688	1	5	20	14306	positive regulation of sequestering of triglyceride	CIDEA
10871	0.0069715	0.036688	1	5	20	14306	negative regulation of receptor biosynthetic process	ADIPOQ
10739	0.0069715	0.036688	1	5	20	14306	positive regulation of protein kinase A signaling cascade	ADIPOQ
48518	0.0070415	0.036688	8	2209	20	14306	positive regulation of biological process	LEP|SAA2|SAA1|MRAP|LGALS12|CIDEA|ADIPOQ|CIDEC
8203	0.0070578	0.036688	2	91	20	14306	cholesterol metabolic process	LEP|LIPE
10985	0.0083603	0.041947	1	6	20	14306	negative regulation of lipoprotein particle clearance	MRAP
30300	0.0083603	0.041947	1	6	20	14306	regulation of intestinal cholesterol absorption	LEP
10738	0.0083603	0.041947	1	6	20	14306	regulation of protein kinase A signaling cascade	ADIPOQ
30853	0.0083603	0.041947	1	6	20	14306	negative regulation of granulocyte differentiation	ADIPOQ
16125	0.0084675	0.042119	2	100	20	14306	sterol metabolic process	LEP|LIPE
6091	0.008895	0.043204	3	312	20	14306	generation of precursor metabolites and energy	LEP|GYG2|ADIPOQ
6917	0.0091305	0.043204	3	315	20	14306	induction of apoptosis	LGALS12|CIDEA|CIDEC
7596	0.0091315	0.043204	2	104	20	14306	blood coagulation	SAA2|SAA1
1819	0.0091315	0.043204	2	104	20	14306	positive regulation of cytokine production	SAA2|SAA1
50817	0.0091315	0.043204	2	104	20	14306	coagulation	SAA2|SAA1
6954	0.0092098	0.043204	3	316	20	14306	inflammatory response	SAA2|SAA1|SAA4
12502	0.0092098	0.043204	3	316	20	14306	induction of programmed cell death	LGALS12|CIDEA|CIDEC
80134	0.0095312	0.043939	3	320	20	14306	regulation of response to stress	SAA2|SAA1|ADIPOQ
34097	0.0096443	0.043939	2	107	20	14306	response to cytokine stimulus	TIMP4|ADIPOQ
32105	0.0097472	0.043939	1	7	20	14306	negative regulation of response to extracellular stimulus	LEP
32108	0.0097472	0.043939	1	7	20	14306	negative regulation of response to nutrient levels	LEP
34383	0.0097472	0.043939	1	7	20	14306	low-density lipoprotein particle clearance	ADIPOQ
7599	0.01017	0.045488	2	110	20	14306	hemostasis	SAA2|SAA1
7204	0.010708	0.045881	2	113	20	14306	elevation of cytosolic calcium ion concentration	SAA2|SAA1
9056	0.01085	0.045881	5	1006	20	14306	catabolic process	LEP|PLIN1|CIDEA|ADIPOQ|LIPE
10984	0.011132	0.045881	1	8	20	14306	regulation of lipoprotein particle clearance	MRAP
9744	0.011132	0.045881	1	8	20	14306	response to sucrose stimulus	ADIPOQ
10875	0.011132	0.045881	1	8	20	14306	positive regulation of cholesterol efflux	ADIPOQ
34285	0.011132	0.045881	1	8	20	14306	response to disaccharide stimulus	ADIPOQ
45161	0.011132	0.045881	1	8	20	14306	neuronal ion channel clustering	KCNIP2
10470	0.011132	0.045881	1	8	20	14306	regulation of gastrulation	ADIPOQ
32098	0.011132	0.045881	1	8	20	14306	regulation of appetite	LEP
19433	0.011132	0.045881	1	8	20	14306	triglyceride catabolic process	LIPE
30852	0.011132	0.045881	1	8	20	14306	regulation of granulocyte differentiation	ADIPOQ
16054	0.011632	0.047266	2	118	20	14306	organic acid catabolic process	LEP|ADIPOQ
46395	0.011632	0.047266	2	118	20	14306	carboxylic acid catabolic process	LEP|ADIPOQ
10889	0.012515	0.047483	1	9	20	14306	regulation of sequestering of triglyceride	CIDEA
10874	0.012515	0.047483	1	9	20	14306	regulation of cholesterol efflux	ADIPOQ
5513	0.012515	0.047483	1	9	20	14306	detection of calcium ion	KCNIP2
32376	0.012515	0.047483	1	9	20	14306	positive regulation of cholesterol transport	ADIPOQ
32373	0.012515	0.047483	1	9	20	14306	positive regulation of sterol transport	ADIPOQ
32095	0.012515	0.047483	1	9	20	14306	regulation of response to food	LEP
8343	0.012515	0.047483	1	9	20	14306	adult feeding behavior	LEP
46461	0.012515	0.047483	1	9	20	14306	neutral lipid catabolic process	LIPE
44269	0.012515	0.047483	1	9	20	14306	glycerol ether catabolic process	LIPE
46464	0.012515	0.047483	1	9	20	14306	acylglycerol catabolic process	LIPE
51480	0.012591	0.047483	2	123	20	14306	cytosolic calcium ion homeostasis	SAA2|SAA1

## Sheet: UGT network
GO-ID	p-value	corr p-value	x	n	X	N	Description	Genes in test set
9812	1.48e-18	1.67e-16	6	10	9	14306	flavonoid metabolic process	UGT1A7|UGT1A10|UGT1A9|UGT1A8|UGT1A3|UGT1A1
6805	6.31e-18	1.84e-16	7	33	9	14306	xenobiotic metabolic process	UGT1A7|UGT1A6|UGT1A9|UGT1A8|UGT1A3|UGT1A5|UGT1A1
71466	6.31e-18	1.84e-16	7	33	9	14306	cellular response to xenobiotic stimulus	UGT1A7|UGT1A6|UGT1A9|UGT1A8|UGT1A3|UGT1A5|UGT1A1
9698	6.52e-18	1.84e-16	6	12	9	14306	phenylpropanoid metabolic process	UGT1A7|UGT1A10|UGT1A9|UGT1A8|UGT1A3|UGT1A1
9410	1.52e-17	3.43e-16	7	37	9	14306	response to xenobiotic stimulus	UGT1A7|UGT1A6|UGT1A9|UGT1A8|UGT1A3|UGT1A5|UGT1A1
51552	2.53e-17	4.76e-16	5	5	9	14306	flavone metabolic process	UGT1A7|UGT1A10|UGT1A9|UGT1A8|UGT1A1
42573	1.56e-13	2.52e-12	5	17	9	14306	retinoic acid metabolic process	UGT1A7|UGT1A9|UGT1A8|UGT1A3|UGT1A1
19748	3.88e-13	5.48e-12	6	61	9	14306	secondary metabolic process	UGT1A7|UGT1A10|UGT1A9|UGT1A8|UGT1A3|UGT1A1
16101	2.98e-12	3.06e-11	5	29	9	14306	diterpenoid metabolic process	UGT1A7|UGT1A9|UGT1A8|UGT1A3|UGT1A1
1523	2.98e-12	3.06e-11	5	29	9	14306	retinoid metabolic process	UGT1A7|UGT1A9|UGT1A8|UGT1A3|UGT1A1
6776	2.98e-12	3.06e-11	5	29	9	14306	vitamin A metabolic process	UGT1A7|UGT1A9|UGT1A8|UGT1A3|UGT1A1
6721	1.09e-11	1.03e-10	5	37	9	14306	terpenoid metabolic process	UGT1A7|UGT1A9|UGT1A8|UGT1A3|UGT1A1
6775	1.44e-11	1.25e-10	5	39	9	14306	fat-soluble vitamin metabolic process	UGT1A7|UGT1A9|UGT1A8|UGT1A3|UGT1A1
6725	7.68e-11	6.2e-10	6	144	9	14306	cellular aromatic compound metabolic process	UGT1A7|UGT1A10|UGT1A9|UGT1A8|UGT1A3|UGT1A1
42440	9.53e-11	7.18e-10	5	56	9	14306	pigment metabolic process	UGT1A7|UGT1A10|UGT1A9|UGT1A8|UGT1A1
6720	1.14e-10	8.07e-10	5	58	9	14306	isoprenoid metabolic process	UGT1A7|UGT1A9|UGT1A8|UGT1A3|UGT1A1
34754	2.22e-10	1.48e-09	5	66	9	14306	cellular hormone metabolic process	UGT1A7|UGT1A9|UGT1A8|UGT1A3|UGT1A1
6575	2.42e-10	1.52e-09	6	174	9	14306	cellular amino acid derivative metabolic process	UGT1A7|UGT1A10|UGT1A9|UGT1A8|UGT1A3|UGT1A1
70887	4.28e-10	2.54e-09	7	399	9	14306	cellular response to chemical stimulus	UGT1A7|UGT1A6|UGT1A9|UGT1A8|UGT1A3|UGT1A5|UGT1A1
6766	6.36e-10	3.59e-09	5	81	9	14306	vitamin metabolic process	UGT1A7|UGT1A9|UGT1A8|UGT1A3|UGT1A1
17144	7.63e-10	4.11e-09	4	24	9	14306	drug metabolic process	UGT1A7|UGT1A9|UGT1A8|UGT1A1
42445	3.02e-09	1.55e-08	5	110	9	14306	hormone metabolic process	UGT1A7|UGT1A9|UGT1A8|UGT1A3|UGT1A1
45833	6.53e-09	3.21e-08	4	40	9	14306	negative regulation of lipid metabolic process	UGT1A7|UGT1A9|UGT1A8|UGT1A1
10817	1.6e-08	7.51e-08	5	153	9	14306	regulation of hormone levels	UGT1A7|UGT1A9|UGT1A8|UGT1A3|UGT1A1
6519	2.09e-08	9.42e-08	6	365	9	14306	cellular amino acid and derivative metabolic process	UGT1A7|UGT1A10|UGT1A9|UGT1A8|UGT1A3|UGT1A1
45922	4.91e-08	2.13e-07	3	13	9	14306	negative regulation of fatty acid metabolic process	UGT1A7|UGT1A9|UGT1A8
51716	2.32e-07	9.71e-07	7	987	9	14306	cellular response to stimulus	UGT1A7|UGT1A6|UGT1A9|UGT1A8|UGT1A3|UGT1A5|UGT1A1
32787	4.93e-07	1.99e-06	5	304	9	14306	monocarboxylic acid metabolic process	UGT1A7|UGT1A9|UGT1A8|UGT1A3|UGT1A1
46483	8.21e-07	3.2e-06	5	337	9	14306	heterocycle metabolic process	UGT1A7|UGT1A10|UGT1A9|UGT1A8|UGT1A1
19216	8.68e-07	3.27e-06	4	133	9	14306	regulation of lipid metabolic process	UGT1A7|UGT1A9|UGT1A8|UGT1A1
42221	3.48e-06	1.24e-05	7	1465	9	14306	response to chemical stimulus	UGT1A7|UGT1A6|UGT1A9|UGT1A8|UGT1A3|UGT1A5|UGT1A1
9804	3.51e-06	1.24e-05	2	5	9	14306	coumarin metabolic process	UGT1A7|UGT1A8
19217	5.5e-06	1.88e-05	3	59	9	14306	regulation of fatty acid metabolic process	UGT1A7|UGT1A9|UGT1A8
44255	9.14e-06	3.04e-05	5	550	9	14306	cellular lipid metabolic process	UGT1A7|UGT1A9|UGT1A8|UGT1A3|UGT1A1
19752	1.02e-05	3.22e-05	5	563	9	14306	carboxylic acid metabolic process	UGT1A7|UGT1A9|UGT1A8|UGT1A3|UGT1A1
43436	1.02e-05	3.22e-05	5	563	9	14306	oxoacid metabolic process	UGT1A7|UGT1A9|UGT1A8|UGT1A3|UGT1A1
6082	1.09e-05	3.32e-05	5	570	9	14306	organic acid metabolic process	UGT1A7|UGT1A9|UGT1A8|UGT1A3|UGT1A1
42180	1.16e-05	3.43e-05	5	577	9	14306	cellular ketone metabolic process	UGT1A7|UGT1A9|UGT1A8|UGT1A3|UGT1A1
10565	1.43e-05	4.15e-05	3	81	9	14306	regulation of cellular ketone metabolic process	UGT1A7|UGT1A9|UGT1A8
45939	2.31e-05	6.54e-05	2	12	9	14306	negative regulation of steroid metabolic process	UGT1A8|UGT1A1
44281	4.97e-05	0.000137	6	1370	9	14306	small molecule metabolic process	UGT1A7|UGT1A10|UGT1A9|UGT1A8|UGT1A3|UGT1A1
6629	6.88e-05	0.000185	5	834	9	14306	lipid metabolic process	UGT1A7|UGT1A9|UGT1A8|UGT1A3|UGT1A1
19218	0.000328	0.000863	2	44	9	14306	regulation of steroid metabolic process	UGT1A8|UGT1A1
8152	0.000376	0.000966	9	5959	9	14306	metabolic process	UGT1A7|UGT1A6|UGT1A10|UGT1A9|UGT1A8|UGT1A3|UGT1A5|UGT1A4|UGT1A1
6789	0.000629	0.00155	1	1	9	14306	bilirubin conjugation	UGT1A1
18879	0.000629	0.00155	1	1	9	14306	biphenyl metabolic process	UGT1A1
65008	0.00125	0.00302	5	1542	9	14306	regulation of biological quality	UGT1A7|UGT1A9|UGT1A8|UGT1A3|UGT1A1
9892	0.0013	0.00307	4	864	9	14306	negative regulation of metabolic process	UGT1A7|UGT1A9|UGT1A8|UGT1A1
44237	0.00136	0.00313	8	4990	9	14306	cellular metabolic process	UGT1A7|UGT1A6|UGT1A10|UGT1A9|UGT1A8|UGT1A3|UGT1A5|UGT1A1
50896	0.00148	0.00335	7	3633	9	14306	response to stimulus	UGT1A7|UGT1A6|UGT1A9|UGT1A8|UGT1A3|UGT1A5|UGT1A1
42537	0.00377	0.00804	1	6	9	14306	benzene and derivative metabolic process	UGT1A1
6787	0.00377	0.00804	1	6	9	14306	porphyrin catabolic process	UGT1A1
33015	0.00377	0.00804	1	6	9	14306	tetrapyrrole catabolic process	UGT1A1
8210	0.00628	0.0131	1	10	9	14306	estrogen metabolic process	UGT1A1
8202	0.00708	0.0145	2	208	9	14306	steroid metabolic process	UGT1A8|UGT1A1
31324	0.0108	0.0218	3	786	9	14306	negative regulation of cellular metabolic process	UGT1A7|UGT1A9|UGT1A8
51187	0.0206	0.0408	1	33	9	14306	cofactor catabolic process	UGT1A1
6778	0.023	0.0441	1	37	9	14306	porphyrin metabolic process	UGT1A1
33013	0.023	0.0441	1	37	9	14306	tetrapyrrole metabolic process	UGT1A1

## Sheet: ERG network
GO-ID	p-value	corr p-value	x	n	X	N	Description	Genes in test set
16568	4.7215e-31	2.2522e-28	20	310	23	14305	chromatin modification	KAT7|MLL|CREBBP|ARID1A|ARID1B|ARID2|EP300|BAZ1B|BPTF|ASH1L|PBRM1|KDM3B|MLL3|SETD2|KDM5A|KAT6B|BAZ2A|NSD1|KAT6A|MLL2
6325	1.6001e-28	3.8163e-26	20	412	23	14305	chromatin organization	KAT7|MLL|CREBBP|ARID1A|ARID1B|ARID2|EP300|BAZ1B|BPTF|ASH1L|PBRM1|KDM3B|MLL3|SETD2|KDM5A|KAT6B|BAZ2A|NSD1|KAT6A|MLL2
51276	2.1226e-26	3.3749e-24	20	524	23	14305	chromosome organization	KAT7|MLL|CREBBP|ARID1A|ARID1B|ARID2|EP300|BAZ1B|BPTF|ASH1L|PBRM1|KDM3B|MLL3|SETD2|KDM5A|KAT6B|BAZ2A|NSD1|KAT6A|MLL2
6996	5.8098e-18	6.9282e-16	20	1381	23	14305	organelle organization	KAT7|MLL|CREBBP|ARID1A|ARID1B|ARID2|EP300|BAZ1B|BPTF|ASH1L|PBRM1|KDM3B|MLL3|SETD2|KDM5A|KAT6B|BAZ2A|NSD1|KAT6A|MLL2
45449	1.0332e-17	9.8563e-16	23	2621	23	14305	regulation of transcription	TAF1|KAT7|MLL|CREBBP|ARID1A|ARID1B|ARID2|PHIP|EP300|BAZ1B|BPTF|ASH1L|PBRM1|KDM3B|MLL3|SETD2|BAZ2B|KDM5A|KAT6B|BAZ2A|NSD1|KAT6A|MLL2
10556	8.8167e-17	7.0092e-15	23	2876	23	14305	regulation of macromolecule biosynthetic process	TAF1|KAT7|MLL|CREBBP|ARID1A|ARID1B|ARID2|PHIP|EP300|BAZ1B|BPTF|ASH1L|PBRM1|KDM3B|MLL3|SETD2|BAZ2B|KDM5A|KAT6B|BAZ2A|NSD1|KAT6A|MLL2
10468	1.323e-16	9.0151e-15	23	2927	23	14305	regulation of gene expression	TAF1|KAT7|MLL|CREBBP|ARID1A|ARID1B|ARID2|PHIP|EP300|BAZ1B|BPTF|ASH1L|PBRM1|KDM3B|MLL3|SETD2|BAZ2B|KDM5A|KAT6B|BAZ2A|NSD1|KAT6A|MLL2
19219	2.5816e-16	1.4179e-14	23	3013	23	14305	regulation of nucleobase, nucleoside, nucleotide and nucleic acid metabolic process	TAF1|KAT7|MLL|CREBBP|ARID1A|ARID1B|ARID2|PHIP|EP300|BAZ1B|BPTF|ASH1L|PBRM1|KDM3B|MLL3|SETD2|BAZ2B|KDM5A|KAT6B|BAZ2A|NSD1|KAT6A|MLL2
31326	2.7236e-16	1.4179e-14	23	3020	23	14305	regulation of cellular biosynthetic process	TAF1|KAT7|MLL|CREBBP|ARID1A|ARID1B|ARID2|PHIP|EP300|BAZ1B|BPTF|ASH1L|PBRM1|KDM3B|MLL3|SETD2|BAZ2B|KDM5A|KAT6B|BAZ2A|NSD1|KAT6A|MLL2
51171	3.1479e-16	1.4179e-14	23	3039	23	14305	regulation of nitrogen compound metabolic process	TAF1|KAT7|MLL|CREBBP|ARID1A|ARID1B|ARID2|PHIP|EP300|BAZ1B|BPTF|ASH1L|PBRM1|KDM3B|MLL3|SETD2|BAZ2B|KDM5A|KAT6B|BAZ2A|NSD1|KAT6A|MLL2
9889	3.2697e-16	1.4179e-14	23	3044	23	14305	regulation of biosynthetic process	TAF1|KAT7|MLL|CREBBP|ARID1A|ARID1B|ARID2|PHIP|EP300|BAZ1B|BPTF|ASH1L|PBRM1|KDM3B|MLL3|SETD2|BAZ2B|KDM5A|KAT6B|BAZ2A|NSD1|KAT6A|MLL2
60255	3.5653e-15	1.4172e-13	23	3376	23	14305	regulation of macromolecule metabolic process	TAF1|KAT7|MLL|CREBBP|ARID1A|ARID1B|ARID2|PHIP|EP300|BAZ1B|BPTF|ASH1L|PBRM1|KDM3B|MLL3|SETD2|BAZ2B|KDM5A|KAT6B|BAZ2A|NSD1|KAT6A|MLL2
16570	7.4225e-15	2.7235e-13	10	143	23	14305	histone modification	KAT7|EP300|MLL|BAZ1B|CREBBP|SETD2|KAT6B|BAZ2A|NSD1|KAT6A
16569	9.1742e-15	3.1258e-13	10	146	23	14305	covalent chromatin modification	KAT7|EP300|MLL|BAZ1B|CREBBP|SETD2|KAT6B|BAZ2A|NSD1|KAT6A
80090	1.1592e-14	3.6863e-13	23	3553	23	14305	regulation of primary metabolic process	TAF1|KAT7|MLL|CREBBP|ARID1A|ARID1B|ARID2|PHIP|EP300|BAZ1B|BPTF|ASH1L|PBRM1|KDM3B|MLL3|SETD2|BAZ2B|KDM5A|KAT6B|BAZ2A|NSD1|KAT6A|MLL2
45941	1.4062e-14	4.1923e-13	14	574	23	14305	positive regulation of transcription	TAF1|MLL|CREBBP|ARID1A|ARID1B|PHIP|EP300|BAZ1B|BPTF|KAT6B|KDM5A|NSD1|KAT6A|MLL2
10628	2.7132e-14	7.6128e-13	14	602	23	14305	positive regulation of gene expression	TAF1|MLL|CREBBP|ARID1A|ARID1B|PHIP|EP300|BAZ1B|BPTF|KAT6B|KDM5A|NSD1|KAT6A|MLL2
16043	3.366e-14	8.9199e-13	21	2562	23	14305	cellular component organization	TAF1|KAT7|MLL|CREBBP|ARID1A|ARID1B|ARID2|EP300|BAZ1B|BPTF|ASH1L|PBRM1|KDM3B|MLL3|SETD2|KDM5A|KAT6B|BAZ2A|NSD1|KAT6A|MLL2
31323	3.67e-14	9.2137e-13	23	3735	23	14305	regulation of cellular metabolic process	TAF1|KAT7|MLL|CREBBP|ARID1A|ARID1B|ARID2|PHIP|EP300|BAZ1B|BPTF|ASH1L|PBRM1|KDM3B|MLL3|SETD2|BAZ2B|KDM5A|KAT6B|BAZ2A|NSD1|KAT6A|MLL2
45935	8.666e-14	2.0668e-12	14	655	23	14305	positive regulation of nucleobase, nucleoside, nucleotide and nucleic acid metabolic process	TAF1|MLL|CREBBP|ARID1A|ARID1B|PHIP|EP300|BAZ1B|BPTF|KAT6B|KDM5A|NSD1|KAT6A|MLL2
19222	1.1062e-13	2.5127e-12	23	3918	23	14305	regulation of metabolic process	TAF1|KAT7|MLL|CREBBP|ARID1A|ARID1B|ARID2|PHIP|EP300|BAZ1B|BPTF|ASH1L|PBRM1|KDM3B|MLL3|SETD2|BAZ2B|KDM5A|KAT6B|BAZ2A|NSD1|KAT6A|MLL2
10557	1.2833e-13	2.772e-12	14	674	23	14305	positive regulation of macromolecule biosynthetic process	TAF1|MLL|CREBBP|ARID1A|ARID1B|PHIP|EP300|BAZ1B|BPTF|KAT6B|KDM5A|NSD1|KAT6A|MLL2
51173	1.3366e-13	2.772e-12	14	676	23	14305	positive regulation of nitrogen compound metabolic process	TAF1|MLL|CREBBP|ARID1A|ARID1B|PHIP|EP300|BAZ1B|BPTF|KAT6B|KDM5A|NSD1|KAT6A|MLL2
31328	3.1119e-13	6.1849e-12	14	719	23	14305	positive regulation of cellular biosynthetic process	TAF1|MLL|CREBBP|ARID1A|ARID1B|PHIP|EP300|BAZ1B|BPTF|KAT6B|KDM5A|NSD1|KAT6A|MLL2
9891	3.8303e-13	7.3083e-12	14	730	23	14305	positive regulation of biosynthetic process	TAF1|MLL|CREBBP|ARID1A|ARID1B|PHIP|EP300|BAZ1B|BPTF|KAT6B|KDM5A|NSD1|KAT6A|MLL2
6338	2.8872e-12	5.2968e-11	7	58	23	14305	chromatin remodeling	BPTF|BAZ1B|PBRM1|ARID1A|ARID1B|BAZ2A|MLL2
10604	1.1918e-11	2.1055e-10	14	940	23	14305	positive regulation of macromolecule metabolic process	TAF1|MLL|CREBBP|ARID1A|ARID1B|PHIP|EP300|BAZ1B|BPTF|KAT6B|KDM5A|NSD1|KAT6A|MLL2
31325	1.6987e-11	2.8938e-10	14	965	23	14305	positive regulation of cellular metabolic process	TAF1|MLL|CREBBP|ARID1A|ARID1B|PHIP|EP300|BAZ1B|BPTF|KAT6B|KDM5A|NSD1|KAT6A|MLL2
48096	2.5359e-11	4.1712e-10	4	5	23	14305	chromatin-mediated maintenance of transcription	BAZ1B|ARID1A|ARID1B|MLL2
9893	3.445e-11	5.4775e-10	14	1017	23	14305	positive regulation of metabolic process	TAF1|MLL|CREBBP|ARID1A|ARID1B|PHIP|EP300|BAZ1B|BPTF|KAT6B|KDM5A|NSD1|KAT6A|MLL2
16573	1.29e-10	1.985e-09	6	50	23	14305	histone acetylation	KAT7|EP300|MLL|CREBBP|KAT6B|KAT6A
6473	2.3414e-10	3.4902e-09	6	55	23	14305	protein amino acid acetylation	KAT7|EP300|MLL|CREBBP|KAT6B|KAT6A
45815	3.539e-10	5.1155e-09	4	8	23	14305	positive regulation of gene expression, epigenetic	BAZ1B|ARID1A|ARID1B|MLL2
6355	4.0081e-10	5.6232e-09	16	1806	23	14305	regulation of transcription, DNA-dependent	TAF1|KAT7|MLL|CREBBP|ARID1A|ARID1B|ARID2|EP300|BAZ1B|BPTF|KAT6B|BAZ2B|MLL3|BAZ2A|NSD1|MLL2
51252	6.0065e-10	8.186e-09	16	1855	23	14305	regulation of RNA metabolic process	TAF1|KAT7|MLL|CREBBP|ARID1A|ARID1B|ARID2|EP300|BAZ1B|BPTF|KAT6B|BAZ2B|MLL3|BAZ2A|NSD1|MLL2
43543	6.6035e-10	8.7496e-09	6	65	23	14305	protein amino acid acylation	KAT7|EP300|MLL|CREBBP|KAT6B|KAT6A
45893	1.8552e-09	2.3917e-08	10	499	23	14305	positive regulation of transcription, DNA-dependent	TAF1|EP300|MLL|BPTF|BAZ1B|CREBBP|ARID1A|ARID1B|NSD1|MLL2
51254	2.0824e-09	2.6139e-08	10	505	23	14305	positive regulation of RNA metabolic process	TAF1|EP300|MLL|BPTF|BAZ1B|CREBBP|ARID1A|ARID1B|NSD1|MLL2
50794	4.74e-09	5.7974e-08	23	6223	23	14305	regulation of cellular process	TAF1|KAT7|MLL|CREBBP|ARID1A|ARID1B|ARID2|PHIP|EP300|BAZ1B|BPTF|ASH1L|PBRM1|KDM3B|MLL3|SETD2|BAZ2B|KDM5A|KAT6B|BAZ2A|NSD1|KAT6A|MLL2
40029	5.1891e-09	6.1881e-08	6	91	23	14305	regulation of gene expression, epigenetic	MLL|BAZ1B|ARID1A|ARID1B|BAZ2A|MLL2
50789	1.5588e-08	1.8136e-07	23	6553	23	14305	regulation of biological process	TAF1|KAT7|MLL|CREBBP|ARID1A|ARID1B|ARID2|PHIP|EP300|BAZ1B|BPTF|ASH1L|PBRM1|KDM3B|MLL3|SETD2|BAZ2B|KDM5A|KAT6B|BAZ2A|NSD1|KAT6A|MLL2
65007	5.8853e-08	6.684e-07	23	6942	23	14305	biological regulation	TAF1|KAT7|MLL|CREBBP|ARID1A|ARID1B|ARID2|PHIP|EP300|BAZ1B|BPTF|ASH1L|PBRM1|KDM3B|MLL3|SETD2|BAZ2B|KDM5A|KAT6B|BAZ2A|NSD1|KAT6A|MLL2
48522	2.5096e-07	2.7839e-06	14	2003	23	14305	positive regulation of cellular process	TAF1|MLL|CREBBP|ARID1A|ARID1B|PHIP|EP300|BAZ1B|BPTF|KAT6B|KDM5A|NSD1|KAT6A|MLL2
48518	8.5354e-07	9.2531e-06	14	2207	23	14305	positive regulation of biological process	TAF1|MLL|CREBBP|ARID1A|ARID1B|PHIP|EP300|BAZ1B|BPTF|KAT6B|KDM5A|NSD1|KAT6A|MLL2
43687	1.2425e-06	1.3171e-05	11	1266	23	14305	post-translational protein modification	TAF1|KAT7|EP300|MLL|BAZ1B|CREBBP|SETD2|KAT6B|BAZ2A|NSD1|KAT6A
18205	2.9164e-06	3.0242e-05	3	18	23	14305	peptidyl-lysine modification	EP300|CREBBP|SETD2
32259	4.8589e-06	4.8285e-05	4	72	23	14305	methylation	MLL|SETD2|BAZ2A|NSD1
43414	4.8589e-06	4.8285e-05	4	72	23	14305	macromolecule methylation	MLL|SETD2|BAZ2A|NSD1
18076	7.4114e-06	7.0705e-05	2	3	23	14305	N-terminal peptidyl-lysine acetylation	EP300|CREBBP
18394	7.4114e-06	7.0705e-05	2	3	23	14305	peptidyl-lysine acetylation	EP300|CREBBP
6464	7.8579e-06	7.3442e-05	11	1526	23	14305	protein modification process	TAF1|KAT7|EP300|MLL|BAZ1B|CREBBP|SETD2|KAT6B|BAZ2A|NSD1|KAT6A
16571	8.1602e-06	7.3442e-05	3	25	23	14305	histone methylation	MLL|SETD2|NSD1
43967	8.1602e-06	7.3442e-05	3	25	23	14305	histone H4 acetylation	KAT7|EP300|MLL
43966	9.2149e-06	8.1398e-05	3	26	23	14305	histone H3 acetylation	KAT7|KAT6B|KAT6A
43933	1.0303e-05	8.9357e-05	8	724	23	14305	macromolecular complex subunit organization	TAF1|EP300|MLL|BAZ1B|CREBBP|ARID1A|KAT6B|KAT6A
65004	1.2919e-05	0.00010865	4	92	23	14305	protein-DNA complex assembly	TAF1|EP300|KAT6B|KAT6A
43412	1.2984e-05	0.00010865	11	1607	23	14305	macromolecule modification	TAF1|KAT7|EP300|MLL|BAZ1B|CREBBP|SETD2|KAT6B|BAZ2A|NSD1|KAT6A
34728	1.3485e-05	0.0001109	4	93	23	14305	nucleosome organization	BAZ1B|ARID1A|KAT6B|KAT6A
34621	1.6065e-05	0.00012988	6	356	23	14305	cellular macromolecular complex subunit organization	TAF1|EP300|BAZ1B|ARID1A|KAT6B|KAT6A
6479	3.1952e-05	0.00024985	3	39	23	14305	protein amino acid methylation	MLL|SETD2|NSD1
8213	3.1952e-05	0.00024985	3	39	23	14305	protein amino acid alkylation	MLL|SETD2|NSD1
6730	4.4631e-05	0.00034337	4	126	23	14305	one-carbon metabolic process	MLL|SETD2|BAZ2A|NSD1
6474	5.1677e-05	0.00039127	2	7	23	14305	N-terminal protein amino acid acetylation	EP300|CREBBP
35162	8.8416e-05	0.00065898	2	9	23	14305	embryonic hemopoiesis	MLL|KAT6A
18193	0.00010771	0.00079039	4	158	23	14305	peptidyl-amino acid modification	TAF1|EP300|CREBBP|SETD2
18409	0.00011041	0.00079798	2	10	23	14305	peptide or protein amino-terminal blocking	EP300|CREBBP
6357	0.0001209	0.00086073	7	747	23	14305	regulation of transcription from RNA polymerase II promoter	TAF1|EP300|MLL|BPTF|CREBBP|NSD1|MLL2
34968	0.00013482	0.00094569	2	11	23	14305	histone lysine methylation	MLL|SETD2
44267	0.00020406	0.0014107	11	2153	23	14305	cellular protein metabolic process	TAF1|KAT7|EP300|MLL|BAZ1B|CREBBP|SETD2|KAT6B|BAZ2A|NSD1|KAT6A
31365	0.00022241	0.0015155	2	14	23	14305	N-terminal protein amino acid modification	EP300|CREBBP
45944	0.00032154	0.0021602	5	388	23	14305	positive regulation of transcription from RNA polymerase II promoter	TAF1|EP300|MLL|CREBBP|MLL2
6366	0.00046083	0.003053	4	231	23	14305	transcription from RNA polymerase II promoter	TAF1|MLL|ASH1L|KDM5A
65003	0.00055092	0.0035999	6	676	23	14305	macromolecular complex assembly	TAF1|EP300|MLL|CREBBP|KAT6B|KAT6A
19827	0.00066798	0.0043058	2	24	23	14305	stem cell maintenance	CREBBP|KAT6A
9987	0.00077173	0.0049082	22	9369	23	14305	cellular process	TAF1|KAT7|MLL|CREBBP|ARID1A|ARID1B|ARID2|PHIP|EP300|BAZ1B|BPTF|ASH1L|PBRM1|KDM3B|MLL3|SETD2|KDM5A|KAT6B|BAZ2A|NSD1|KAT6A|MLL2
48864	0.00078504	0.0049271	2	26	23	14305	stem cell development	CREBBP|KAT6A
6306	0.00084701	0.0051798	2	27	23	14305	DNA methylation	MLL|BAZ2A
6305	0.00084701	0.0051798	2	27	23	14305	DNA alkylation	MLL|BAZ2A
6323	0.00085903	0.0051868	3	118	23	14305	DNA packaging	ASH1L|KAT6B|KAT6A
16481	0.00096655	0.005763	5	494	23	14305	negative regulation of transcription	BPTF|KAT6B|BAZ2A|NSD1|KAT6A
44260	0.001014	0.0059716	13	3508	23	14305	cellular macromolecule metabolic process	TAF1|KAT7|MLL|CREBBP|EP300|BAZ1B|ASH1L|KAT6B|KDM5A|SETD2|NSD1|BAZ2A|KAT6A
6333	0.0010629	0.0061827	3	127	23	14305	chromatin assembly or disassembly	BAZ1B|KAT6B|KAT6A
6351	0.0010945	0.0062901	4	291	23	14305	transcription, DNA-dependent	TAF1|MLL|ASH1L|KDM5A
19538	0.0011371	0.0064571	11	2611	23	14305	protein metabolic process	TAF1|KAT7|EP300|MLL|BAZ1B|CREBBP|SETD2|KAT6B|BAZ2A|NSD1|KAT6A
32774	0.0011513	0.0064611	4	295	23	14305	RNA biosynthetic process	TAF1|MLL|ASH1L|KDM5A
31324	0.0012169	0.0067493	6	786	23	14305	negative regulation of cellular metabolic process	EP300|BPTF|KAT6B|BAZ2A|NSD1|KAT6A
43193	0.0013226	0.0072516	3	137	23	14305	positive regulation of gene-specific transcription	TAF1|BPTF|MLL2
71103	0.0013789	0.0074745	3	139	23	14305	DNA conformation change	ASH1L|KAT6B|KAT6A
48863	0.0014246	0.0076264	2	35	23	14305	stem cell differentiation	CREBBP|KAT6A
48523	0.0014389	0.0076264	9	1844	23	14305	negative regulation of cellular process	PHIP|EP300|MLL|BPTF|CREBBP|KAT6B|BAZ2A|NSD1|KAT6A
34622	0.0014843	0.0077468	4	316	23	14305	cellular macromolecular complex assembly	TAF1|EP300|KAT6B|KAT6A
10629	0.0015737	0.0077468	5	551	23	14305	negative regulation of gene expression	BPTF|KAT6B|BAZ2A|NSD1|KAT6A
45862	0.0015915	0.0077468	2	37	23	14305	positive regulation of proteolysis	TAF1|EP300
42766	0.0016078	0.0077468	1	1	23	14305	nucleosome mobilization	ARID1A
117	0.0016078	0.0077468	1	1	23	14305	regulation of transcription involved in G2/M-phase of mitotic cell cycle	TAF1
10452	0.0016078	0.0077468	1	1	23	14305	histone H3-K36 methylation	SETD2
18022	0.0016078	0.0077468	1	1	23	14305	peptidyl-lysine methylation	SETD2
18023	0.0016078	0.0077468	1	1	23	14305	peptidyl-lysine trimethylation	SETD2
34725	0.0016078	0.0077468	1	1	23	14305	DNA replication-dependent nucleosome disassembly	BAZ1B
45934	0.0016379	0.0078128	5	556	23	14305	negative regulation of nucleobase, nucleoside, nucleotide and nucleic acid metabolic process	BPTF|KAT6B|BAZ2A|NSD1|KAT6A
51172	0.0017175	0.0081114	5	562	23	14305	negative regulation of nitrogen compound metabolic process	BPTF|KAT6B|BAZ2A|NSD1|KAT6A
6304	0.0019519	0.0091279	2	41	23	14305	DNA modification	MLL|BAZ2A
9892	0.0019812	0.009175	6	864	23	14305	negative regulation of metabolic process	EP300|BPTF|KAT6B|BAZ2A|NSD1|KAT6A
6350	0.0020479	0.0093928	4	345	23	14305	transcription	TAF1|MLL|ASH1L|KDM5A
10558	0.0021755	0.0098828	5	593	23	14305	negative regulation of macromolecule biosynthetic process	BPTF|KAT6B|BAZ2A|NSD1|KAT6A
31327	0.0024795	0.011158	5	611	23	14305	negative regulation of cellular biosynthetic process	BPTF|KAT6B|BAZ2A|NSD1|KAT6A
22607	0.0026221	0.011689	6	913	23	14305	cellular component assembly	TAF1|EP300|MLL|CREBBP|KAT6B|KAT6A
9890	0.0026613	0.011754	5	621	23	14305	negative regulation of biosynthetic process	BPTF|KAT6B|BAZ2A|NSD1|KAT6A
48519	0.0027555	0.012058	9	2020	23	14305	negative regulation of biological process	PHIP|EP300|MLL|BPTF|CREBBP|KAT6B|BAZ2A|NSD1|KAT6A
43984	0.0032132	0.013564	1	2	23	14305	histone H4-K16 acetylation	MLL
30718	0.0032132	0.013564	1	2	23	14305	germ-line stem cell maintenance	CREBBP
51123	0.0032132	0.013564	1	2	23	14305	RNA polymerase II transcriptional preinitiation complex assembly	TAF1
70897	0.0032132	0.013564	1	2	23	14305	transcriptional preinitiation complex assembly	TAF1
43170	0.0038599	0.016151	13	4017	23	14305	macromolecule metabolic process	TAF1|KAT7|MLL|CREBBP|EP300|BAZ1B|ASH1L|KAT6B|KDM5A|SETD2|NSD1|BAZ2A|KAT6A
32583	0.0045666	0.018942	3	212	23	14305	regulation of gene-specific transcription	TAF1|BPTF|MLL2
60261	0.0048161	0.019468	1	3	23	14305	positive regulation of transcription initiation from RNA polymerase II promoter	TAF1
60298	0.0048161	0.019468	1	3	23	14305	positive regulation of sarcomere organization	EP300
34723	0.0048161	0.019468	1	3	23	14305	DNA replication-dependent nucleosome organization	BAZ1B
44085	0.0049015	0.019647	6	1035	23	14305	cellular component biogenesis	TAF1|EP300|MLL|CREBBP|KAT6B|KAT6A
30162	0.0049828	0.019807	2	66	23	14305	regulation of proteolysis	TAF1|EP300
7507	0.0051278	0.020137	3	221	23	14305	heart development	EP300|BAZ1B|PBRM1
48856	0.0051521	0.020137	10	2656	23	14305	anatomical structure development	EP300|MLL|BPTF|BAZ1B|CREBBP|PBRM1|ARID1A|ARID1B|NSD1|KAT6A
51130	0.0051926	0.020137	3	222	23	14305	positive regulation of cellular component organization	PHIP|TAF1|EP300
90304	0.0064121	0.023911	7	1460	23	14305	nucleic acid metabolic process	TAF1|KAT7|MLL|BAZ1B|ASH1L|KDM5A|BAZ2A
33148	0.0064165	0.023911	1	4	23	14305	positive regulation of estrogen receptor signaling pathway	MLL2
33145	0.0064165	0.023911	1	4	23	14305	positive regulation of steroid hormone receptor signaling pathway	MLL2
60297	0.0064165	0.023911	1	4	23	14305	regulation of sarcomere organization	EP300
32025	0.0064165	0.023911	1	4	23	14305	response to cobalt ion	EP300
33043	0.0065945	0.024384	3	242	23	14305	regulation of organelle organization	PHIP|EP300|MLL
32502	0.0067795	0.024875	11	3235	23	14305	developmental process	EP300|MLL|BPTF|BAZ1B|CREBBP|PBRM1|ARID1A|ARID1B|KDM5A|NSD1|KAT6A
6334	0.0077753	0.028312	2	83	23	14305	nucleosome assembly	KAT6B|KAT6A
10605	0.0079079	0.028576	5	802	23	14305	negative regulation of macromolecule metabolic process	BPTF|KAT6B|BAZ2A|NSD1|KAT6A
51569	0.0080145	0.028744	1	5	23	14305	regulation of histone H3-K4 methylation	MLL
31497	0.0085143	0.030308	2	87	23	14305	chromatin assembly	KAT6B|KAT6A
6259	0.0086446	0.030544	4	517	23	14305	DNA metabolic process	KAT7|MLL|BAZ1B|BAZ2A
10638	0.0092838	0.032562	2	91	23	14305	positive regulation of organelle organization	PHIP|EP300
43981	0.00961	0.032742	1	6	23	14305	histone H4-K5 acetylation	KAT7
43982	0.00961	0.032742	1	6	23	14305	histone H4-K8 acetylation	KAT7
60177	0.00961	0.032742	1	6	23	14305	regulation of angiotensin metabolic process	EP300
10560	0.00961	0.032742	1	6	23	14305	positive regulation of glycoprotein biosynthetic process	EP300
51128	0.0099166	0.033548	4	538	23	14305	regulation of cellular component organization	PHIP|TAF1|EP300|MLL
43983	0.011203	0.035816	1	7	23	14305	histone H4-K12 acetylation	KAT7
16572	0.011203	0.035816	1	7	23	14305	histone phosphorylation	BAZ1B
31498	0.011203	0.035816	1	7	23	14305	chromatin disassembly	BAZ1B
33146	0.011203	0.035816	1	7	23	14305	regulation of estrogen receptor signaling pathway	MLL2
42921	0.011203	0.035816	1	7	23	14305	glucocorticoid receptor signaling pathway	ARID1A
183	0.011203	0.035816	1	7	23	14305	chromatin silencing at rDNA	BAZ2A
6337	0.011203	0.035816	1	7	23	14305	nucleosome disassembly	BAZ1B
32986	0.011203	0.035816	1	7	23	14305	protein-DNA complex disassembly	BAZ1B
32268	0.011306	0.035816	4	559	23	14305	regulation of cellular protein metabolic process	PHIP|TAF1|EP300|MLL
10552	0.011338	0.035816	2	101	23	14305	positive regulation of gene-specific transcription from RNA polymerase II promoter	TAF1|MLL2
7275	0.011671	0.036626	10	2972	23	14305	multicellular organismal development	EP300|MLL|BPTF|BAZ1B|PBRM1|ARID1A|ARID1B|KDM5A|NSD1|KAT6A
51568	0.012794	0.039119	1	8	23	14305	histone H3-K4 methylation	MLL
43568	0.012794	0.039119	1	8	23	14305	positive regulation of insulin-like growth factor receptor signaling pathway	PHIP
31958	0.012794	0.039119	1	8	23	14305	corticosteroid receptor signaling pathway	ARID1A
43044	0.012794	0.039119	1	8	23	14305	ATP-dependent chromatin remodeling	BAZ1B
43627	0.01428	0.043092	2	114	23	14305	response to estrogen stimulus	EP300|MLL2
60260	0.014382	0.043092	1	9	23	14305	regulation of transcription initiation from RNA polymerase II promoter	TAF1
31060	0.014382	0.043092	1	9	23	14305	regulation of histone methylation	MLL
9790	0.014454	0.043092	4	601	23	14305	embryonic development	EP300|MLL|NSD1|KAT6A
44419	0.014937	0.044169	3	327	23	14305	interspecies interaction between organisms	TAF1|EP300|CREBBP
51789	0.015001	0.044169	2	117	23	14305	response to protein stimulus	EP300|SETD2
43491	0.015967	0.046727	1	10	23	14305	protein kinase B signaling cascade	EP300
