# Supplementary material for: Bioinformatics analysis of thousands of TCGA tumors to determine the involvement of epigenetic regulators in human cancer
Source: BMC Genomics. 2015 Jun 18;16(Suppl 8):S5. doi: 10.1186/1471-2164-16-S8-S5 (PMC4480953; doi:10.1186/1471-2164-16-S8-S5)
Supplement: Additional file 15 — Mass spectrometry results. List of identified proteins and corresponding quantitative results. [file 1471-2164-16-S8-S5-S15.xls]

## Sheet: day2
UniProt ID	Sum of vista_peak_area_light	Sum of vista_peak_area_heavy	log2ratios	log2product
TRFL_HUMAN	3.25327e+08	288186	-10.1407	46.414
ALBU_HUMAN	12129191787	1.46024e+07	-9.69806	57.2975
APOA1_HUMAN	3.83587e+08	495100	-9.59762	47.4323
K2C5_HUMAN	1.37664e+07	34838.3	-8.62626	38.803
UBE4A_HUMAN	1.49874e+07	61097.8	-7.93841	39.7361
K1C13_HUMAN	1.74267e+07	78257.3	-7.79886	40.3107
APOB_HUMAN	5.02199e+07	308417	-7.34723	43.8163
A2MG_HUMAN	7.90333e+08	5.2997e+06	-7.22041	51.8954
HBA_HUMAN	1577847149	1.12718e+07	-7.1291	53.9815
ANT3_HUMAN	2.75486e+07	263257	-6.70936	42.7216
K22E_HUMAN	5.89715e+08	7.01908e+06	-6.39259	51.8783
TRYP_PIGC	29528586086	4.97734e+08	-5.89059	63.6722
FA5_HUMAN	5.618e+07	1.63332e+06	-5.10418	46.3829
K2C4_HUMAN	2.10459e+07	631331	-5.059	43.5951
ITIH3_HUMAN	5.83163e+07	2.02944e+06	-4.84475	46.75
K1C10_HUMAN	1301147147	4.57207e+07	-4.83079	55.7235
LEG7_HUMAN	313239	15471.4	-4.33959	32.1742
MDN1_HUMAN	6.22793e+08	3.51431e+07	-4.14744	54.2809
VTNC_HUMAN	7.73693e+07	4.42629e+06	-4.12759	48.2829
SPTA2_HUMAN	1.1369e+07	662576	-4.10087	42.7763
KI67_HUMAN	2.00558e+06	139363	-3.8471	38.0241
K1C9_HUMAN	3.33104e+08	2.78237e+07	-3.58159	53.0412
ITIH2_HUMAN	3.37741e+08	2.95917e+07	-3.51265	53.15
PUS7_HUMAN	2.48217e+07	2.36292e+06	-3.39296	45.7372
THBG_HUMAN	2.54033e+07	2.7399e+06	-3.21282	45.9842
EPIPL_HUMAN	1.03283e+08	1.23646e+07	-3.06232	50.1817
K2C1_HUMAN	1840284147	2.24144e+08	-3.03743	58.5171
K1C14_HUMAN	1.77904e+07	2.27771e+06	-2.96545	45.2037
H14_HUMAN	2.74568e+07	3.62998e+06	-2.91913	46.5022
H15_HUMAN	1448023114	1.93833e+08	-2.9012	57.9617
FINC_HUMAN	2.26375e+07	3.41992e+06	-2.72668	46.1377
H12_HUMAN	1312013933	2.10724e+08	-2.63835	57.9399
NFU1_HUMAN	4.53601e+07	7.48435e+06	-2.59948	48.2704
VIME_HUMAN	7.78515e+06	1.39314e+06	-2.48239	43.3022
H11_HUMAN	4.02176e+08	7.44501e+07	-2.43348	54.733
RBGP1_HUMAN	1.57728e+07	2.95237e+06	-2.41749	45.4044
IGHG4_HUMAN	1.54748e+08	3.22759e+07	-2.26139	52.1493
CNPY2_HUMAN	7.38594e+07	1.62113e+07	-2.18778	50.0888
ERG24_HUMAN	7.03229e+06	1.64518e+06	-2.09574	43.3954
FRK_HUMAN	1.89815e+07	4.48874e+06	-2.08021	46.276
TTC37_HUMAN	9.9953e+07	2.60236e+07	-1.94143	51.2081
PXK_HUMAN	2.16435e+07	5.67488e+06	-1.93127	46.8036
FRIH_HUMAN	3.18759e+07	8.39643e+06	-1.92462	47.9273
NOB1_HUMAN	4.86951e+07	1.43725e+07	-1.76047	49.3141
FA50A_HUMAN	1.16965e+07	3.5462e+06	-1.72174	45.2374
CCD43_HUMAN	5.5196e+07	1.71295e+07	-1.68808	49.748
H1X_HUMAN	4.25838e+07	1.38112e+07	-1.62446	49.0631
FRIL_HUMAN	4.51459e+07	15071338	-1.58279	49.2734
RRS1_HUMAN	1.62402e+08	5.4655e+07	-1.57115	52.9788
DCXR_HUMAN	2.94574e+08	9.9869e+07	-1.56052	54.7076
ARI2_HUMAN	2.56726e+07	9.25622e+06	-1.47174	47.7557
AGK_HUMAN	2.14822e+08	7.9171e+07	-1.4401	53.917
GBG7_HUMAN	1.20632e+06	469411	-1.36168	39.0427
GALK1_HUMAN	2.08545e+08	8.12025e+07	-1.36076	53.9108
BIRC6_HUMAN	1.67662e+07	7.16989e+06	-1.22553	46.7726
MCCB_HUMAN	1.07244e+07	4.60875e+06	-1.21845	45.4903
MTNA_HUMAN	4.43992e+06	1.98047e+06	-1.1647	42.9995
MFAP1_HUMAN	6.69256e+07	3.05069e+07	-1.13342	50.8587
PARP1_HUMAN	1926207496	8.94826e+08	-1.10608	60.5801
ZFR_HUMAN	4.56579e+07	2.1621e+07	-1.07843	49.8103
DHSD_HUMAN	113525	53781.1	-1.07784	32.5075
APMAP_HUMAN	1.45046e+07	7.009e+06	-1.04923	46.5308
BL1S1_HUMAN	8.28762e+06	4.02184e+06	-1.0431	44.922
NDUV2_HUMAN	1.81261e+08	8.88521e+07	-1.02859	53.8384
CH033_HUMAN	5.61391e+06	2.77438e+06	-1.01684	43.8243
Q6IPH7_HUMAN	4.53096e+08	2.25455e+08	-1.00698	56.5035
LEG1_HUMAN	1.45214e+08	7.22837e+07	-1.00644	53.2208
HMHA1_HUMAN	8.76917e+07	4.36916e+07	-1.00508	51.7668
SETX_HUMAN	1.80287e+06	913544	-0.980747	40.583
AAKG1_HUMAN	98924274	5.12888e+07	-0.947682	52.172
WDR75_HUMAN	7.66536e+06	3.99084e+06	-0.941659	44.7982
PAG1_HUMAN	2.19096e+08	114455072	-0.936782	54.4772
DBLOH_HUMAN	1.15651e+08	6.0595e+07	-0.932505	52.6379
CDK1_HUMAN	886576816	465898188	-0.928231	58.5191
SYNE1_HUMAN	9.83631e+07	5.20746e+07	-0.917536	52.1857
PDCD4_HUMAN	9.63866e+07	5.10362e+07	-0.917311	52.1273
RPGF6_HUMAN	4.30225e+06	2.28404e+06	-0.913505	43.1598
PPT1_HUMAN	2.44367e+07	1.30263e+07	-0.907622	48.1775
NT5C_HUMAN	1.65233e+07	8.85612e+06	-0.899758	47.0562
UBP47_HUMAN	1.28951e+08	6.94752e+07	-0.892248	52.9922
DQA1_HUMAN	1.72277e+07	9.64085e+06	-0.837494	47.239
NCKPL_HUMAN	6.83327e+07	3.83523e+07	-0.833264	51.2189
IAH1_HUMAN	4.10067e+06	2.3208e+06	-0.82124	43.1136
GRDN_HUMAN	7.99917e+06	4.53431e+06	-0.818967	45.0439
SC16A_HUMAN	1.13365e+06	643900	-0.816064	39.409
TSTD1_HUMAN	3.11421e+06	1.77466e+06	-0.811328	42.3295
ATX2_HUMAN	8.42166e+07	4.81277e+07	-0.807236	51.848
TBL3_HUMAN	2.53385e+07	1.44809e+07	-0.807178	48.3825
TMOD3_HUMAN	3.2339e+07	1.84976e+07	-0.805935	49.0876
MYO1G_HUMAN	8.75723e+06	5.04581e+06	-0.795389	45.3287
HSP74_HUMAN	2150808740	1244909426	-0.788838	61.2156
NUCKS_HUMAN	1.09117e+07	6.32753e+06	-0.786157	45.9726
O95101_HUMAN	464845	273516	-0.765124	36.8877
CPNE1_HUMAN	2.76745e+06	1.63634e+06	-0.758087	42.0422
H31T_HUMAN	11166525097	6617438134	-0.754836	66.0021
NADC_HUMAN	2.58039e+07	1.52918e+07	-0.75483	48.4873
DHRS7_HUMAN	1.01573e+08	6.04164e+07	-0.749502	52.4464
LEUK_HUMAN	1.37875e+06	831392	-0.729758	40.0601
HV201_HUMAN	1.16208e+07	7.05958e+06	-0.719059	46.2214
SORL_HUMAN	1.93043e+08	1.17335e+08	-0.718289	54.3304
DDI2_HUMAN	4.00093e+07	2.44631e+07	-0.709725	49.7979
NCF1C_HUMAN	4.83388e+06	2.95702e+06	-0.709038	43.7005
F162A_HUMAN	7.3044e+07	4.46877e+07	-0.70889	51.5356
DEOC_HUMAN	4.22176e+07	2.58506e+07	-0.707643	49.955
DHAK_HUMAN	2.7599e+07	1.70837e+07	-0.691992	48.7442
H4_HUMAN	26582804369	16481258862	-0.689667	68.5699
PCYOX_HUMAN	3.84381e+06	2.38877e+06	-0.686268	43.0619
SUMO1_HUMAN	1.86584e+07	1.16348e+07	-0.681377	47.6253
ORNT1_HUMAN	1.20228e+07	7.49788e+06	-0.681225	46.3573
PSB9_HUMAN	2.50529e+07	1.57401e+07	-0.670529	48.4864
CHM2A_HUMAN	2.49391e+07	1.5686e+07	-0.668929	48.4749
MPI_HUMAN	1.02814e+07	6.50497e+06	-0.660419	45.9266
CDIPT_HUMAN	5.05942e+06	3.22043e+06	-0.651718	43.8894
PNCB_HUMAN	6.74837e+06	4.31092e+06	-0.646544	44.7257
B4DG45_HUMAN	2.23294e+06	1.42843e+06	-0.644514	41.5365
ANXA7_HUMAN	4.8787e+07	3.14232e+07	-0.634668	50.4453
ODBA_HUMAN	3.81264e+07	2.45792e+07	-0.633355	49.7352
NFKB1_HUMAN	2.23087e+07	1.44847e+07	-0.623078	48.1991
SMYD3_HUMAN	1.67355e+07	1.08731e+07	-0.622154	47.3707
RRAS2_HUMAN	4.69961e+07	3.06679e+07	-0.61581	50.3563
COX2_HUMAN	2.82097e+08	1.84134e+08	-0.615437	55.5278
NCF1B_HUMAN	9.97736e+08	6.52836e+08	-0.611937	59.1762
IGHG1_HUMAN	3.37145e+07	2.21659e+07	-0.605025	49.4087
DQB1_HUMAN	4.14855e+07	2.72909e+07	-0.604184	50.008
MA2B1_HUMAN	933847	616905	-0.598139	39.0675
PDK1_HUMAN	4.48116e+07	2.96875e+07	-0.594019	50.2407
S10AB_HUMAN	4.17708e+06	2.77428e+06	-0.59038	43.3977
IF16_HUMAN	2.24001e+07	1.49349e+07	-0.584812	48.2492
EMAL2_HUMAN	9.81535e+06	6.54751e+06	-0.584093	45.8691
LAMP1_HUMAN	1.21916e+07	8.13319e+06	-0.583994	46.4948
NUMA1_HUMAN	4.73849e+07	3.16231e+07	-0.583448	50.4124
RISC_HUMAN	5.15887e+06	3.45452e+06	-0.578572	44.0187
ALDOC_HUMAN	1202524000	806714176	-0.575936	59.7509
MMS19_HUMAN	9.10292e+06	6.10834e+06	-0.575549	45.6602
SYNE2_HUMAN	3.82831e+06	2.57277e+06	-0.573387	43.1632
RBM8A_HUMAN	2.50527e+08	170311526	-0.55679	55.244
NIPS1_HUMAN	2.45827e+08	1.67382e+08	-0.5545	55.1916
PTCD3_HUMAN	7.56841e+06	5.16464e+06	-0.551322	45.1518
ITPR1_HUMAN	6.90013e+07	4.71056e+07	-0.550724	51.5295
ASML_HUMAN	1.07713e+07	7.36149e+06	-0.549117	46.1722
CX7A2_HUMAN	3.0754e+07	2.10257e+07	-0.548621	49.1999
PDXK_HUMAN	1.19686e+07	8.18365e+06	-0.548443	46.4771
ECI2_HUMAN	2.88786e+07	1.97703e+07	-0.546666	49.0203
XPO7_HUMAN	5.3056e+07	3.64759e+07	-0.540572	50.7815
PIMT_HUMAN	5.54678e+08	3.81601e+08	-0.539585	57.5546
ANXA5_HUMAN	6.61141e+08	4.55141e+08	-0.538644	58.0621
DHSA_HUMAN	1.82717e+08	1.25945e+08	-0.536814	54.3533
ATD3A_HUMAN	2.02737e+08	1.40725e+08	-0.526729	54.6633
VDAC2_HUMAN	7.79203e+08	5.44205e+08	-0.517849	58.557
DIC_HUMAN	8.40182e+06	5.8848e+06	-0.51371	45.4908
PGAM5_HUMAN	152341463	1.06954e+08	-0.510313	53.8552
CISD1_HUMAN	1.19916e+08	8.43116e+07	-0.508222	53.1667
DPOD4_HUMAN	3.40297e+06	2.40226e+06	-0.502399	42.8943
HMG3M_HUMAN	8.97192e+06	6.34399e+06	-0.500025	45.6939
KIF5A_HUMAN	1.68362e+07	1.19158e+07	-0.498692	47.5114
TM14C_HUMAN	174012	123223	-0.497908	34.3197
BAF_HUMAN	9.46625e+07	6.70582e+07	-0.497379	52.4952
KTN1_HUMAN	1.6633e+08	1.17829e+08	-0.49735	54.1216
2B11_HUMAN	2.51522e+08	1.7857e+08	-0.494197	55.318
HKDC1_HUMAN	6.66655e+07	4.73505e+07	-0.493561	51.4873
SEPT1_HUMAN	8.68866e+07	6.17957e+07	-0.491628	52.2536
GNAS1_HUMAN	3.37472e+07	2.40037e+07	-0.491508	49.525
KCC2D_HUMAN	1.40669e+08	1.00074e+08	-0.491236	53.6442
ES1_HUMAN	376758694	2.68897e+08	-0.486589	56.4915
FKBP8_HUMAN	9.44747e+06	6.74908e+06	-0.485238	45.8578
QIL1_HUMAN	1.1803e+07	8.44785e+06	-0.482501	46.5028
FAM3C_HUMAN	4.22651e+06	3.02534e+06	-0.48237	43.5397
YLPM1_HUMAN	2.3324e+07	1.67068e+07	-0.481384	48.4692
RFC2_HUMAN	9.59817e+07	6.87836e+07	-0.480694	52.5518
TMSL3_HUMAN	3.6326e+07	2.61745e+07	-0.472841	49.7562
INO1_HUMAN	4.93883e+06	3.56841e+06	-0.468889	44.0026
AAPK1_HUMAN	3.43747e+07	2.48876e+07	-0.465919	49.6038
B4DUI1_HUMAN	402636	292085	-0.463089	36.7751
NIPBL_HUMAN	1.22275e+06	887418	-0.46245	39.981
KS6A1_HUMAN	1.40588e+07	1.02176e+07	-0.460415	47.0295
ADA_HUMAN	8.85474e+06	6.43572e+06	-0.460349	45.6957
HELC1_HUMAN	4.08105e+07	2.97146e+07	-0.457767	50.1071
PM34_HUMAN	2.89319e+07	2.10989e+07	-0.455494	49.1168
PLXB2_HUMAN	3.26836e+06	2.3842e+06	-0.455064	42.8252
TXTP_HUMAN	2.40962e+08	1.75821e+08	-0.454704	55.2338
ASC_HUMAN	3.9956e+06	2.92305e+06	-0.45094	43.409
T2EB_HUMAN	1.32607e+06	973062	-0.446555	40.2309
B4DRT3_HUMAN	7.50396e+07	5.5109e+07	-0.445363	51.8769
ERO1A_HUMAN	3.79367e+07	2.7961e+07	-0.440181	49.914
NIT1_HUMAN	5.5099e+07	4.06465e+07	-0.438893	50.9922
PSB5_HUMAN	3.23852e+08	2.39293e+08	-0.436555	56.105
SMHD1_HUMAN	1.22548e+08	9.05701e+07	-0.436245	53.3013
TTC35_HUMAN	1.69666e+07	1.25627e+07	-0.433546	47.5988
HVCN1_HUMAN	1.51038e+08	1.11923e+08	-0.432407	53.9083
HACD2_HUMAN	5.41237e+06	4.01789e+06	-0.429821	44.3058
ACYP1_HUMAN	2.60399e+07	1.93534e+07	-0.428133	48.8403
AIBP_HUMAN	1.0814e+08	8.05203e+07	-0.425479	52.9512
TOP2B_HUMAN	5.76492e+08	4.29323e+08	-0.425236	57.7802
NOP56_HUMAN	334534048	2.492e+08	-0.42485	56.2103
CPSF6_HUMAN	6.35114e+07	4.7318e+07	-0.424628	51.4164
MCAT_HUMAN	7.32508e+06	5.45945e+06	-0.424088	45.1847
A0AQY9_HUMAN	5.83307e+06	4.34784e+06	-0.423955	44.5277
LMAN1_HUMAN	6.56704e+07	4.90112e+07	-0.422132	51.5153
PGTB2_HUMAN	2.26901e+07	1.70034e+07	-0.416243	48.4549
DHB4_HUMAN	159577427	1.19706e+08	-0.414761	54.0846
NEK6_HUMAN	1.91385e+07	1.43637e+07	-0.414055	47.9659
2B1B_HUMAN	1.90428e+08	142929986	-0.413939	54.5954
SYHM_HUMAN	4.19979e+06	3.15226e+06	-0.413933	43.5898
IF2B3_HUMAN	3.26379e+07	2.45384e+07	-0.41151	49.5086
GBG2_HUMAN	3.40002e+06	2.5563e+06	-0.41149	42.9827
GNAI2_HUMAN	1.88973e+08	1.42136e+08	-0.410906	54.5763
P20D2_HUMAN	5.06413e+07	3.81495e+07	-0.408648	50.779
KINH_HUMAN	3.89858e+06	2.94227e+06	-0.406017	43.383
FLOT2_HUMAN	1.93446e+07	1.46052e+07	-0.405455	48.0054
PTN6_HUMAN	6.39279e+08	4.82835e+08	-0.404914	58.0988
B4DJT8_HUMAN	2.21381e+07	1.67345e+07	-0.403703	48.3964
NIPS2_HUMAN	6.97051e+07	5.29297e+07	-0.397186	51.7123
LAMP2_HUMAN	6.03048e+07	4.59085e+07	-0.39351	51.298
ACADV_HUMAN	3.30071e+08	2.51398e+08	-0.392806	56.2036
BRE_HUMAN	2.82921e+07	2.15662e+07	-0.391632	49.1162
THOC3_HUMAN	1.03408e+07	7.88769e+06	-0.390674	46.213
PUR1_HUMAN	1.15977e+08	8.85606e+07	-0.389105	53.1894
EPS15_HUMAN	3.19655e+06	2.44219e+06	-0.388345	42.8278
HDHD2_HUMAN	5.85654e+07	4.4832e+07	-0.38552	51.2216
RPR1A_HUMAN	2.73637e+07	2.09692e+07	-0.383991	49.0275
NPS3A_HUMAN	1.05416e+07	8.09763e+06	-0.380519	46.2787
RFC1_HUMAN	1.03878e+07	7.98318e+06	-0.37985	46.2369
CYC_HUMAN	2.25288e+08	1.73156e+08	-0.379704	55.1147
STK10_HUMAN	3.00753e+07	2.31562e+07	-0.377176	49.307
RAB4A_HUMAN	1.12221e+07	8.67783e+06	-0.370933	46.4687
RAP2A_HUMAN	3.68182e+07	2.84767e+07	-0.370635	49.8972
3HIDH_HUMAN	1.52282e+08	1.17822e+08	-0.370137	53.9942
LRMP_HUMAN	1.69117e+08	1.31101e+08	-0.367336	54.2996
CERS2_HUMAN	9.34387e+06	7.24547e+06	-0.366941	45.9442
DHB7_HUMAN	9.66253e+06	7.53326e+06	-0.359126	46.0488
PPP5_HUMAN	4.58895e+07	3.57931e+07	-0.35848	50.5448
SORCN_HUMAN	1.06805e+08	8.33306e+07	-0.358065	52.9828
K6PL_HUMAN	3.62273e+08	2.82726e+08	-0.357673	56.5073
DPB1_HUMAN	1.14524e+08	8.93813e+07	-0.357602	53.1845
AP180_HUMAN	1.20829e+07	9.43054e+06	-0.357557	46.6954
UGPA_HUMAN	4.45392e+08	3.47906e+08	-0.356377	57.1046
KCC2B_HUMAN	1.05633e+07	8.26504e+06	-0.353962	46.3111
YTDC2_HUMAN	1.32259e+07	1.03497e+07	-0.35378	46.96
PSA3_HUMAN	3.17955e+08	2.48813e+08	-0.353762	56.1347
TPM4_HUMAN	7.96217e+07	6.23118e+07	-0.353657	52.1397
GBRL2_HUMAN	1.97223e+08	1.54592e+08	-0.351368	54.7591
ROCK2_HUMAN	5.04182e+07	3.95251e+07	-0.351176	50.8237
CY1_HUMAN	2.23785e+07	1.75438e+07	-0.351154	48.4801
UN45A_HUMAN	2.56925e+07	2.01668e+07	-0.349368	48.8803
LANC1_HUMAN	2.68439e+07	2.10848e+07	-0.348391	49.0078
D3DX93_HUMAN	4.00779e+06	3.14815e+06	-0.348304	43.5204
ITAL_HUMAN	2.25679e+08	1.77524e+08	-0.346256	55.1531
2B18_HUMAN	3.02613e+08	2.38331e+08	-0.344503	56.0013
MSMO1_HUMAN	5.75925e+06	4.54235e+06	-0.342442	44.5725
CP080_HUMAN	1.2988e+07	1.02443e+07	-0.342354	46.919
KC1AL_HUMAN	6.89434e+06	5.44013e+06	-0.341773	45.0922
CF211_HUMAN	2.76971e+08	218772724	-0.340301	55.75
HACD3_HUMAN	1.69871e+07	1.34226e+07	-0.339773	47.6961
2B13_HUMAN	1.69037e+08	1.33603e+08	-0.339386	54.3261
DRB3_HUMAN	2.08415e+07	1.65157e+07	-0.335622	48.2903
VASP_HUMAN	1.0352e+08	8.21111e+07	-0.334265	52.9164
IPO9_HUMAN	6.3243e+07	5.02126e+07	-0.332856	51.4959
HMGB3_HUMAN	5.31606e+07	4.22736e+07	-0.330599	50.9971
MTX2_HUMAN	5.30319e+06	4.21854e+06	-0.330118	44.3467
KPRB_HUMAN	1.4285e+08	1.1371e+08	-0.329149	53.8507
ACPH_HUMAN	2.76048e+08	2.19755e+08	-0.329028	55.7517
K6PP_HUMAN	5.57556e+08	4.4422e+08	-0.327844	57.7812
HEBP2_HUMAN	6.78895e+06	5.4155e+06	-0.326095	45.0634
TNPO3_HUMAN	3.1224e+06	2.49386e+06	-0.324278	42.8242
SFXN1_HUMAN	2.16746e+08	1.73226e+08	-0.323343	55.0595
GNA12_HUMAN	1.05414e+08	8.42559e+07	-0.32322	52.9798
O19741_HUMAN	6.61757e+06	5.29095e+06	-0.322774	44.993
ATP8_HUMAN	476733	381164	-0.322767	37.4029
DHB12_HUMAN	6.17846e+08	4.9415e+08	-0.3223	58.083
ARL8B_HUMAN	4.68208e+07	3.74734e+07	-0.321284	50.64
NB5R1_HUMAN	4.13199e+06	3.30853e+06	-0.320645	43.6362
ILEU_HUMAN	1.94848e+08	1.56201e+08	-0.31894	54.7566
KCC2A_HUMAN	1.19799e+08	9.60505e+07	-0.318748	53.3533
RAC2_HUMAN	3.46782e+08	2.7808e+08	-0.318525	56.4204
NDUC2_HUMAN	1.80152e+07	1.44539e+07	-0.317755	47.8877
RCL_HUMAN	3.98372e+07	3.19664e+07	-0.31756	50.1777
SUMO3_HUMAN	3.48779e+06	2.79874e+06	-0.317537	43.1502
CHSP1_HUMAN	1.4283e+08	1.14647e+08	-0.317093	53.8624
MP2K3_HUMAN	6.46484e+06	5.19363e+06	-0.31587	44.9325
TBB4A_HUMAN	4417476076	3549549818	-0.315586	63.7656
THIL_HUMAN	5.79643e+08	4.6589e+08	-0.315176	57.906
H2AX_HUMAN	5.3614e+07	4.30955e+07	-0.315071	51.0371
APAF_HUMAN	1.09309e+06	879228	-0.3141	39.8059
LZIC_HUMAN	8.56302e+06	6.88928e+06	-0.313767	45.7456
DHSB_HUMAN	1.70634e+08	137416013	-0.312351	54.3803
MGMT_HUMAN	1.10773e+08	8.92774e+07	-0.31124	53.1348
DRA_HUMAN	4.6835e+08	3.7771e+08	-0.310307	57.2957
DHB8_HUMAN	6.46567e+06	5.21637e+06	-0.309753	44.939
UK114_HUMAN	7.16316e+07	5.78461e+07	-0.308377	51.8798
ITPR2_HUMAN	155849	126270	-0.303646	34.1959
GLYM_HUMAN	1156088293	9.36821e+08	-0.303406	59.9098
TIPRL_HUMAN	7.32555e+07	5.93892e+07	-0.302736	51.9501
DQA2_HUMAN	3.3318e+08	270207069	-0.302237	56.3212
DCPS_HUMAN	1.26755e+08	1.02825e+08	-0.301848	53.5331
ACOT8_HUMAN	1.04326e+07	8.46365e+06	-0.301742	46.3274
FLOT1_HUMAN	3.01726e+07	2.44861e+07	-0.301279	49.3922
SCAM3_HUMAN	1.29524e+07	1.05119e+07	-0.301196	46.9522
E9PL71_HUMAN	6.93895e+06	5.63607e+06	-0.300027	45.1525
LCAP_HUMAN	1.68812e+08	1.37136e+08	-0.299809	54.3619
RAB1B_HUMAN	1.62052e+07	1.31656e+07	-0.299689	47.6002
FAK2_HUMAN	1.045e+08	8.49019e+07	-0.299637	52.9782
BIG1_HUMAN	2.38843e+08	1.94079e+08	-0.299417	55.3636
B1AK87_HUMAN	7.40437e+07	6.02101e+07	-0.298371	51.9854
PLEK_HUMAN	4.13788e+08	3.36495e+08	-0.298306	56.9503
WIBG_HUMAN	7.92694e+07	6.45632e+07	-0.296054	52.1845
CD052_HUMAN	1.5738e+06	1.28239e+06	-0.295417	40.8762
CI046_HUMAN	2.59836e+06	2.11737e+06	-0.295331	42.323
RLA1_HUMAN	8.12459e+07	6.6264e+07	-0.29407	52.2575
PTPRC_HUMAN	3983804702	3254849038	-0.291556	63.4914
TIM14_HUMAN	8.39131e+06	6.85691e+06	-0.291337	45.7096
RAD50_HUMAN	3.77864e+08	3.0877e+08	-0.291334	56.6953
PGK1_HUMAN	10128157047	8278237048	-0.290976	66.1843
NNTM_HUMAN	3.20532e+08	2.62073e+08	-0.290497	56.2213
K1967_HUMAN	4.30685e+08	3.52332e+08	-0.289699	57.0744
PLCG1_HUMAN	1.46486e+06	1.19885e+06	-0.289103	40.6756
COX6C_HUMAN	1.65152e+07	1.35257e+07	-0.288086	47.6665
MBLC2_HUMAN	1.58108e+07	1.29611e+07	-0.286722	47.5421
GFRP_HUMAN	2.61643e+07	2.14554e+07	-0.286262	48.9959
P85A_HUMAN	4.28688e+07	3.51618e+07	-0.285918	50.4209
USO1_HUMAN	4.32491e+07	3.55107e+07	-0.284416	50.4479
ECHA_HUMAN	6.21826e+08	5.10716e+08	-0.283989	58.1399
NDUA5_HUMAN	1.82056e+07	1.49567e+07	-0.283586	47.9522
PDS5B_HUMAN	1.34497e+08	1.10621e+08	-0.281955	53.724
RAP2B_HUMAN	1.62744e+07	1.3393e+07	-0.281122	47.6311
GNAI1_HUMAN	4.80966e+07	3.96829e+07	-0.277415	50.7614
KCC1A_HUMAN	4.33503e+07	3.57736e+07	-0.277149	50.4619
SEC20_HUMAN	1.63911e+06	1.3534e+06	-0.27632	41.0126
RALA_HUMAN	1.37488e+08	1.13603e+08	-0.275307	53.7942
STXB2_HUMAN	5.68104e+07	4.69665e+07	-0.274524	51.2448
H2AV_HUMAN	1332661498	1101935809	-0.27427	60.3491
ACADM_HUMAN	1200167558	9.9368e+08	-0.272383	60.0488
DGUOK_HUMAN	5.7998e+06	4.80643e+06	-0.271038	44.6641
ACTN2_HUMAN	2.0385e+07	1.6915e+07	-0.269203	48.2928
NDUB4_HUMAN	2.82496e+07	2.34487e+07	-0.268723	49.2347
SUCB2_HUMAN	7.86723e+07	6.53911e+07	-0.266761	52.1919
H2A1A_HUMAN	20194149450	16791920754	-0.26617	68.2003
A6MWD7_HUMAN	5.20527e+07	4.32979e+07	-0.265677	51.0013
BCL2_HUMAN	2.07414e+07	1.72536e+07	-0.265613	48.3464
H2A1B_HUMAN	15519486022	12910784434	-0.265504	67.4412
SIN3A_HUMAN	4.52974e+06	3.76918e+06	-0.265178	43.9568
B2R776_HUMAN	1.16404e+06	968807	-0.264862	40.0366
DOCK5_HUMAN	2.06896e+07	1.722e+07	-0.264818	48.34
AIM1_HUMAN	4.96438e+06	4.13291e+06	-0.264455	44.2219
OPA1_HUMAN	7.59426e+07	6.32868e+07	-0.263005	52.0938
PYRG2_HUMAN	2.94348e+07	2.45343e+07	-0.262722	49.3593
MDHC_HUMAN	2154561784	1797065191	-0.261752	61.7477
PLCG2_HUMAN	2766434212	2308366959	-0.261155	62.4696
MP2K1_HUMAN	2.32931e+08	1.94489e+08	-0.260214	55.3304
EMAL4_HUMAN	4.42169e+07	3.69436e+07	-0.259273	50.5369
K6PF_HUMAN	1.96254e+08	1.64035e+08	-0.258714	54.8376
LYAR_HUMAN	4.16358e+07	3.48092e+07	-0.258359	50.3643
H2A2B_HUMAN	7.25169e+07	6.07029e+07	-0.256552	51.9671
DHE3_HUMAN	2.15571e+08	1.80491e+08	-0.256238	55.1109
HNRL2_HUMAN	2.69726e+08	2.25863e+08	-0.256044	55.7578
LYPL1_HUMAN	8.89352e+07	7.45274e+07	-0.254983	52.5575
MAOM_HUMAN	3.29409e+08	2.76056e+08	-0.254919	56.3357
ABHDA_HUMAN	2.00515e+07	1.68073e+07	-0.254624	48.2598
APOOL_HUMAN	1.15745e+07	9.70246e+06	-0.25453	46.6744
UBP7_HUMAN	6.0658e+08	5.08675e+08	-0.253953	58.0983
H2AY_HUMAN	3.48476e+08	292293475	-0.253641	56.4993
PPIE_HUMAN	1.70375e+07	1.42914e+07	-0.253568	47.7908
ECH1_HUMAN	461108214	3.86854e+08	-0.253314	57.3077
RAB8B_HUMAN	5.589e+07	4.68986e+07	-0.253045	51.2191
SART3_HUMAN	1.74618e+07	1.46593e+07	-0.252385	47.863
RHOA_HUMAN	2.66415e+08	223859406	-0.251084	55.7271
SYYC_HUMAN	9.4154e+08	7.91466e+08	-0.250495	59.3704
AIFM1_HUMAN	4.66787e+08	3.92411e+08	-0.250398	57.346
NB5R3_HUMAN	1.82903e+08	1.53965e+08	-0.248475	54.6445
BCL7A_HUMAN	1.31359e+07	1.10625e+07	-0.24784	47.0462
NDUA9_HUMAN	1.52577e+08	1.2851e+08	-0.247652	54.1223
ARK72_HUMAN	2.94072e+08	2.47693e+08	-0.247616	56.0156
SAM50_HUMAN	2.46091e+07	2.07419e+07	-0.246641	48.8587
K2C6B_HUMAN	2.34375e+07	1.97547e+07	-0.246623	48.718
CS042_HUMAN	54926.7	46314.8	-0.246036	31.2444
STA5B_HUMAN	6.25057e+06	5.27088e+06	-0.245944	44.9052
KTAP2_HUMAN	1.17458e+07	9.91268e+06	-0.244801	46.7265
SPCS3_HUMAN	3.22038e+07	2.718e+07	-0.244683	49.6368
PCY2_HUMAN	8.01857e+07	6.77083e+07	-0.244013	52.2697
DYN3_HUMAN	1.41299e+07	1.19314e+07	-0.243989	47.2605
PFD1_HUMAN	4.61179e+07	3.8947e+07	-0.243812	50.6738
TPM2_HUMAN	7.64335e+07	6.45561e+07	-0.243653	52.1318
RL24_HUMAN	1147850307	9.69826e+08	-0.243136	59.9494
H2AW_HUMAN	1.00877e+08	8.53384e+07	-0.241331	52.9347
GMPPB_HUMAN	1.67028e+07	1.41349e+07	-0.240824	47.7463
SAE2_HUMAN	2.06824e+08	175083780	-0.240358	55.0073
WDFY4_HUMAN	1.83991e+08	1.55858e+08	-0.239404	54.6707
ARF5_HUMAN	4.84752e+07	4.10752e+07	-0.238981	50.8225
SPT4H_HUMAN	1.41859e+07	1.20256e+07	-0.238349	47.2776
NOL7_HUMAN	1.74189e+07	1.47669e+07	-0.238288	47.87
ERGI1_HUMAN	42201868	3.57792e+07	-0.238185	50.4234
KCAB2_HUMAN	3.22815e+07	2.73766e+07	-0.237764	49.6506
ORC4_HUMAN	1.42064e+07	1.20555e+07	-0.236848	47.2832
B4DWY1_HUMAN	1.0639e+06	903056	-0.236472	39.8054
PO210_HUMAN	4.51796e+08	3.83622e+08	-0.235983	57.2662
RAC1_HUMAN	3.90239e+08	3.31556e+08	-0.235107	56.8445
THIK_HUMAN	1.35117e+07	1.14864e+07	-0.234289	47.1411
USP9X_HUMAN	2.5085e+08	2.13293e+08	-0.233985	55.5705
BABA1_HUMAN	6.88056e+06	5.85174e+06	-0.233661	45.1945
CAB39_HUMAN	3.0712e+08	2.61229e+08	-0.233485	56.155
K0614_HUMAN	1.56267e+07	1.32932e+07	-0.233326	47.5617
COR1B_HUMAN	7.22596e+06	6.15205e+06	-0.232123	45.3374
RBG1L_HUMAN	1.89252e+06	1.61145e+06	-0.231951	41.4718
ACAP2_HUMAN	5.22383e+07	4.45037e+07	-0.231183	51.046
TPIS_HUMAN	6910302693	5888262461	-0.230907	65.1413
CYFP1_HUMAN	3.54401e+08	3.02059e+08	-0.230552	56.5711
CYFP2_HUMAN	3.07937e+08	262467170	-0.230497	56.1656
FNBP1_HUMAN	5.82199e+06	4.96467e+06	-0.229815	44.7163
GSTO1_HUMAN	3.28938e+08	2.80687e+08	-0.228854	56.3576
RAP1A_HUMAN	6.08172e+08	5.1924e+08	-0.228078	58.1317
CUTA_HUMAN	3.56664e+07	3.04661e+07	-0.227361	49.9488
NDUA4_HUMAN	2.10506e+07	1.79821e+07	-0.227296	48.4274
PEA15_HUMAN	1.30299e+07	1.11332e+07	-0.226964	47.0437
MTPN_HUMAN	1.54875e+08	1.32349e+08	-0.226764	54.1863
SPSY_HUMAN	4.15414e+07	3.55027e+07	-0.226619	50.3895
CYTB_HUMAN	373560141	3.19264e+08	-0.22659	56.7269
SYAC_HUMAN	8.88999e+08	759824074	-0.226517	59.2287
SPB9_HUMAN	4.96438e+08	4.2442e+08	-0.226122	57.548
NDUS8_HUMAN	6.85817e+06	5.8636e+06	-0.226038	45.1927
TM205_HUMAN	1.30132e+07	1.11269e+07	-0.225921	47.041
CD81_HUMAN	9.40753e+07	8.04988e+07	-0.224849	52.7498
COX7C_HUMAN	2.04214e+06	1.74748e+06	-0.224806	41.6985
ETFA_HUMAN	3.66011e+08	3.13254e+08	-0.224555	56.6701
DYN2_HUMAN	3.5998e+07	3.08132e+07	-0.224368	49.9785
PTER_HUMAN	1.13459e+07	9.71719e+06	-0.223566	46.6478
SMC2_HUMAN	4.59956e+08	3.93938e+08	-0.223527	57.3303
ENOB_HUMAN	2.88178e+07	2.46828e+07	-0.223456	49.3375
HMGB2_HUMAN	1918800512	1644272026	-0.222756	61.4524
LTOR3_HUMAN	3.27314e+07	2.8055e+07	-0.222421	49.7059
BDH_HUMAN	8.02597e+07	6.8819e+07	-0.221867	52.2945
CB39L_HUMAN	1.43786e+08	123389513	-0.220705	53.978
UBC12_HUMAN	1.37693e+08	1.18171e+08	-0.220586	53.8532
DECR_HUMAN	3.73836e+08	3.20885e+08	-0.22035	56.7353
DTD1_HUMAN	6.09811e+06	5.23601e+06	-0.219893	44.86
SYDC_HUMAN	9.48674e+08	814573921	-0.219867	59.4228
AT12A_HUMAN	2.32576e+07	1.99708e+07	-0.219812	48.7226
IVD_HUMAN	2.36198e+06	2.02943e+06	-0.218919	42.1242
DJC10_HUMAN	1.83236e+07	1.5755e+07	-0.217896	48.0365
THIM_HUMAN	6.67883e+08	5.7434e+08	-0.217691	58.4123
PTSS1_HUMAN	4.7475e+06	4.08429e+06	-0.217085	44.1404
BCAT1_HUMAN	1.68218e+08	1.44762e+08	-0.216648	54.4349
RAB5B_HUMAN	3.17846e+07	2.73574e+07	-0.216397	49.6273
PI42A_HUMAN	9.17378e+07	7.89725e+07	-0.216165	52.6859
FYN_HUMAN	2.90347e+07	2.50114e+07	-0.215191	49.3674
RAB15_HUMAN	3.32309e+08	2.86279e+08	-0.215099	56.4008
PRPS2_HUMAN	4.18762e+07	3.60985e+07	-0.214192	50.4251
TOM70_HUMAN	11227633	9.68146e+06	-0.213757	46.6273
SC11A_HUMAN	4.18853e+07	3.61407e+07	-0.212819	50.4271
PRC2C_HUMAN	2.8105e+06	2.42659e+06	-0.211897	42.6329
AK1BF_HUMAN	4.78015e+07	4.13076e+07	-0.210647	50.8105
ACTY_HUMAN	1.12719e+07	9.7417e+06	-0.210485	46.642
UB2R2_HUMAN	2.22634e+07	1.92415e+07	-0.210452	48.6059
RL26_HUMAN	5.54399e+07	4.79183e+07	-0.210348	51.2385
SHLB2_HUMAN	3.73804e+07	3.23113e+07	-0.210241	50.1013
RN170_HUMAN	668224	577658	-0.210117	38.4898
FA49A_HUMAN	1.55926e+08	1.34812e+08	-0.209919	54.2227
MIF_HUMAN	7.2777e+08	6.29231e+08	-0.209892	58.6679
SNG2_HUMAN	2.5637e+08	2.21714e+08	-0.209523	55.6578
IDHP_HUMAN	9.81758e+08	849102490	-0.209429	59.5322
MIP18_HUMAN	7.73628e+06	6.6961e+06	-0.208319	45.5581
SNG1_HUMAN	1.70349e+07	1.47501e+07	-0.207768	47.8362
OXSR1_HUMAN	6.4796e+07	5.61394e+07	-0.206892	51.6919
GDS1_HUMAN	3.7512e+07	3.25173e+07	-0.206145	50.1156
GSHR_HUMAN	5.20626e+08	4.51501e+08	-0.205516	57.7058
LXN_HUMAN	2.01101e+07	1.7441e+07	-0.205436	48.3174
CAPZB_HUMAN	6.51033e+08	5.64725e+08	-0.205183	58.3511
IDH3B_HUMAN	5.07906e+07	4.40632e+07	-0.204988	50.9911
SMC1A_HUMAN	2.54813e+08	2.21325e+08	-0.203276	55.6465
DPM1_HUMAN	4.53226e+07	3.94225e+07	-0.201212	50.6662
HCK_HUMAN	9.04151e+06	7.87307e+06	-0.199638	46.0166
TOP1_HUMAN	1.26481e+08	1.1019e+08	-0.198925	53.6298
ERP29_HUMAN	414453196	3.61237e+08	-0.198265	57.055
GBG5_HUMAN	2.63694e+06	2.29851e+06	-0.198164	42.4627
RL14_HUMAN	741105330	6.46136e+08	-0.197841	58.7324
TOM5_HUMAN	860319	750306	-0.197392	39.2316
ERD21_HUMAN	4.95228e+06	4.32163e+06	-0.196518	44.2828
DPY30_HUMAN	1.24514e+07	1.08746e+07	-0.195344	46.9443
RS24_HUMAN	9.87928e+08	8.62823e+08	-0.195342	59.5643
FA49B_HUMAN	6.44524e+08	5.63005e+08	-0.195085	58.3322
PSME1_HUMAN	8.33079e+08	7.28085e+08	-0.194347	59.0734
TXD12_HUMAN	3.66834e+07	3.20618e+07	-0.194275	50.063
RAB6A_HUMAN	1.85491e+08	1.62165e+08	-0.193894	54.7397
GSTM1_HUMAN	1.20992e+08	1.05809e+08	-0.193458	53.5072
RL36L_HUMAN	8.03028e+06	7.02285e+06	-0.193394	45.6806
GNPI2_HUMAN	2.61074e+07	2.28333e+07	-0.193322	49.0826
CSK_HUMAN	1.33877e+08	1.17101e+08	-0.193158	53.7995
DOCK2_HUMAN	7.57583e+08	6.62664e+08	-0.193126	58.8005
RD23B_HUMAN	1.39302e+08	1.2185e+08	-0.193116	53.9142
RAB7A_HUMAN	1503890255	1315486937	-0.193102	60.779
GSTK1_HUMAN	1.28092e+08	1.12045e+08	-0.193094	53.6721
PFD6_HUMAN	7.12117e+07	6.23156e+07	-0.192521	51.9787
PPME1_HUMAN	2.21408e+07	1.93809e+07	-0.192066	48.6083
IR3IP_HUMAN	2.48276e+06	2.17416e+06	-0.191487	42.2955
NUDT5_HUMAN	3.98645e+08	3.49209e+08	-0.191012	56.95
ENOA_HUMAN	27350127029	23967815361	-0.190449	69.1512
QCR8_HUMAN	6.9336e+06	6.07667e+06	-0.190323	45.26
NUP54_HUMAN	1.12889e+07	9.89493e+06	-0.190145	46.6667
FDFT_HUMAN	2.95111e+08	2.58779e+08	-0.189537	56.0838
VDAC1_HUMAN	1173039142	1028712039	-0.189412	60.0658
Q562L9_HUMAN	2.77384e+07	2.43258e+07	-0.189392	49.2614
GSLG1_HUMAN	6.77854e+07	5.94511e+07	-0.189272	51.8397
RAB25_HUMAN	2.22386e+07	1.95247e+07	-0.187769	48.6254
ARL8A_HUMAN	1.81706e+08	159587685	-0.187255	54.6868
TBCA_HUMAN	293550933	2.5786e+08	-0.187022	56.071
PEX16_HUMAN	9.88182e+06	8.68201e+06	-0.186748	46.2859
RAB9A_HUMAN	1.23016e+08	1.08151e+08	-0.1858	53.5627
GBRAP_HUMAN	6.82478e+07	6.00057e+07	-0.185683	51.8629
SWP70_HUMAN	3.5836e+08	3.1523e+08	-0.185004	56.6487
P5CR1_HUMAN	1.39303e+08	1.22543e+08	-0.184943	53.9224
TMED5_HUMAN	1.01633e+07	8.94083e+06	-0.184884	46.3688
GLYC_HUMAN	1.60876e+08	1.41531e+08	-0.184836	54.3379
MP2K2_HUMAN	6.20572e+07	5.46019e+07	-0.184648	51.5895
PRDX3_HUMAN	1452956284	1279064470	-0.183902	60.6888
QOR_HUMAN	3.20442e+08	2.82168e+08	-0.183511	56.3275
LRP1_HUMAN	4.01095e+06	3.53216e+06	-0.183394	43.6876
B3KS36_HUMAN	3.79859e+06	3.3459e+06	-0.18307	43.531
PRS6A_HUMAN	4.08082e+08	3.59532e+08	-0.182738	57.0258
GRAP_HUMAN	2.25327e+07	1.9865e+07	-0.181794	48.6692
UB2V1_HUMAN	5.34663e+08	4.71569e+08	-0.181163	57.8069
M2OM_HUMAN	237212330	2.09369e+08	-0.180129	55.4631
PROF2_HUMAN	3.72832e+07	3.29071e+07	-0.180127	50.1239
ISOC2_HUMAN	1.40699e+07	12425335	-0.179326	47.3129
CMC1_HUMAN	6.53669e+07	5.77498e+07	-0.178744	51.7454
ATP5I_HUMAN	2.51195e+07	2.22101e+07	-0.177592	48.987
ODO2_HUMAN	8.36278e+07	7.39989e+07	-0.176478	52.4585
VAMP1_HUMAN	1.34914e+06	1.19397e+06	-0.176273	40.5509
KPCT_HUMAN	1.66705e+07	1.47569e+07	-0.175912	47.8057
MPPB_HUMAN	1.6312e+08	1.44402e+08	-0.175844	54.3869
RB11A_HUMAN	6.16598e+08	5.45871e+08	-0.175769	58.2237
HDGF_HUMAN	8.1505e+07	7.21622e+07	-0.175647	52.3851
1433E_HUMAN	3675346999	3254050145	-0.175644	63.3748
CAZA1_HUMAN	1428794261	1265210707	-0.175421	60.6489
TMED2_HUMAN	2.33455e+07	2.06777e+07	-0.175064	48.7782
NUPL1_HUMAN	1.8906e+07	1.67508e+07	-0.174612	48.1701
ACTBL_HUMAN	10993190563	9741129284	-0.174449	66.5373
FPPS_HUMAN	812188883	7.19774e+08	-0.174272	59.0202
NDUAB_HUMAN	1.46434e+07	1.29809e+07	-0.173853	47.4336
HEM3_HUMAN	4.40209e+06	3.90503e+06	-0.172857	43.9667
WDR11_HUMAN	9.24273e+06	8.20237e+06	-0.172277	46.1075
TOP1M_HUMAN	1.6362e+07	1.45343e+07	-0.170882	47.7568
CAP1_HUMAN	1063892352	9.45196e+08	-0.170667	59.8027
ACTA_HUMAN	40342739507	35849037043	-0.170375	70.2928
ACSL4_HUMAN	2.27625e+06	2.02307e+06	-0.170117	42.0663
PDK3_HUMAN	6.03008e+07	5.36274e+07	-0.169206	51.5221
DHRS4_HUMAN	9.33935e+06	8.30656e+06	-0.169071	46.1407
MTCH2_HUMAN	1.96618e+08	1.74987e+08	-0.168146	54.9335
INT11_HUMAN	1.82977e+07	1.62922e+07	-0.167481	48.0828
MTNB_HUMAN	4.85403e+07	4.32328e+07	-0.167059	50.8983
ROCK1_HUMAN	8.23279e+07	7.33546e+07	-0.166494	52.4233
NEK9_HUMAN	3.14623e+07	2.80371e+07	-0.166285	49.648
ACTB_HUMAN	33978408978	30287502974	-0.165896	69.8019
E7EUQ8_HUMAN	1.68636e+08	1.50326e+08	-0.165818	54.4928
FAH2A_HUMAN	6.55805e+07	5.84606e+07	-0.165802	51.7677
PSIP1_HUMAN	9.06196e+07	8.08177e+07	-0.165153	52.7015
ALDR_HUMAN	6.50463e+08	5.80232e+08	-0.164837	58.3889
ACTBM_HUMAN	5301060090	4731735656	-0.163911	64.4434
VINC_HUMAN	1698680660	1516724418	-0.163456	61.1601
TALDO_HUMAN	7.78788e+08	6.95453e+08	-0.163276	58.91
LDHA_HUMAN	11105397092	9919673159	-0.162896	66.5782
NASP_HUMAN	376522125	3.36384e+08	-0.162624	56.8137
TPD52_HUMAN	2011771070	1797847264	-0.162196	61.6494
ECHB_HUMAN	381241299	3.40728e+08	-0.162084	56.8502
ABHEB_HUMAN	2.21845e+08	1.98333e+08	-0.161632	55.2883
PPCS_HUMAN	2.49968e+07	2.23505e+07	-0.161433	48.989
MYO1E_HUMAN	1.70122e+08	1.5215e+08	-0.161078	54.5229
PP1B_HUMAN	1.64783e+07	1.47392e+07	-0.160909	47.7872
SPRY4_HUMAN	3.58796e+06	3.21054e+06	-0.160347	43.3891
PLSI_HUMAN	2021159867	1809129581	-0.159888	61.6652
BASP1_HUMAN	2.55847e+08	2.29135e+08	-0.159086	55.7023
NPL4_HUMAN	1.01674e+07	9.10732e+06	-0.158851	46.396
SNX5_HUMAN	1.38154e+08	1.23771e+08	-0.158597	53.9248
PP2BA_HUMAN	1.6655e+07	1.49376e+07	-0.157009	47.8219
UBP24_HUMAN	1.52497e+08	1.36781e+08	-0.156906	54.2115
F1142_HUMAN	1.09465e+07	9.81976e+06	-0.156707	46.6112
CDN2C_HUMAN	4.84398e+06	4.34915e+06	-0.15546	44.2601
DOCK7_HUMAN	2.11682e+07	1.90068e+07	-0.155382	48.5154
XPO2_HUMAN	8933249481	8022973334	-0.155048	65.958
PRPS1_HUMAN	2.80632e+08	2.52087e+08	-0.154763	55.9735
RAB5A_HUMAN	2.44984e+08	2.20071e+08	-0.154722	55.5815
SNAG_HUMAN	2.34352e+07	2.10531e+07	-0.154649	48.8097
CD53_HUMAN	5.69431e+07	5.1184e+07	-0.153829	51.3722
THYN1_HUMAN	4.37689e+07	3.9352e+07	-0.15347	50.6133
COX17_HUMAN	194406	174793	-0.153423	34.984
ULA1_HUMAN	3.86967e+07	3.48002e+07	-0.153116	50.2583
PNPO_HUMAN	6.68621e+07	6.01374e+07	-0.152927	51.8364
NAGK_HUMAN	3.55976e+07	3.20251e+07	-0.152576	50.018
QCR9_HUMAN	2.49152e+06	2.24152e+06	-0.152549	42.3446
8ODP_HUMAN	7.74444e+07	6.96852e+07	-0.152307	52.261
STMN1_HUMAN	2036475991	1832581028	-0.152198	61.6947
LYRM4_HUMAN	5.70242e+06	5.13379e+06	-0.15155	44.7347
SASH3_HUMAN	6.15635e+07	5.54277e+07	-0.151468	51.5997
URP2_HUMAN	5.47352e+08	4.92916e+08	-0.151127	57.9047
VAT1_HUMAN	7.70245e+07	6.93747e+07	-0.150908	52.2467
TLN1_HUMAN	1928796896	1737324993	-0.150834	61.5393
BTK_HUMAN	2.76418e+07	2.4913e+07	-0.149956	49.2907
AT5EL_HUMAN	2.51496e+06	2.26779e+06	-0.149244	42.375
PDC6I_HUMAN	4.05248e+08	3.65653e+08	-0.148331	57.0401
B2RDY9_HUMAN	437067711	3.94403e+08	-0.148188	57.2584
NAMPT_HUMAN	3.73213e+08	3.36922e+08	-0.147586	56.8033
G6PD_HUMAN	3.27611e+08	2.95866e+08	-0.147043	56.4278
RAB21_HUMAN	1.50086e+08	1.3555e+08	-0.146964	54.1755
COX5B_HUMAN	1.47118e+08	1.32873e+08	-0.146933	54.1179
RAB35_HUMAN	5.35189e+08	483386926	-0.14687	57.8441
CLIC1_HUMAN	9.56821e+08	8.64869e+08	-0.145767	59.5216
H2B1C_HUMAN	5163068599	4668404293	-0.145299	64.3859
ABCD3_HUMAN	1.22678e+07	1.10939e+07	-0.145111	46.9516
GALT2_HUMAN	1.68144e+07	1.52067e+07	-0.144995	47.8614
NAA20_HUMAN	6.1228e+06	5.53809e+06	-0.144803	44.9467
PSAL_HUMAN	1.4733e+08	1.33272e+08	-0.14467	54.1243
VATD_HUMAN	7.14324e+07	6.46203e+07	-0.14459	52.0356
CSN7A_HUMAN	1.24433e+07	1.12578e+07	-0.144441	46.9933
THIO_HUMAN	3.02017e+08	2.73301e+08	-0.144141	56.196
NDUS5_HUMAN	1.9569e+07	1.7709e+07	-0.144084	48.3
NDUS3_HUMAN	1.10887e+08	1.00365e+08	-0.143842	53.3052
PI3R4_HUMAN	1.31002e+07	1.18676e+07	-0.142558	47.1436
TACO1_HUMAN	2.9778e+07	2.69792e+07	-0.142396	49.5131
UBA3_HUMAN	8.37922e+07	7.59459e+07	-0.141844	52.4988
BCAT2_HUMAN	5.28763e+07	4.79266e+07	-0.141793	51.1704
LYPA2_HUMAN	2.85512e+07	2.588e+07	-0.141718	49.3924
CORO7_HUMAN	4.35544e+07	3.94832e+07	-0.141579	50.6111
MYO9B_HUMAN	4.07981e+07	3.69905e+07	-0.141346	50.4226
HDDC2_HUMAN	6.31235e+07	5.7256e+07	-0.140752	51.6826
LIS1_HUMAN	1.59414e+08	144614500	-0.140563	54.3558
IPO7_HUMAN	253049583	2.29581e+08	-0.140416	55.6893
GPC4_HUMAN	9.85487e+06	8.945e+06	-0.139756	46.3251
HNRH3_HUMAN	5.57895e+08	5.06393e+08	-0.139736	57.9711
RL35_HUMAN	3.91442e+08	3.55307e+08	-0.139731	56.9487
NDUV1_HUMAN	2.63218e+07	2.39005e+07	-0.139217	49.1603
DCTN1_HUMAN	1.9104e+08	1.73484e+08	-0.139071	54.8795
ML12A_HUMAN	9.08742e+08	8.25524e+08	-0.138562	59.38
DHCR7_HUMAN	7.02527e+07	6.38214e+07	-0.138514	51.9936
PX11B_HUMAN	1.19243e+07	1.08345e+07	-0.138268	46.8765
L2HDH_HUMAN	2.64917e+06	2.40785e+06	-0.137794	42.5364
OSTF1_HUMAN	2.23157e+08	2.02916e+08	-0.137179	55.3298
CCD25_HUMAN	8.20337e+07	7.46035e+07	-0.136973	52.4425
MYH9_HUMAN	8682892142	7896664326	-0.136932	65.8941
H2B1A_HUMAN	14913111992	13564679620	-0.136726	67.455
PDC10_HUMAN	1.14117e+08	1.03819e+08	-0.136441	53.3954
RB11B_HUMAN	6.761e+07	6.15108e+07	-0.136397	51.8851
RCL1_HUMAN	1.48265e+07	1.34892e+07	-0.136371	47.507
ARPC4_HUMAN	7.85296e+08	7.14526e+08	-0.13625	58.9611
XPOT_HUMAN	3.69502e+07	3.36245e+07	-0.13607	50.1421
Q59F66_HUMAN	4.10257e+07	3.73362e+07	-0.135952	50.4441
ARL3_HUMAN	5.4615e+07	4.97041e+07	-0.135931	51.2697
ANXA4_HUMAN	1.55025e+07	1.41092e+07	-0.135863	47.6361
CHM4A_HUMAN	4.06951e+07	3.70572e+07	-0.135101	50.4216
GDIR2_HUMAN	2585244601	2354262953	-0.135025	62.4003
HIBCH_HUMAN	1.1004e+08	1.00214e+08	-0.134948	53.292
MST4_HUMAN	9.51877e+07	8.67197e+07	-0.134416	52.8741
PGM2_HUMAN	6.2365e+07	5.68247e+07	-0.134218	51.6542
SCO1_HUMAN	3.3983e+06	3.09653e+06	-0.134162	43.2586
VKORL_HUMAN	1.90589e+07	1.73673e+07	-0.134091	48.2338
PRDX2_HUMAN	2402748163	2190343360	-0.133528	62.1905
SYVC_HUMAN	6.5741e+08	5.99702e+08	-0.132548	58.4519
ATP5L_HUMAN	6.20868e+07	5.66618e+07	-0.13191	51.6437
B4E0R1_HUMAN	7.67645e+07	7.00657e+07	-0.131732	52.2561
AT11A_HUMAN	4.52434e+06	4.13e+06	-0.131563	44.087
ATP5J_HUMAN	1.58265e+07	14447199	-0.131551	47.7001
ARPC5_HUMAN	2.359e+08	2.15355e+08	-0.131457	55.4957
NDUB1_HUMAN	2.52232e+06	2.30295e+06	-0.131262	42.4014
TKT_HUMAN	4229079819	3861731303	-0.131096	63.8243
AMPM1_HUMAN	2.00873e+07	1.83436e+07	-0.131012	48.3886
AIP_HUMAN	8.70937e+07	7.9534e+07	-0.130997	52.6211
SGTB_HUMAN	1.67932e+07	1.53369e+07	-0.130867	47.8719
DCK_HUMAN	5.80343e+08	5.30111e+08	-0.130611	58.0941
SEPT7_HUMAN	5.36889e+08	4.90427e+08	-0.130583	57.8695
CECR5_HUMAN	8.79395e+07	8.03467e+07	-0.130272	52.6497
CCS_HUMAN	1.91991e+07	1.75526e+07	-0.129354	48.2597
IDHC_HUMAN	4.24242e+08	3.87921e+08	-0.129125	57.1915
PLSL_HUMAN	29488227577	26967937243	-0.128894	69.4299
VP13C_HUMAN	6.20025e+07	5.67307e+07	-0.128195	51.6434
RS16_HUMAN	1882848447	1723292096	-0.12775	61.4928
RHG01_HUMAN	8.15466e+07	7.46482e+07	-0.127517	52.4347
SUCA_HUMAN	1.29728e+07	1.18785e+07	-0.127136	47.1308
DDRGK_HUMAN	1.38123e+07	1.26535e+07	-0.126412	47.3125
ATPO_HUMAN	6.09169e+08	5.58118e+08	-0.126272	58.2383
EHD1_HUMAN	3.19273e+08	2.92531e+08	-0.126201	56.3742
RO60_HUMAN	1.41891e+08	1.3006e+08	-0.125602	54.0348
LAP2B_HUMAN	4.90254e+07	4.49383e+07	-0.125585	50.9685
NDUS2_HUMAN	6.80704e+07	6.24065e+07	-0.125329	51.9157
SEP11_HUMAN	646468755	5.92754e+08	-0.125148	58.4109
AATM_HUMAN	1190885351	1092441683	-0.124478	60.1743
FUMH_HUMAN	5.91487e+08	5.42634e+08	-0.124368	58.1552
ACO13_HUMAN	4.49353e+07	4.12403e+07	-0.123796	50.7189
KPRA_HUMAN	6.52187e+07	5.98694e+07	-0.123467	51.7941
VAPA_HUMAN	3.19777e+08	2.93593e+08	-0.12325	56.3817
AT1A1_HUMAN	3.15763e+08	2.89912e+08	-0.123228	56.3453
VATL_HUMAN	1.07265e+07	9.8486e+06	-0.123188	46.5862
MPRD_HUMAN	1.00151e+07	9.19813e+06	-0.12276	46.3886
NU160_HUMAN	5.30679e+07	4.87883e+07	-0.121305	51.2014
ERG28_HUMAN	2.43577e+07	2.23952e+07	-0.121186	48.9546
HSDL2_HUMAN	1.83861e+08	1.69089e+08	-0.120833	54.7872
NIT2_HUMAN	4.96375e+07	4.56572e+07	-0.120587	51.0093
PGAM1_HUMAN	4994894497	4594652067	-0.120499	64.3151
ROAA_HUMAN	2.43819e+08	2.24314e+08	-0.120288	55.6022
ITB2_HUMAN	1.4046e+08	1.29239e+08	-0.120121	54.011
RAB1A_HUMAN	481207211	4.42847e+08	-0.119849	57.5643
DBPA_HUMAN	6.64583e+08	6.11611e+08	-0.119835	58.4959
UBA6_HUMAN	2.65489e+07	2.44386e+07	-0.119491	49.2048
CSN5_HUMAN	1.5216e+08	1.40078e+08	-0.119356	54.2427
U119B_HUMAN	8.03915e+06	7.40093e+06	-0.119337	45.7579
ATIF1_HUMAN	6.89611e+07	6.34923e+07	-0.119201	51.9594
CSN7B_HUMAN	3.41959e+07	3.14886e+07	-0.118993	49.9356
PLPP_HUMAN	8.86831e+07	8.17047e+07	-0.11824	52.6861
MPCP_HUMAN	8.93291e+08	8.23419e+08	-0.117503	59.3516
NAT10_HUMAN	161580101	1.48955e+08	-0.117373	54.418
RTCB_HUMAN	3.20876e+08	2.95882e+08	-0.116993	56.3979
ETFB_HUMAN	483471447	4.46005e+08	-0.11637	57.5813
MYH11_HUMAN	5.36996e+08	4.95444e+08	-0.116188	57.8845
D6R613_HUMAN	3.65723e+06	3.37436e+06	-0.11614	43.4885
CISD2_HUMAN	2.30115e+07	2.12331e+07	-0.116044	48.7957
BRK1_HUMAN	4.35794e+06	4.0248e+06	-0.114729	43.9957
GILT_HUMAN	6.30221e+07	5.82176e+07	-0.114401	51.7043
SEC62_HUMAN	5.25861e+06	4.85935e+06	-0.113919	44.5386
GLOD4_HUMAN	2.69591e+08	2.49127e+08	-0.113889	55.8985
RBM25_HUMAN	1.64521e+07	1.52184e+07	-0.112454	47.8311
HMGN2_HUMAN	1.60148e+07	1.48149e+07	-0.112359	47.7535
ATPK_HUMAN	4.61272e+07	4.26769e+07	-0.112163	50.8061
HMGB1_HUMAN	2285166423	2114526154	-0.111965	62.0673
QCR2_HUMAN	3.90539e+08	361405251	-0.111848	56.9699
WDR1_HUMAN	6.70941e+08	6.20894e+08	-0.111839	58.5314
SIAS_HUMAN	2.10862e+08	1.95214e+08	-0.111248	55.1922
H2B1B_HUMAN	15457284624	14314827572	-0.110777	67.5844
IMMT_HUMAN	2.35587e+08	2.1823e+08	-0.110412	55.513
SMC3_HUMAN	3.75149e+08	3.47518e+08	-0.110377	56.8554
DFFA_HUMAN	2.42306e+07	2.24461e+07	-0.110363	48.9503
TRNT1_HUMAN	1.43772e+07	1.33215e+07	-0.110029	47.4445
KAD2_HUMAN	8.5896e+08	7.95902e+08	-0.110001	59.246
ISOC1_HUMAN	4.2026e+07	3.89482e+07	-0.109725	50.5398
DRG2_HUMAN	5.04001e+07	4.67135e+07	-0.109586	51.0643
AT2A1_HUMAN	1.69225e+07	1.56904e+07	-0.109062	47.9158
RAB14_HUMAN	689713233	6.3967e+08	-0.108668	58.6142
QCR7_HUMAN	3.23227e+07	2.99794e+07	-0.108576	49.7835
KPCD_HUMAN	7.67835e+07	7.12414e+07	-0.108081	52.2805
PROF1_HUMAN	6857158556	6365889342	-0.107249	65.2427
ABCE1_HUMAN	5.20196e+08	4.82985e+08	-0.107077	57.8019
PRDX1_HUMAN	14727113862	13677473058	-0.106673	67.4488
CHCH1_HUMAN	3.63103e+06	3.37239e+06	-0.106609	43.4773
LIMS1_HUMAN	6.52842e+06	6.06374e+06	-0.106526	45.1701
DLRB1_HUMAN	1.18427e+07	1.10002e+07	-0.106477	46.8885
Q6TXQ4_HUMAN	2.95747e+07	2.74844e+07	-0.10575	49.53
CSN8_HUMAN	5.29598e+07	4.92286e+07	-0.1054	51.2114
DCUP_HUMAN	2.07436e+07	1.92843e+07	-0.105235	48.5071
PURA2_HUMAN	1.43217e+08	1.3318e+08	-0.104829	54.0824
NUDC2_HUMAN	4.22017e+07	3.92576e+07	-0.104329	50.5573
RRP5_HUMAN	2.01806e+08	1.8777e+08	-0.104003	55.0728
CX6B1_HUMAN	6.20323e+06	5.77454e+06	-0.103313	45.0259
ATX10_HUMAN	2.95362e+08	2.74955e+08	-0.103287	56.1725
ACDSB_HUMAN	3.51482e+07	3.27232e+07	-0.103135	50.0308
GBF1_HUMAN	1.40477e+08	1.30848e+08	-0.102437	54.0291
MCA3_HUMAN	1.68242e+08	1.56734e+08	-0.102215	54.5497
PP1G_HUMAN	1.96118e+07	1.82712e+07	-0.102144	48.3483
CDC5L_HUMAN	4.84878e+07	4.51763e+07	-0.102054	50.9602
CAND1_HUMAN	1284565790	1197003423	-0.101854	60.4154
GRB2_HUMAN	2.66972e+08	2.48916e+08	-0.101031	55.8832
BAX_HUMAN	9.13676e+07	8.52097e+07	-0.100665	52.7897
PARK7_HUMAN	1456344542	1358546861	-0.100287	60.7791
HXK2_HUMAN	4.19854e+07	3.9183e+07	-0.0996579	50.5471
BASI_HUMAN	1.93556e+07	1.80644e+07	-0.0996023	48.3129
EFHD1_HUMAN	9.83777e+07	9.18197e+07	-0.0995277	53.0041
NDUAA_HUMAN	2.92458e+07	2.73026e+07	-0.0991873	49.5043
PCH2_HUMAN	6.78613e+07	6.33721e+07	-0.0987414	51.9334
RAB2A_HUMAN	4.28554e+08	4.00211e+08	-0.0987136	57.2511
ARC1B_HUMAN	2.84923e+08	2.66166e+08	-0.0982454	56.0737
KPYM_HUMAN	8381354890	7829723576	-0.0982221	65.8309
DLDH_HUMAN	5.60122e+08	5.23465e+08	-0.0976483	58.0247
PSA1_HUMAN	631323419	5.90032e+08	-0.0975868	58.37
FKBP3_HUMAN	5.46988e+08	5.11227e+08	-0.0975453	57.9563
HMGA1_HUMAN	5.91753e+08	5.53086e+08	-0.0974897	58.1833
HGB1A_HUMAN	1912882884	1788144262	-0.0972854	61.5689
HUWE1_HUMAN	8.75816e+07	8.1877e+07	-0.0971693	52.6711
DHSO_HUMAN	1.88908e+08	1.76637e+08	-0.0968978	54.8893
PMVK_HUMAN	3.41731e+07	3.19614e+07	-0.0965324	49.9562
CPNE3_HUMAN	5.05496e+08	4.73058e+08	-0.0956844	57.7306
PSD13_HUMAN	2.71516e+08	2.54114e+08	-0.0955604	55.9374
TBG1_HUMAN	3.95725e+07	3.70403e+07	-0.0954031	50.3806
SH3L1_HUMAN	1.64387e+08	1.53879e+08	-0.0952981	54.4897
UGGG1_HUMAN	1052130952	9.85084e+08	-0.0949956	59.8463
IST1_HUMAN	5.18716e+07	4.85847e+07	-0.0944414	51.1624
PRDX6_HUMAN	2311711304	2165255605	-0.0944239	62.1182
MAGT1_HUMAN	1.63754e+07	1.53381e+07	-0.0944124	47.8356
RFA2_HUMAN	7.81099e+07	7.31631e+07	-0.0943892	52.3436
B3KUB9_HUMAN	9.4841e+06	8.88602e+06	-0.0939729	46.2602
GMPPA_HUMAN	16723442	1.56733e+07	-0.0935651	47.8972
NDUA2_HUMAN	1.80765e+07	1.69435e+07	-0.0933783	48.1218
RU2A_HUMAN	3.90307e+08	3.65952e+08	-0.0929525	56.9871
ITPR3_HUMAN	2.29826e+07	2.15502e+07	-0.0928382	48.8152
CDK6_HUMAN	1.93948e+07	1.81864e+07	-0.0928083	48.3255
ADHX_HUMAN	1.36582e+08	1.28083e+08	-0.09268	53.9577
HMOX2_HUMAN	1.51274e+08	141862220	-0.0926691	54.2525
PTPA_HUMAN	1.46384e+08	1.37283e+08	-0.0925991	54.1578
SNF8_HUMAN	4.43038e+06	4.15525e+06	-0.0924973	44.0655
SELT_HUMAN	6.86279e+06	6.4395e+06	-0.0918477	45.3289
TOM20_HUMAN	12899430	1.21057e+07	-0.0916193	47.15
HXK1_HUMAN	2.70373e+08	2.53754e+08	-0.0915209	55.9292
AATC_HUMAN	3.51587e+08	3.29979e+08	-0.0915067	56.6871
AK1A1_HUMAN	1.98117e+08	1.86008e+08	-0.0909839	55.0326
PSD11_HUMAN	1520599571	1427666376	-0.0909814	60.913
GANAB_HUMAN	4.98164e+08	4.67863e+08	-0.0905339	57.6936
NSE1_HUMAN	1.67256e+07	1.57118e+07	-0.0902148	47.9009
DDX52_HUMAN	1.71314e+07	1.60998e+07	-0.0895993	47.9707
SCOT1_HUMAN	2.27055e+08	2.1345e+08	-0.0891465	55.4278
HEXB_HUMAN	9.58403e+06	9.01632e+06	-0.0880935	46.2963
YIPF3_HUMAN	4.75366e+06	4.47318e+06	-0.0877405	44.2735
SYHC_HUMAN	287571815	2.70824e+08	-0.0865664	56.1121
AP3S1_HUMAN	2.8323e+07	2.66755e+07	-0.0864583	49.4245
DPM3_HUMAN	652202	614320	-0.0863288	38.5436
UBR4_HUMAN	1.73448e+08	1.63388e+08	-0.0862024	54.6537
MMAB_HUMAN	3.22761e+07	3.04386e+07	-0.0845665	49.8034
PSA_HUMAN	2.84299e+08	2.68122e+08	-0.0845184	56.0812
1433Z_HUMAN	4253301994	4011427843	-0.0844674	63.8874
QCR1_HUMAN	2.30904e+08	2.17787e+08	-0.0843763	55.4811
PININ_HUMAN	4.0499e+07	3.82031e+07	-0.084198	50.4586
USMG5_HUMAN	1.41825e+07	1.33804e+07	-0.0839898	47.4312
SYNC_HUMAN	6.79908e+08	6.41687e+08	-0.0834702	58.5981
RASH_HUMAN	3.61733e+07	3.41492e+07	-0.0830763	50.1338
ARF1_HUMAN	2496674915	2357537186	-0.0827275	62.352
SYSC_HUMAN	4.19789e+08	3.96488e+08	-0.0823856	57.2078
PDIA3_HUMAN	2925561455	2763438258	-0.0822491	62.8099
TE2IP_HUMAN	8.18771e+06	7.73912e+06	-0.0812901	45.8488
HEM6_HUMAN	1.20219e+07	1.13648e+07	-0.0810918	46.9572
GDIA_HUMAN	1099922797	1039954147	-0.0808823	59.9886
CHM4B_HUMAN	1.25614e+08	1.18846e+08	-0.0798991	53.7289
CLPP_HUMAN	1.4662e+08	1.38784e+08	-0.0792375	54.1758
AT5F1_HUMAN	489431549	4.63325e+08	-0.0790823	57.654
CUL1_HUMAN	1.21724e+07	1.15246e+07	-0.078894	46.9953
MDHM_HUMAN	1813678686	1717180647	-0.0788771	61.4337
FLII_HUMAN	1.28009e+08	1.21212e+08	-0.0787143	53.7846
CISY_HUMAN	1392719900	1318785791	-0.0786949	60.6718
KTHY_HUMAN	5.15083e+07	4.87755e+07	-0.0786475	51.158
CHMP5_HUMAN	4.51882e+06	4.27949e+06	-0.0785052	44.1365
RDH13_HUMAN	1.09025e+06	1.03266e+06	-0.0782931	40.0342
CHCH3_HUMAN	139717687	132381706	-0.0778109	54.0381
TBB5_HUMAN	7752244104	7346598847	-0.0775375	65.6264
G6PI_HUMAN	3824231142	3624480590	-0.0773955	63.5876
KISHA_HUMAN	1.41891e+06	1.34487e+06	-0.0773186	40.7954
ACBP_HUMAN	1.71407e+08	1.62507e+08	-0.0769224	54.6288
AKCL2_HUMAN	3.76788e+07	3.57437e+07	-0.076062	50.2584
CDC42_HUMAN	5.26297e+07	4.9932e+07	-0.0759129	51.2228
WBP2_HUMAN	5.55297e+06	5.26887e+06	-0.0757658	44.7339
RL31_HUMAN	1380221102	1310354624	-0.0749421	60.6496
SYLC_HUMAN	5.83134e+08	5.53877e+08	-0.07426	58.1642
MOB3A_HUMAN	3.38152e+07	3.21187e+07	-0.0742585	49.9481
TBB1_HUMAN	5026592156	4774946839	-0.074096	64.3798
VATE1_HUMAN	1.80389e+08	1.71401e+08	-0.073733	54.7793
GNAI3_HUMAN	4.4126e+07	4.19329e+07	-0.0735459	50.7167
MK01_HUMAN	2.244e+08	2.13253e+08	-0.0735081	55.4095
1433B_HUMAN	5117125229	4862932476	-0.073507	64.4319
RT21_HUMAN	5.07323e+06	4.82143e+06	-0.0734438	44.4755
UBC9_HUMAN	1.61411e+08	1.53418e+08	-0.0732741	54.4591
SEPT6_HUMAN	4.37657e+07	4.16006e+07	-0.0731964	50.6934
ODPB_HUMAN	537685694	5.11192e+08	-0.0728977	57.9315
UB2L3_HUMAN	6.59728e+08	6.27431e+08	-0.0724147	58.5222
NFS1_HUMAN	4.31259e+06	4.10147e+06	-0.0724136	44.0078
KHDR1_HUMAN	3.50484e+08	3.33331e+08	-0.0723939	56.6972
ARAP1_HUMAN	1.94786e+07	1.85262e+07	-0.0723226	48.3585
AN32E_HUMAN	352321966	3.35196e+08	-0.0718884	56.7127
RFTN1_HUMAN	4.42836e+08	4.2144e+08	-0.0714469	57.3729
UCRIL_HUMAN	5.47588e+07	5.21139e+07	-0.0714219	51.3418
RECQ1_HUMAN	1.11671e+08	106291356	-0.0712304	53.3981
EFHD2_HUMAN	1.65609e+08	1.57658e+08	-0.0709898	54.5354
RFC3_HUMAN	5.19986e+07	4.95131e+07	-0.0706627	51.1933
PA1B2_HUMAN	1.31685e+08	1.25395e+08	-0.0706075	53.8744
ARPC2_HUMAN	1365305857	1300253262	-0.0704315	60.6227
RT15_HUMAN	5.98212e+06	5.69727e+06	-0.0703862	44.9541
DYHC1_HUMAN	1097232491	1045981902	-0.0690114	59.9934
LSM4_HUMAN	1.06638e+08	1.01722e+08	-0.0680951	53.2682
WDR61_HUMAN	4.5164e+07	4.30926e+07	-0.0677326	50.7896
SYDM_HUMAN	1.56495e+07	1.49342e+07	-0.0674968	47.7317
SMD1_HUMAN	2.90758e+08	2.7749e+08	-0.0673827	56.1631
AN13A_HUMAN	4.19138e+07	4.00019e+07	-0.0673576	50.5745
DAZP1_HUMAN	6.24875e+07	5.96399e+07	-0.0672898	51.7268
GFPT1_HUMAN	3.85382e+07	3.67909e+07	-0.0669386	50.3326
AP2S1_HUMAN	1.1257e+07	1.07492e+07	-0.0665825	46.782
RAB5C_HUMAN	1.18274e+08	1.1294e+08	-0.0665753	53.5685
68MP_HUMAN	1.56292e+06	1.49266e+06	-0.0663569	41.0853
TES_HUMAN	1.97338e+07	1.88482e+07	-0.0662394	48.4021
UBP5_HUMAN	2.5605e+08	2.44685e+08	-0.0654996	55.7982
ALDOA_HUMAN	4786228702	4575106897	-0.0650839	64.2474
HCDH_HUMAN	7.52186e+08	7.19015e+08	-0.0650677	58.908
OXA1L_HUMAN	1.33694e+06	1.27803e+06	-0.0650125	40.636
MYH10_HUMAN	1212172663	1159076108	-0.0646199	60.2853
NDUAD_HUMAN	2.95518e+07	2.82587e+07	-0.0645482	49.5689
SYIM_HUMAN	1.04056e+07	9.95177e+06	-0.06434	46.5574
SYCC_HUMAN	3.92766e+07	3.75672e+07	-0.0641991	50.3901
PA1B3_HUMAN	1.44662e+08	1.38383e+08	-0.0640234	54.1522
SERB_HUMAN	3.11357e+07	2.97866e+07	-0.0639073	49.7202
NOC3L_HUMAN	1.14474e+07	1.09533e+07	-0.0636592	46.8334
ARPC3_HUMAN	6.60895e+08	6.32435e+08	-0.0635035	58.5362
ANXA6_HUMAN	7.20183e+08	6.89448e+08	-0.062921	58.7847
STAG2_HUMAN	8.47683e+06	8.11741e+06	-0.0625057	45.9677
GLRX1_HUMAN	4.40006e+07	4.2141e+07	-0.0622965	50.7197
GDE_HUMAN	4.82543e+08	4.6215e+08	-0.0622953	57.6299
ELAV1_HUMAN	7.86126e+08	753080968	-0.0619553	59.0384
PGP_HUMAN	1.01258e+07	9.70406e+06	-0.0613731	46.4817
MLEC_HUMAN	4.87926e+07	4.67806e+07	-0.0607516	51.0196
Q6PUJ7_HUMAN	3.60935e+07	3.46121e+07	-0.0604637	50.15
CYB5B_HUMAN	1.97389e+08	1.89367e+08	-0.059856	55.0531
PRDX5_HUMAN	7.88984e+08	7.56961e+08	-0.0597769	59.0511
PFD3_HUMAN	1.45971e+08	1.40149e+08	-0.0587132	54.1835
RCC2_HUMAN	1.48929e+08	1.43038e+08	-0.0582253	54.2419
DENR_HUMAN	7.03759e+07	6.76396e+07	-0.0572141	52.0799
RCC1_HUMAN	1.69602e+08	1.63009e+08	-0.0572069	54.618
GLO2_HUMAN	3.02658e+07	2.90919e+07	-0.0570711	49.6453
RUXE_HUMAN	1.28576e+08	123604513	-0.0568899	53.8192
DOPD_HUMAN	1.26037e+07	1.21177e+07	-0.0567308	47.118
UBE2K_HUMAN	1.59582e+08	1.53438e+08	-0.0566391	54.4428
IF4E_HUMAN	1.1404e+08	1.09666e+08	-0.0564243	53.4735
ACSL3_HUMAN	1.11372e+07	1.07103e+07	-0.0563946	46.7614
TBCC_HUMAN	6.2623e+07	6.02301e+07	-0.0562085	51.7442
UB2G1_HUMAN	5.0564e+07	4.86446e+07	-0.0558323	51.1274
MYCB2_HUMAN	7.8732e+06	7.57561e+06	-0.0555875	45.7614
RAB10_HUMAN	9.97703e+07	9.60042e+07	-0.0555132	53.0887
SNP23_HUMAN	4.92676e+07	4.74083e+07	-0.0554986	51.0528
CND3_HUMAN	4.17758e+07	4.02032e+07	-0.0553588	50.577
PSB7_HUMAN	7.71761e+07	7.42881e+07	-0.0550246	52.3483
IF2B1_HUMAN	1.12666e+08	1.08524e+08	-0.0540287	53.4409
DDX18_HUMAN	6.14593e+07	5.922e+07	-0.0535471	51.6927
CATA_HUMAN	2.09237e+08	2.01728e+08	-0.0527234	55.2284
DHPR_HUMAN	1.1007e+08	1.06128e+08	-0.0526155	53.3751
RU2B_HUMAN	1.44982e+08	1.39834e+08	-0.0521534	54.1704
TPPC3_HUMAN	4.63159e+07	4.46733e+07	-0.0520939	50.8779
ARP3B_HUMAN	226685621	2.18679e+08	-0.0518773	55.4604
1433G_HUMAN	5.63803e+08	544010633	-0.0515554	58.0897
HNRPG_HUMAN	3.02383e+08	2.91886e+08	-0.0509731	56.2926
PEX19_HUMAN	2.56177e+07	2.47306e+07	-0.0508416	49.1704
NDUS4_HUMAN	1.39233e+07	1.34486e+07	-0.0500421	47.412
AAAT_HUMAN	5.5896e+07	5.40128e+07	-0.0494444	51.423
RSU1_HUMAN	7.78191e+07	7.52068e+07	-0.0492623	52.378
ARP19_HUMAN	2.02657e+07	1.95883e+07	-0.049049	48.496
CCD72_HUMAN	1.83018e+07	1.76907e+07	-0.0489936	48.202
CF125_HUMAN	2.11338e+06	2.04295e+06	-0.048895	41.9733
TPMT_HUMAN	2.44283e+07	2.3618e+07	-0.0486683	49.0354
GNA1_HUMAN	1.81136e+07	1.75207e+07	-0.0480142	48.1731
LYN_HUMAN	1.33275e+08	1.28917e+08	-0.0479719	53.9317
UBA1_HUMAN	2447941596	2368799497	-0.047413	62.3304
PSA4_HUMAN	3.57954e+08	3.46387e+08	-0.0473874	56.783
PB1_HUMAN	1.33252e+07	1.28979e+07	-0.047024	47.2883
PFD5_HUMAN	8.96068e+07	8.67927e+07	-0.0460352	52.7882
CANB1_HUMAN	7.24341e+06	7.01626e+06	-0.0459676	45.5305
FKB1A_HUMAN	1.39694e+08	1.35317e+08	-0.0459239	54.0695
PYR1_HUMAN	1540845009	1492605986	-0.0458884	60.9963
IPYR2_HUMAN	2.74316e+08	2.65735e+08	-0.0458536	56.0167
MTX1_HUMAN	1.66996e+07	1.61778e+07	-0.0457981	47.9408
XPO1_HUMAN	4.74742e+08	4.59927e+08	-0.0457397	57.5994
ESTD_HUMAN	3.6288e+08	3.51567e+08	-0.0456929	56.8241
GTPB1_HUMAN	6.21767e+06	6.02484e+06	-0.0454507	45.0904
RSMB_HUMAN	6.60401e+08	6.39949e+08	-0.0453872	58.5521
NDUB3_HUMAN	2.69301e+07	2.61e+07	-0.045169	49.3203
DJC13_HUMAN	7.03897e+07	6.82372e+07	-0.0448058	52.0929
FKBP2_HUMAN	3.29624e+07	3.1961e+07	-0.0445051	49.9041
CLIC4_HUMAN	3.30791e+08	3.20785e+08	-0.0443112	56.5584
CSN2_HUMAN	1.61865e+08	156985171	-0.044161	54.4963
CLH1_HUMAN	6588779709	6391505877	-0.0438554	65.1909
ERAP1_HUMAN	6.46129e+06	6.26857e+06	-0.0436859	45.2031
CK054_HUMAN	2.18726e+07	2.12215e+07	-0.0435965	48.7216
GDIB_HUMAN	3764684799	3652663728	-0.0435801	63.5762
ESYT1_HUMAN	5.71706e+07	5.54767e+07	-0.0433921	51.4941
IPP2M_HUMAN	7.61708e+06	7.39253e+06	-0.0431682	45.6784
PSMD5_HUMAN	4.73958e+07	4.60186e+07	-0.0425435	50.954
AN32A_HUMAN	1074985364	1043879647	-0.0423616	59.961
BDH2_HUMAN	7.9763e+06	7.74582e+06	-0.0423019	45.8123
A8K719_HUMAN	5.62392e+06	5.46147e+06	-0.0422855	44.804
RAN_HUMAN	2561810233	2488074114	-0.0421342	62.4669
ARP2_HUMAN	9.43534e+08	9.1651e+08	-0.0419234	59.5851
GCP60_HUMAN	3.64407e+06	3.5403e+06	-0.0416789	43.5526
PMM2_HUMAN	4.57688e+07	4.44739e+07	-0.0414041	50.8543
OTUB1_HUMAN	4.02562e+08	3.91189e+08	-0.0413451	57.1279
UB2J1_HUMAN	1.44742e+07	1.40663e+07	-0.0412352	47.5327
BZW2_HUMAN	2.60737e+08	2.53406e+08	-0.0411428	55.8749
CCD53_HUMAN	6.48532e+06	6.30324e+06	-0.0410834	45.2164
PUR6_HUMAN	1506578507	1464492358	-0.0408752	60.9364
RTN3_HUMAN	7.18918e+07	6.9887e+07	-0.040803	52.1578
F107B_HUMAN	4.50313e+07	4.37802e+07	-0.0406485	50.8082
DOCK8_HUMAN	2.23588e+08	2.17387e+08	-0.0405771	55.432
PDE6D_HUMAN	1.40787e+07	1.37002e+07	-0.0393182	47.4547
SYMC_HUMAN	4.57307e+08	4.45081e+08	-0.0390956	57.4981
ETUD1_HUMAN	1.23704e+07	1.204e+07	-0.0390652	47.0817
NUDC1_HUMAN	1.11098e+08	108146620	-0.0388416	53.4157
DDTL_HUMAN	5.11826e+07	4.9825e+07	-0.0387822	51.1795
MAT2B_HUMAN	4.81122e+07	4.68433e+07	-0.0385575	51.0012
VAV_HUMAN	3.355e+06	3.26717e+06	-0.0382729	43.3175
ERG7_HUMAN	4.3928e+07	4.27798e+07	-0.0382105	50.7391
CHTOP_HUMAN	3.04304e+07	2.96359e+07	-0.0381688	49.6799
IDI1_HUMAN	161822690	1.57602e+08	-0.0381262	54.5016
TNPO1_HUMAN	195563514	1.90493e+08	-0.0379027	55.0482
TMX1_HUMAN	8.30916e+07	8.09413e+07	-0.0378255	52.5786
RPF2_HUMAN	3.33136e+07	3.24539e+07	-0.0377199	49.9415
PSA2_HUMAN	4.65919e+08	4.53901e+08	-0.0377037	57.5533
SRSF9_HUMAN	1.22357e+08	1.19287e+08	-0.0366611	53.6964
ADT1_HUMAN	1714683957	1671692224	-0.0366334	61.314
SERA_HUMAN	1108311145	1081069919	-0.0359031	60.0555
TAOK2_HUMAN	2.96382e+07	2.89126e+07	-0.0357633	49.6062
E9PDP1_HUMAN	3.29839e+07	3.21798e+07	-0.035608	49.9149
UB2V2_HUMAN	4.72736e+07	4.61259e+07	-0.0354598	50.9536
RAB8A_HUMAN	8.37549e+07	8.17219e+07	-0.035451	52.6039
PSME2_HUMAN	4.47644e+08	4.36816e+08	-0.0353272	57.4402
RUVB1_HUMAN	9.38901e+08	916208781	-0.0352967	59.5775
SPG21_HUMAN	4.93305e+06	4.81425e+06	-0.0351691	44.4329
F10A1_HUMAN	8.78337e+08	8.57213e+08	-0.0351205	59.3853
DYN1_HUMAN	3.88346e+07	3.79029e+07	-0.0350319	50.3866
TBB6_HUMAN	4.64217e+08	4.53284e+08	-0.0343854	57.5461
PSB10_HUMAN	4.16813e+07	4.07057e+07	-0.0341707	50.5916
ARM10_HUMAN	2.62113e+06	2.56052e+06	-0.0337525	42.6098
HNRCL_HUMAN	1606706496	1569564978	-0.0337417	61.1292
PYRG1_HUMAN	3.9557e+07	3.8645e+07	-0.0336517	50.4412
STML2_HUMAN	1.45061e+08	1.41733e+08	-0.0334891	54.1907
PSDE_HUMAN	2.15423e+08	2.1052e+08	-0.0332156	55.332
TBA1A_HUMAN	28612615899	27963223146	-0.0331207	69.4387
RM48_HUMAN	7.5378e+06	7.36683e+06	-0.0331006	45.6583
PSB6_HUMAN	1.23614e+08	1.20827e+08	-0.032911	53.7296
COX7B_HUMAN	857245	837936	-0.0328678	39.3858
OSBL8_HUMAN	2.53349e+07	2.47674e+07	-0.0326822	49.1566
CPNE2_HUMAN	1.77651e+08	1.73674e+08	-0.0326619	54.7763
PPIB_HUMAN	7.9247e+08	775129869	-0.0319176	59.0916
SUMO2_HUMAN	123422352	1.20728e+08	-0.0318414	53.7262
MET7A_HUMAN	1.34362e+08	1.31456e+08	-0.0315401	53.9716
GMFB_HUMAN	1.44024e+07	1.40923e+07	-0.031399	47.5282
TMED9_HUMAN	5.66174e+07	5.54008e+07	-0.0313378	51.4781
HEM2_HUMAN	3.50798e+07	3.4332e+07	-0.0310846	50.0972
UCRI_HUMAN	3.82108e+07	3.73992e+07	-0.0309733	50.344
SEPT9_HUMAN	3.90412e+08	3.8214e+08	-0.0308969	57.0499
RS15A_HUMAN	1049556180	1027908964	-0.0300669	59.9042
SYFB_HUMAN	5.15876e+08	5.05388e+08	-0.0296338	57.8553
BRI3B_HUMAN	1.08522e+08	1.06321e+08	-0.0295606	53.3573
DDX3Y_HUMAN	2.07431e+07	2.03224e+07	-0.0295595	48.5827
EI2BB_HUMAN	5.04623e+07	4.94607e+07	-0.0289209	51.1485
RL17_HUMAN	1573314148	1542210217	-0.0288073	61.0735
HNRPF_HUMAN	8.02363e+08	7.86708e+08	-0.0284273	59.1309
PSMG2_HUMAN	2.90136e+07	2.84502e+07	-0.028292	49.5522
LSM3_HUMAN	4.7368e+07	4.64541e+07	-0.0281057	50.9667
PSA7_HUMAN	3.2685e+08	3.20546e+08	-0.0280955	56.54
PTH2_HUMAN	3.92517e+07	3.84968e+07	-0.0280169	50.4245
IRGQ_HUMAN	8.15571e+06	8.00107e+06	-0.0276165	45.8911
RL26L_HUMAN	5.63547e+08	5.52881e+08	-0.0275679	58.1124
RPIA_HUMAN	5.13385e+07	5.03757e+07	-0.0273138	51.1998
CNPY3_HUMAN	6.51642e+06	6.39632e+06	-0.0268362	45.2445
SMD2_HUMAN	4.16274e+08	4.08644e+08	-0.0266903	57.2392
HMGN5_HUMAN	3.73554e+07	3.66736e+07	-0.0265723	50.2831
MVD1_HUMAN	2.14839e+07	2.10965e+07	-0.0262529	48.6873
HNRPR_HUMAN	5.27674e+08	5.18258e+08	-0.0259774	57.9242
LTOR1_HUMAN	1.0643e+08	1.04535e+08	-0.0259208	53.3047
RM09_HUMAN	1.81091e+07	1.77869e+07	-0.0259057	48.1945
NEDD8_HUMAN	8.4185e+06	8.26943e+06	-0.025775	45.9845
DNM1L_HUMAN	1.10646e+08	1.08713e+08	-0.0254326	53.4173
PDS5A_HUMAN	6.97247e+07	6.85195e+07	-0.0251544	52.0852
NBAS_HUMAN	1.11083e+06	1.0921e+06	-0.024539	40.1419
RUVB2_HUMAN	9.58552e+08	942562029	-0.0242695	59.6483
SYTC2_HUMAN	3.55034e+06	3.49133e+06	-0.02418	43.4949
SON_HUMAN	3.60386e+07	3.54442e+07	-0.0239933	50.1821
ADT2_HUMAN	9.86839e+08	9.70939e+08	-0.0234339	59.733
GGH_HUMAN	2.91121e+07	2.86433e+07	-0.0234217	49.5668
NTF2_HUMAN	7.39279e+07	7.2742e+07	-0.0233294	52.2559
C1TC_HUMAN	5.64751e+08	5.55709e+08	-0.0232859	58.1228
CNDP2_HUMAN	1425854319	1403511900	-0.0227853	60.7956
NDUA3_HUMAN	1.05541e+06	1.03893e+06	-0.0227113	39.996
TBB2A_HUMAN	23927491432	23561552822	-0.0222345	68.9337
COX41_HUMAN	2.33933e+08	2.30381e+08	-0.0220736	55.581
LDH6A_HUMAN	8.89557e+06	8.7614e+06	-0.0219256	46.1474
ARF4_HUMAN	2.08424e+08	2.05305e+08	-0.0217551	55.2481
CHIP_HUMAN	2.23262e+07	2.19977e+07	-0.0213818	48.8031
VMP1_HUMAN	1.01544e+07	1.00064e+07	-0.0211884	46.53
ENOPH_HUMAN	1.75573e+08	1.73057e+08	-0.0208257	54.7542
ATPA_HUMAN	4748051589	4680290020	-0.0207377	64.2686
PSB3_HUMAN	3.68473e+08	3.63225e+08	-0.0206945	56.8933
MY18A_HUMAN	8.74901e+07	8.62631e+07	-0.0203771	52.7449
RU1C_HUMAN	3.73109e+07	3.67967e+07	-0.020021	50.2862
PRDX4_HUMAN	1.17449e+08	1.1588e+08	-0.0193992	53.5955
AL5AP_HUMAN	1.57154e+08	1.55114e+08	-0.0188468	54.4364
MCTS1_HUMAN	8.18448e+07	8.08146e+07	-0.0182755	52.5545
ATG3_HUMAN	1.86484e+07	1.84153e+07	-0.0181506	48.2869
RS11_HUMAN	4.56414e+08	450808803	-0.0178287	57.5137
SARNP_HUMAN	2.48742e+08	2.45758e+08	-0.0174131	55.7627
AN32B_HUMAN	9.99807e+08	9.8827e+08	-0.0167437	59.7774
VATB1_HUMAN	7.5469e+07	7.46051e+07	-0.0166102	52.3222
HNRPL_HUMAN	2081767492	2058335506	-0.0163308	61.894
MESD_HUMAN	9.52595e+06	9.42005e+06	-0.0161297	46.3507
HPBP1_HUMAN	3.60695e+07	3.56759e+07	-0.0158302	50.1927
TCP4_HUMAN	5.16814e+07	5.11206e+07	-0.0157417	51.2305
TPP2_HUMAN	4.21415e+08	4.16864e+08	-0.0156629	57.2857
RAB18_HUMAN	3.75174e+07	3.71141e+07	-0.0155914	50.3065
ACTN1_HUMAN	4.54201e+08	4.49401e+08	-0.0153267	57.5022
2ABA_HUMAN	2.54353e+08	2.51693e+08	-0.0151649	55.8293
NIP7_HUMAN	3.09964e+07	3.0675e+07	-0.0150349	49.7562
VAMP7_HUMAN	4.23185e+06	4.18809e+06	-0.0149977	44.0107
DNPEP_HUMAN	6.59664e+06	6.53015e+06	-0.0146135	45.292
SNX2_HUMAN	7.27594e+07	7.20347e+07	-0.014441	52.2188
ATPG_HUMAN	3.99797e+08	3.95824e+08	-0.0144071	57.135
G45IP_HUMAN	1.44731e+07	1.43311e+07	-0.0142268	47.5595
RUXGL_HUMAN	4.36706e+07	4.32494e+07	-0.0139808	50.7463
PIPNB_HUMAN	1.34392e+08	133108627	-0.0138388	53.9899
ARP3_HUMAN	1746260438	1730314158	-0.0132347	61.39
ISY1_HUMAN	1.19439e+06	1.18352e+06	-0.0131852	40.3625
CDC37_HUMAN	8.14074e+08	8.06772e+08	-0.0129995	59.1882
PSB8_HUMAN	4.7917e+07	4.74885e+07	-0.0129603	51.0151
SODC_HUMAN	1007815158	9.98867e+08	-0.0128661	59.8043
LDHB_HUMAN	9183994606	9105082256	-0.0124497	66.1805
TMEDA_HUMAN	1.11195e+08	1.10242e+08	-0.0124089	53.4446
MYL6B_HUMAN	1.51089e+08	1.49862e+08	-0.0117636	54.3299
RAB30_HUMAN	1.87373e+07	1.85859e+07	-0.0117051	48.3071
TFAM_HUMAN	1.32008e+08	1.30945e+08	-0.0116653	53.9404
BLMH_HUMAN	1.11524e+08	1.10653e+08	-0.0113177	53.4542
CYB5_HUMAN	2.39484e+07	2.37652e+07	-0.0110793	49.0158
RS27L_HUMAN	2.10015e+08	208439938	-0.0108634	55.281
ERLN2_HUMAN	1.86924e+07	1.85614e+07	-0.010149	48.3018
RL36A_HUMAN	1.28453e+08	1.27566e+08	-0.00998817	53.8633
CRKL_HUMAN	2.12191e+08	2.10756e+08	-0.00978571	55.3118
FAK1_HUMAN	1.74716e+07	1.73556e+07	-0.00960763	48.1074
PFD2_HUMAN	1.57661e+08	1.5662e+08	-0.00955999	54.4549
ODP2_HUMAN	2.33516e+08	2.3202e+08	-0.0092723	55.5886
ECI1_HUMAN	5.87716e+07	5.84047e+07	-0.00903519	51.6082
WIPF1_HUMAN	2.46707e+07	2.45174e+07	-0.00898861	49.1036
RBGPR_HUMAN	142218911	1.41342e+08	-0.00892267	54.1582
UCHL3_HUMAN	6.85543e+07	6.81357e+07	-0.00883624	52.0527
TCEA1_HUMAN	3.58781e+08	3.56677e+08	-0.00848568	56.8286
RIR2B_HUMAN	6.73444e+07	6.69567e+07	-0.00833106	52.0018
FANCI_HUMAN	4.19083e+07	4.16725e+07	-0.00814026	50.6333
PAK2_HUMAN	7.7555e+08	7.71197e+08	-0.00812097	59.0532
IMDH2_HUMAN	1354337432	1347130755	-0.00769734	60.6622
XPP1_HUMAN	6.00004e+07	5.96902e+07	-0.00747662	51.6695
SMD3_HUMAN	5.48309e+08	545534260	-0.0073188	58.0535
LGUL_HUMAN	2.95434e+08	2.93969e+08	-0.00717477	56.2694
IMDH1_HUMAN	5.01333e+07	4.98969e+07	-0.00681765	51.1517
SBDS_HUMAN	4.81097e+07	4.78842e+07	-0.0067789	51.0329
OST48_HUMAN	2.33253e+08	232169916	-0.00671479	55.5879
RPN2_HUMAN	1.67119e+08	1.66375e+08	-0.0064332	54.6262
PRKDC_HUMAN	2436259461	2426052694	-0.0060569	62.358
RM46_HUMAN	2.26465e+07	2.25566e+07	-0.00574046	48.8598
SRA1_HUMAN	1.92863e+07	1.92103e+07	-0.00569842	48.3964
BPNT1_HUMAN	7.61305e+08	7.58491e+08	-0.00534282	59.0025
GALM_HUMAN	6.16028e+06	6.13796e+06	-0.00523687	45.1039
MTA2_HUMAN	5.76622e+07	5.7462e+07	-0.00501735	51.5572
ADT3_HUMAN	9.40872e+07	9.3766e+07	-0.00493297	52.9701
PSD7_HUMAN	8.61554e+07	8.58699e+07	-0.0047881	52.7161
MIEN1_HUMAN	6.0897e+06	6.06996e+06	-0.00468492	45.0712
SQRD_HUMAN	1.88596e+07	1.88007e+07	-0.00451311	48.3331
DC1L1_HUMAN	6.51844e+07	6.49872e+07	-0.0043699	51.9117
PTN11_HUMAN	1.67874e+07	1.67377e+07	-0.00427215	47.9975
TBB4B_HUMAN	1.78356e+08	1.77843e+08	-0.00415099	54.8162
PSMD9_HUMAN	3.66367e+07	3.6535e+07	-0.00400783	50.2496
ELOC_HUMAN	168764562	1.68302e+08	-0.00396232	54.6569
B2R5W2_HUMAN	3.33299e+08	3.32392e+08	-0.00392817	56.6206
PSA6_HUMAN	5.052e+08	5.03889e+08	-0.00374659	57.8208
TENC1_HUMAN	2.33039e+07	2.32473e+07	-0.00350659	48.9446
SNRPA_HUMAN	9.85798e+07	9.83585e+07	-0.00324211	53.1063
CS010_HUMAN	5.14577e+07	5.13479e+07	-0.0030814	51.2307
PPIL1_HUMAN	1.57859e+07	1.57588e+07	-0.00248133	47.8218
HNRPC_HUMAN	1839673996	1836668550	-0.00235884	61.5512
PP1A_HUMAN	4.84169e+08	4.83411e+08	-0.00225946	57.6996
MRP_HUMAN	5.98747e+07	5.98081e+07	-0.00160687	51.6693
ACYP2_HUMAN	4.49473e+06	4.49007e+06	-0.00149655	44.1981
NOP10_HUMAN	732085	731370	-0.00141034	38.9619
6PGL_HUMAN	2.28143e+08	2.27921e+08	-0.00140504	55.5293
ATP6_HUMAN	6.74073e+07	6.73477e+07	-0.00127699	52.0115
Q5T6U8_HUMAN	3.42916e+07	3.42649e+07	-0.00112415	50.0616
PSMD8_HUMAN	2.31478e+08	2.31312e+08	-0.00103905	55.5716
TYB10_HUMAN	1.99911e+06	1.9978e+06	-0.000948687	41.8609
CCD12_HUMAN	3.91519e+06	3.91277e+06	-0.000891542	43.8004
PLIN3_HUMAN	3.39348e+08	3.39192e+08	-0.000663929	56.6757
HAP28_HUMAN	1.28574e+08	1.28524e+08	-0.000564996	53.8755
SSDH_HUMAN	1.48445e+08	148400824	-0.00042674	54.2903
G3PT_HUMAN	1074302185	1074296104	-8.17e-06	60.0015
ZN207_HUMAN	5.32925e+07	5.32989e+07	0.000171204	51.335
PAL4A_HUMAN	3.93867e+08	3.93918e+08	0.00018624	57.1065
ATPD_HUMAN	7.53648e+07	7.53751e+07	0.00019719	52.335
GDIR1_HUMAN	1350061308	1350363137	0.000322503	60.6611
SAHH2_HUMAN	4.66949e+07	4.67133e+07	0.000566673	50.9541
UBA5_HUMAN	2.81963e+07	2.82169e+07	0.00104975	49.4991
VIR_HUMAN	1.91455e+06	1.91608e+06	0.00115236	41.7383
BID_HUMAN	5.85322e+07	5.85837e+07	0.00127088	51.6067
SYG_HUMAN	8.21104e+08	8.2195e+08	0.00148679	59.2275
RCD1_HUMAN	1.96695e+07	1.96924e+07	0.00167789	48.4606
RS19_HUMAN	8.15441e+08	8.16445e+08	0.00177405	59.2078
CIAO1_HUMAN	5.49611e+06	5.50457e+06	0.00222013	44.7822
BOLA2_HUMAN	6.35993e+07	6.37392e+07	0.00317135	51.8482
IMB1_HUMAN	1278266940	1281179697	0.0032837	60.5064
HDAC2_HUMAN	3.04655e+07	3.05492e+07	0.00395847	49.7253
SRP09_HUMAN	2.38992e+07	2.39748e+07	0.00455409	49.0255
HINT2_HUMAN	1.40723e+07	1.41199e+07	0.00486693	47.4976
NUCB1_HUMAN	8.80144e+06	8.83121e+06	0.00487126	46.1435
T2AG_HUMAN	2.74873e+06	2.75852e+06	0.00512728	42.7858
MYG1_HUMAN	7.54411e+07	7.57351e+07	0.00561167	52.3433
RL8_HUMAN	8.0412e+08	8.07294e+08	0.00568267	59.1714
IQGA1_HUMAN	2579728248	2590964228	0.00627	62.5354
ACTZ_HUMAN	1.10527e+08	1.11027e+08	0.00651413	53.4462
RGPA2_HUMAN	9.03378e+07	9.07545e+07	0.00663879	52.8643
NAA38_HUMAN	1.16035e+07	1.16574e+07	0.00668975	46.9428
MTAP_HUMAN	1.80602e+08	1.81448e+08	0.0067426	54.8632
PGRC1_HUMAN	2.68443e+07	2.69734e+07	0.00691911	49.3631
NDUF3_HUMAN	3.59048e+06	3.608e+06	0.00702487	43.5585
KCY_HUMAN	3.28388e+08	3.30009e+08	0.00710332	56.5888
RFC4_HUMAN	1.55777e+08	1.56554e+08	0.00718208	54.437
HNRPD_HUMAN	7.32216e+08	7.35921e+08	0.00728096	58.9027
EIF3A_HUMAN	1545883468	1553712335	0.00728785	61.0589
SQSTM_HUMAN	1.20316e+07	1.20946e+07	0.00754083	47.0482
UBCP1_HUMAN	2.25603e+07	2.26807e+07	0.00767494	48.8622
PPIA_HUMAN	16399336055	16489405853	0.00790201	67.8737
GTF2I_HUMAN	1.1662e+08	1.17261e+08	0.00791376	53.6024
1433F_HUMAN	234617509	2.3601e+08	0.00853697	55.62
THOC2_HUMAN	4.03077e+07	4.05584e+07	0.00894708	50.538
AL9A1_HUMAN	6.24089e+07	6.2801e+07	0.00903485	51.7995
TBA4B_HUMAN	3004038410	3023133080	0.00914123	62.9777
RS10L_HUMAN	2.3308e+08	234564960	0.0091647	55.6017
COR1A_HUMAN	1487186971	1497103761	0.00958818	60.9495
SH3K1_HUMAN	5.07816e+07	5.11228e+07	0.0096614	51.2053
NOP2_HUMAN	1.28557e+08	1.29442e+08	0.00990047	53.8856
PDCD5_HUMAN	9.051e+07	9.11361e+07	0.00994577	52.8731
PFD4_HUMAN	1.99114e+07	20052761	0.0102078	48.5044
CDK5_HUMAN	1.21491e+07	1.22414e+07	0.0109204	47.0796
LSM12_HUMAN	3.66493e+07	3.6931e+07	0.0110473	50.2656
ECM29_HUMAN	1.53345e+08	1.54538e+08	0.0111771	54.3956
ODPA_HUMAN	1.27216e+08	1.28235e+08	0.0115046	53.8569
SDCB1_HUMAN	2.80556e+07	2.82942e+07	0.0122174	49.4958
ACTN4_HUMAN	1332643070	1344185881	0.0124422	60.6357
TRIPC_HUMAN	5.49248e+07	5.54019e+07	0.0124781	51.4344
API5_HUMAN	158243196	159623024	0.0125253	54.4877
LSM2_HUMAN	6.65117e+07	6.71143e+07	0.013012	51.9872
VPRBP_HUMAN	3.28353e+07	3.31641e+07	0.0143722	49.9519
ACON_HUMAN	1629160159	1645521698	0.0144166	61.2174
SNX12_HUMAN	4.34969e+07	4.39417e+07	0.0146803	50.7635
RU17_HUMAN	2.89549e+08	2.92525e+08	0.0147561	56.2332
FACE1_HUMAN	9.02538e+06	9.1184e+06	0.0147926	46.2259
RL29_HUMAN	1.5578e+08	1.57443e+08	0.0153152	54.4452
ATPB_HUMAN	7384920406	7464723278	0.0155064	65.5794
RL11_HUMAN	1002902271	1013867600	0.0156882	59.8188
STIP1_HUMAN	2132842227	2156243203	0.0157427	61.996
UBXN7_HUMAN	1.34676e+08	1.36174e+08	0.0159564	54.0258
LSM1_HUMAN	5.28277e+07	5.34191e+07	0.0160604	51.3256
Q9HB66_HUMAN	1.83099e+06	1.85153e+06	0.0160978	41.6245
ADAS_HUMAN	1.48227e+07	1.49911e+07	0.016293	47.6589
RS6_HUMAN	7.4996e+08	7.58522e+08	0.0163779	58.9809
TPM3_HUMAN	2.60063e+08	2.63119e+08	0.0168493	55.9254
Q5HYL3_HUMAN	9.74568e+06	9.86054e+06	0.0169032	46.4496
TECR_HUMAN	7.25362e+07	7.34086e+07	0.0172478	52.2416
AP1M1_HUMAN	2.39377e+08	2.4227e+08	0.0173331	55.6867
PIPNA_HUMAN	1.32649e+08	1.34253e+08	0.0173396	53.9834
IF5A1_HUMAN	2064397123	2090131889	0.0178735	61.904
RL22_HUMAN	6.60657e+08	6.68943e+08	0.0179828	58.6166
RD23A_HUMAN	2.52321e+07	2.55519e+07	0.0181698	49.1957
SMRC2_HUMAN	8.67209e+07	8.78233e+07	0.018224	52.758
ACLY_HUMAN	2333113994	2363065632	0.0184029	62.2576
TBA1B_HUMAN	1853867064	1878041887	0.0186914	61.5945
FBRL_HUMAN	4.55045e+08	4.61016e+08	0.0188077	57.5417
RS5_HUMAN	4.71444e+08	4.77876e+08	0.019547	57.6446
SYEP_HUMAN	1417217780	1436763097	0.0197607	60.8206
NDUS1_HUMAN	2.76296e+07	2.80114e+07	0.0198024	49.4592
SND1_HUMAN	1039655585	1054186657	0.0200247	59.9269
PROSC_HUMAN	1.48507e+08	1.50584e+08	0.0200317	54.312
ATP5H_HUMAN	2.39268e+08	2.42619e+08	0.020068	55.6882
CHM2B_HUMAN	3.72625e+06	3.77849e+06	0.0200822	43.6787
COX5A_HUMAN	6.31897e+07	6.40973e+07	0.020574	51.8469
FNTA_HUMAN	1.7949e+07	1.82072e+07	0.020604	48.2154
CALM_HUMAN	2204398611	2236453925	0.0208279	62.0963
SYK_HUMAN	3.88245e+08	3.9398e+08	0.0211556	57.0859
RS25_HUMAN	1089754864	1105952178	0.0212854	60.064
1433T_HUMAN	9.65203e+08	9.80048e+08	0.0220196	59.7145
TOM40_HUMAN	3.15952e+07	3.2088e+07	0.022326	49.8487
ARF6_HUMAN	6.8717e+07	6.97958e+07	0.0224733	52.0908
DCNL1_HUMAN	1.03686e+08	1.05344e+08	0.0228856	53.2782
AT1B3_HUMAN	6.03149e+07	6.13006e+07	0.0233859	51.7154
PSA7L_HUMAN	4.23826e+08	4.30817e+08	0.0236037	57.3414
TPR_HUMAN	2.29173e+08	232969626	0.0237035	55.5674
TOP2A_HUMAN	4.01332e+08	4.08171e+08	0.0243768	57.1848
LETM1_HUMAN	1.05098e+08	1.0694e+08	0.0250624	53.3194
MTMR5_HUMAN	4.49202e+06	4.57119e+06	0.0252034	44.2231
MOES_HUMAN	8.43516e+08	8.58422e+08	0.025271	59.329
KAP2_HUMAN	3.00506e+07	3.05843e+07	0.0253975	49.7072
DMXL1_HUMAN	2.0975e+07	2.13481e+07	0.0254369	48.6698
PELP1_HUMAN	8.79789e+07	8.95731e+07	0.0259087	52.8072
FA98B_HUMAN	4.06775e+07	4.14213e+07	0.0261418	50.5816
PPIL3_HUMAN	4.04516e+07	4.11915e+07	0.0261493	50.5655
LMNB1_HUMAN	1019022827	1038017413	0.0266443	59.8757
EP15R_HUMAN	1.05461e+08	1.0746e+08	0.0270903	53.3314
RS4Y2_HUMAN	3.17728e+06	3.23778e+06	0.0272112	43.2259
CA123_HUMAN	3.32626e+07	3.39071e+07	0.0276873	50.0025
CBX5_HUMAN	2.53675e+06	2.58755e+06	0.0286059	42.5777
ASNA_HUMAN	1.32465e+08	1.35151e+08	0.0289643	53.991
MYL6_HUMAN	3.85369e+08	3.93211e+08	0.0290664	57.0724
EXOS2_HUMAN	1.23838e+07	1.26379e+07	0.0293011	47.1532
GRPE1_HUMAN	2.31812e+08	2.36596e+08	0.0294742	55.6062
PSMD3_HUMAN	4.41442e+08	4.50734e+08	0.0300547	57.4654
ELOB_HUMAN	2.0132e+08	2.05559e+08	0.0300629	55.1999
NSF_HUMAN	8.50449e+07	8.68915e+07	0.0309904	52.7144
COPG2_HUMAN	4.58931e+07	4.68945e+07	0.0311415	50.9347
EFTU_HUMAN	2186199217	2233999916	0.0312043	62.0828
CG059_HUMAN	5.11382e+06	5.22654e+06	0.0314545	44.6034
DPOD3_HUMAN	1.25517e+07	1.28294e+07	0.0315712	47.1943
RL37A_HUMAN	2.441e+07	2.49503e+07	0.0315811	49.1135
TRXR1_HUMAN	8.02358e+07	8.20185e+07	0.0317047	52.5472
Q5U071_HUMAN	9.91748e+06	1.01406e+07	0.0320916	46.5152
SYIC_HUMAN	1432974837	1465453412	0.0323338	60.8651
ITSN1_HUMAN	3.56494e+06	3.64638e+06	0.0325902	43.5635
SYRC_HUMAN	2.21783e+08	2.26875e+08	0.0327446	55.4819
BLVRB_HUMAN	5.04524e+06	5.16366e+06	0.0334687	44.5665
RL7_HUMAN	2083875117	2133820182	0.0341698	61.9474
BRD4_HUMAN	1.98377e+07	2.03132e+07	0.0341752	48.5177
COF1_HUMAN	4923559057	5042745420	0.0345078	64.4286
SGTA_HUMAN	7.83966e+07	8.0327e+07	0.0350948	52.4837
TIGAR_HUMAN	4.73986e+07	4.85696e+07	0.0352076	51.0319
XRN2_HUMAN	2.25205e+07	2.30893e+07	0.0359846	48.8855
C1QBP_HUMAN	1459804527	1496891598	0.0361945	60.9225
CNOT7_HUMAN	3.90945e+07	4.00945e+07	0.0364409	50.4774
ACINU_HUMAN	1.57012e+08	1.61103e+08	0.0371092	54.4897
MACF1_HUMAN	2.21203e+07	2.26977e+07	0.0371778	48.8349
RS10_HUMAN	1131934226	1161538935	0.0372474	60.1895
TPM3L_HUMAN	1.66776e+08	1.71297e+08	0.0385898	54.6653
DCAF7_HUMAN	6.4594e+06	6.63496e+06	0.0386873	45.2846
CH10_HUMAN	1371451295	1409252739	0.039227	60.7453
PGM1_HUMAN	1.53134e+08	1.57357e+08	0.0392464	54.4197
DDX21_HUMAN	4.80964e+08	494325048	0.0395307	57.7222
PEBP1_HUMAN	1991971899	2047341176	0.0395542	61.8227
GET4_HUMAN	4.65901e+07	4.78852e+07	0.0395548	50.9866
POGZ_HUMAN	3.68253e+07	3.78496e+07	0.0395793	50.308
SMCA2_HUMAN	1.25809e+08	1.29367e+08	0.0402401	53.8536
HNRGT_HUMAN	3.50199e+08	3.60156e+08	0.0404475	56.8076
PSD12_HUMAN	218666951	2.24913e+08	0.0406326	55.449
HNRL1_HUMAN	4.47695e+07	4.60657e+07	0.0411761	50.8732
B2RDE1_HUMAN	3.99347e+08	4.10975e+08	0.0414105	57.1875
LKHA4_HUMAN	1192278510	1227249752	0.0417076	60.3439
COPA_HUMAN	7.42173e+08	7.64036e+08	0.0418852	58.9762
PAMM_HUMAN	4.60077e+07	4.73637e+07	0.0419061	50.9527
YKT6_HUMAN	8.76762e+07	9.02704e+07	0.0420684	52.8134
TCPQ_HUMAN	3127459564	3220397533	0.0422476	63.1269
PHF5A_HUMAN	3.07394e+07	3.16613e+07	0.0426315	49.7898
CPSF1_HUMAN	9.51398e+07	9.79946e+07	0.0426533	53.0497
PHB2_HUMAN	1238830084	1276472567	0.0431842	60.4558
HMGN1_HUMAN	6.26898e+07	6.46027e+07	0.043364	51.8468
CB043_HUMAN	1.60788e+07	1.65713e+07	0.0435249	47.9208
PGRC2_HUMAN	1.06389e+07	1.09685e+07	0.0440159	46.7297
TERA_HUMAN	2604849503	2685560113	0.044023	62.6011
KT3K_HUMAN	9.82889e+06	1.0134e+07	0.0441095	46.5013
F5H6N3_HUMAN	4.02901e+07	4.15562e+07	0.0446393	50.5725
RNH2A_HUMAN	5.15783e+07	5.32365e+07	0.0456521	51.2862
PPID_HUMAN	7.50842e+07	7.74993e+07	0.0456731	52.3697
HS74L_HUMAN	5.72289e+07	5.90833e+07	0.0460079	51.5865
PP2AA_HUMAN	3.826e+08	3.95083e+08	0.0463163	57.0688
PM14_HUMAN	4.07377e+07	4.20703e+07	0.0464398	50.6062
DNJC8_HUMAN	1.94535e+08	2.00931e+08	0.046673	55.1176
SRP14_HUMAN	615063355	6.35484e+08	0.0471203	58.4394
NDUBA_HUMAN	7.85937e+07	8.12088e+07	0.0472239	52.503
GSTP1_HUMAN	12962973065	13396377572	0.0474463	67.2348
ROA2_HUMAN	5299230739	5476509586	0.0474737	64.6537
TSNAX_HUMAN	8.85821e+07	9.15483e+07	0.0475183	52.8485
NDUB5_HUMAN	9.96073e+06	1.02945e+07	0.0475453	46.5432
NOP58_HUMAN	2.03201e+08	2.10016e+08	0.0475939	55.2443
TIM50_HUMAN	4.03059e+07	4.16588e+07	0.0476305	50.5766
VTA1_HUMAN	8.79451e+07	9.09128e+07	0.0478802	52.8281
SC22B_HUMAN	1.95681e+08	202305838	0.0480324	55.1359
RS3A_HUMAN	1069356346	1105660685	0.048166	60.0364
SPCS1_HUMAN	3.75751e+06	3.88547e+06	0.0483133	43.731
5NTC_HUMAN	6.28327e+07	6.4989e+07	0.0486807	51.8587
PEPD_HUMAN	9.32639e+06	9.65086e+06	0.0493388	46.3551
CPNS1_HUMAN	5.58471e+07	5.77949e+07	0.0494599	51.5194
MBB1A_HUMAN	4.71675e+08	488145989	0.0495197	57.676
BACH_HUMAN	1.60713e+08	1.66346e+08	0.0496986	54.5695
PSD10_HUMAN	4.7879e+07	4.95626e+07	0.0498577	51.0756
SERC_HUMAN	2.19794e+08	2.27532e+08	0.0499152	55.4731
RPN1_HUMAN	6.59894e+08	6.83191e+08	0.0500549	58.6454
CALX_HUMAN	1026839796	1063458960	0.0505532	59.9217
PAK1_HUMAN	1.40228e+08	1.45244e+08	0.0507045	54.1771
FAAA_HUMAN	3.75845e+06	3.89303e+06	0.050755	43.7342
CSN4_HUMAN	4.83254e+07	5.00726e+07	0.0512409	51.1038
REQU_HUMAN	9.91261e+06	1.02714e+07	0.0512991	46.533
FIS1_HUMAN	5.06901e+06	5.25284e+06	0.0513942	44.5979
EIF3E_HUMAN	654728942	6.78621e+08	0.0517075	58.6244
PSA5_HUMAN	4.13376e+08	4.28564e+08	0.0520541	57.2978
PSME4_HUMAN	1.34473e+08	1.39468e+08	0.0526225	54.0581
PPCE_HUMAN	7.17134e+07	7.43815e+07	0.0527012	52.2442
CUL4A_HUMAN	6.21614e+06	6.44755e+06	0.0527314	45.1879
RM41_HUMAN	1.12125e+07	1.16309e+07	0.0528477	46.8901
TXD17_HUMAN	1.53589e+08	1.59361e+08	0.0532306	54.4422
SRP72_HUMAN	3.10671e+07	3.22417e+07	0.0535412	49.8313
TRA2B_HUMAN	1.30947e+08	1.35922e+08	0.0538051	53.9826
RL40_HUMAN	3095699358	3213473101	0.053868	63.1091
UFM1_HUMAN	2.35666e+07	2.44729e+07	0.054441	49.0349
EZRI_HUMAN	3555809674	3692695780	0.0544963	63.5096
DX39A_HUMAN	2211762132	2297861771	0.0550958	62.1402
RAP1B_HUMAN	1.40314e+08	1.45797e+08	0.0552994	54.1835
RL13_HUMAN	1229027914	1277403255	0.0556963	60.4454
SAHH_HUMAN	1838975454	1911781518	0.0560154	61.6085
FKBP4_HUMAN	1145388018	1190906492	0.0562237	60.2426
TWF2_HUMAN	184557588	1.91893e+08	0.056231	54.9752
MPRI_HUMAN	7.1426e+06	7.42747e+06	0.0564208	45.5925
RINI_HUMAN	7.72355e+07	8.03463e+07	0.0569669	52.4625
BCL10_HUMAN	1.00318e+07	1.04385e+07	0.0573277	46.5735
RM24_HUMAN	1.98153e+07	2.06187e+07	0.0573401	48.5376
THG1_HUMAN	5.19644e+06	5.4072e+06	0.0573576	44.6755
DCTN2_HUMAN	2.2898e+08	2.38279e+08	0.0574331	55.5987
ERLN1_HUMAN	8.51532e+06	8.86575e+06	0.0581817	46.1014
PHB_HUMAN	9.94937e+08	1036245819	0.0586898	59.8387
NU155_HUMAN	1.81688e+08	1.89261e+08	0.0589181	54.9327
STAP1_HUMAN	1.39979e+07	1.45827e+07	0.0590523	47.5365
PUR9_HUMAN	2619987718	2729895262	0.0592856	62.6331
UBP14_HUMAN	2.07651e+08	2.1642e+08	0.059672	55.3188
PPAC_HUMAN	1.87995e+08	1.95956e+08	0.0598301	55.0321
GPD1L_HUMAN	7.33667e+06	7.65105e+06	0.0605329	45.6739
RL38_HUMAN	270475076	2.82094e+08	0.0606798	56.0825
IF2G_HUMAN	2.13756e+07	2.22942e+07	0.0607036	48.7596
DPP3_HUMAN	1.49118e+08	1.55597e+08	0.061359	54.3651
PDIA4_HUMAN	7.40663e+08	7.72849e+08	0.0613694	58.9899
VATG1_HUMAN	2.79662e+07	2.91838e+07	0.0614871	49.5358
MYCPP_HUMAN	1.98645e+07	2.07309e+07	0.0615883	48.549
ASAH1_HUMAN	2.96179e+07	3.09097e+07	0.0615934	49.7015
6PGD_HUMAN	1379962825	1440592472	0.0620329	60.786
TBCB_HUMAN	1.33012e+08	1.38868e+08	0.0621558	54.0361
NH2L1_HUMAN	1.4333e+08	1.49665e+08	0.0624006	54.2519
ISG15_HUMAN	2.23702e+08	2.33611e+08	0.0625262	55.5365
AIMP1_HUMAN	1.85501e+08	1.93721e+08	0.0625542	54.9963
RL23A_HUMAN	1360708539	1421264177	0.0628167	60.7462
RUXF_HUMAN	2.34565e+06	2.45028e+06	0.0629568	42.3861
RANB3_HUMAN	1.26621e+07	1.32349e+07	0.0638401	47.2519
B4E3B6_HUMAN	1.45974e+07	1.52586e+07	0.0639111	47.6623
RL23_HUMAN	8.53845e+08	8.92657e+08	0.0641327	59.4029
SAP18_HUMAN	2.90587e+07	3.03801e+07	0.0641542	49.6491
BAG2_HUMAN	7.23082e+07	7.56068e+07	0.0643577	52.2797
SH3L3_HUMAN	5.35554e+07	5.60137e+07	0.064749	51.4138
RS23_HUMAN	4.15744e+08	4.34865e+08	0.0648717	57.3271
DSRAD_HUMAN	5.34813e+07	5.59421e+07	0.0649001	51.41
RHOG_HUMAN	7.82262e+07	8.18586e+07	0.0654809	52.5078
GLU2B_HUMAN	2.99611e+08	3.13589e+08	0.0657848	56.3828
VPS35_HUMAN	1.98778e+08	2.08093e+08	0.0660739	55.1992
G3P_HUMAN	31911467200	33408228926	0.0661286	69.8528
ABCF1_HUMAN	8.9123e+07	9.3322e+07	0.0664203	52.885
TAGL2_HUMAN	1843832983	1931163389	0.0667622	61.6269
CX026_HUMAN	4.73278e+07	4.95766e+07	0.0669703	51.0593
PNPH_HUMAN	1390730020	1457103066	0.0672605	60.8137
NOG1_HUMAN	1.72571e+07	1.8084e+07	0.0675268	48.1489
GRHPR_HUMAN	8.72821e+08	9.14767e+08	0.067718	59.4699
BR44_HUMAN	404609	424083	0.0678187	37.3202
DNJB1_HUMAN	8.94949e+07	9.38351e+07	0.0683225	52.8989
TSN_HUMAN	3.78425e+08	3.96781e+08	0.0683343	57.0592
LC7L2_HUMAN	7.39407e+07	7.75375e+07	0.0685252	52.3483
BAP31_HUMAN	1.09444e+08	1.14777e+08	0.0686499	53.4799
ODPAT_HUMAN	1.94396e+07	2.03968e+07	0.0693418	48.4943
CUL2_HUMAN	5.24198e+07	5.50102e+07	0.0695854	51.3568
ZN638_HUMAN	7.84361e+06	8.23159e+06	0.0696533	45.8758
RS20_HUMAN	7.82816e+08	8.21688e+08	0.0699164	59.1581
OLA1_HUMAN	9.46978e+08	9.94381e+08	0.0704677	59.708
NP1L4_HUMAN	2.93604e+08	3.08392e+08	0.0708966	56.3295
TMM70_HUMAN	6.54186e+07	6.87219e+07	0.0710694	51.9975
TIM8A_HUMAN	8.88937e+06	9.33871e+06	0.0711426	46.2384
SF3B1_HUMAN	7.66919e+08	805979345	0.071669	59.1007
RS4X_HUMAN	2366889276	2488502909	0.0722859	62.353
IF2B_HUMAN	2.42416e+08	2.54899e+08	0.0724418	55.7783
HNRPU_HUMAN	2121519146	2230800150	0.0724636	62.0374
RM34_HUMAN	653962	687753	0.072683	38.7104
VATF_HUMAN	2.5848e+07	2.71892e+07	0.0729781	49.3201
LONM_HUMAN	2.64286e+08	2.78045e+08	0.0732211	56.0283
NOC4L_HUMAN	1.01368e+07	1.06651e+07	0.0733029	46.6195
NDKA_HUMAN	2175994071	2289666112	0.0734626	62.1115
MARE2_HUMAN	3.16456e+07	3.33016e+07	0.0735897	49.9046
PIPSL_HUMAN	2.3376e+07	2.45994e+07	0.0735949	49.0306
RBM22_HUMAN	3.54712e+06	3.73288e+06	0.0736423	43.5901
MCM5_HUMAN	4.17647e+08	4.39558e+08	0.07377	57.3492
SCAM1_HUMAN	6.42257e+07	6.76134e+07	0.0741565	51.9475
RENT2_HUMAN	6.11463e+07	6.43765e+07	0.0742676	51.8058
EIF3H_HUMAN	1.94398e+08	2.04674e+08	0.074311	55.1432
ENPLL_HUMAN	6.8631e+07	7.22615e+07	0.0743672	52.1391
PGES2_HUMAN	2.03904e+07	2.14725e+07	0.0745955	48.6374
CLCB_HUMAN	9.6608e+06	1.01739e+07	0.0746533	46.4821
RL7L_HUMAN	2.09684e+07	2.20938e+07	0.075421	48.7188
LTOR2_HUMAN	1.32722e+07	1.39883e+07	0.0758126	47.3996
VATH_HUMAN	4.46809e+07	4.70982e+07	0.0760123	50.9023
CSN3_HUMAN	8.11204e+06	8.55118e+06	0.0760583	45.9793
RPAB3_HUMAN	2.82343e+07	2.97665e+07	0.076241	49.5781
PSB4_HUMAN	3.13028e+08	3.30034e+08	0.076321	56.5198
COPB2_HUMAN	1.77315e+08	1.86953e+08	0.0763606	54.8798
PKHF2_HUMAN	1.17903e+08	1.24342e+08	0.0767167	53.7028
CASP3_HUMAN	2.09066e+07	2.2051e+07	0.0768863	48.7118
AP1S1_HUMAN	4.35164e+07	4.59043e+07	0.0770678	50.8272
EVL_HUMAN	3.52006e+07	3.71333e+07	0.0771119	50.2153
ABR_HUMAN	6.45711e+07	6.81444e+07	0.0777065	51.9665
SRSF7_HUMAN	2.69536e+08	2.84569e+08	0.0783011	56.0901
RALY_HUMAN	2.56085e+08	2.70554e+08	0.0792915	55.9434
UCHL5_HUMAN	1.0497e+08	1.10921e+08	0.0795505	53.3704
PDIA1_HUMAN	856761520	9.05494e+08	0.0798108	59.4284
DDX6_HUMAN	2.94811e+08	3.1166e+08	0.0801806	56.3506
HTR5B_HUMAN	1.01307e+07	1.07124e+07	0.0805537	46.625
ODO1_HUMAN	8.41083e+07	8.8949e+07	0.0807305	52.7322
DJB11_HUMAN	5.40626e+07	5.71814e+07	0.0809152	51.4572
UCHL1_HUMAN	2757585634	2916844461	0.0810028	62.8025
TPM1_HUMAN	5.22456e+08	5.52734e+08	0.0812765	58.0027
EIF3L_HUMAN	5.60321e+08	5.92941e+08	0.0816332	58.205
CK073_HUMAN	2.4175e+07	2.55836e+07	0.0817025	49.1357
TBAL3_HUMAN	2.06311e+08	2.18386e+08	0.082055	55.3226
RTN4_HUMAN	1.19275e+08	1.2628e+08	0.0823413	53.7418
NC2A_HUMAN	1.23057e+07	1.3033e+07	0.0828369	47.1885
SRSF3_HUMAN	1016919277	1077081700	0.0829225	59.926
HSBP1_HUMAN	623016	659984	0.0831619	38.581
SRRT_HUMAN	6.46237e+07	6.85255e+07	0.0845795	51.9757
DDX1_HUMAN	2.86792e+08	3.04199e+08	0.0850108	56.2759
SYFA_HUMAN	1.81676e+08	1.92818e+08	0.0858707	54.9595
HNRPK_HUMAN	5409461966	5742850082	0.0862818	64.752
WDR82_HUMAN	4.24676e+07	4.50941e+07	0.0865754	50.7663
EIF3D_HUMAN	340913020	3.62065e+08	0.0868461	56.7765
SEPT2_HUMAN	3.26908e+08	3.47227e+08	0.0869912	56.6556
FBX2_HUMAN	5.52056e+06	5.86749e+06	0.0879275	44.8807
CTBP1_HUMAN	9.19298e+07	9.77198e+07	0.0881187	52.9962
PRP31_HUMAN	1.23393e+06	1.31233e+06	0.0888658	40.5585
SAC1_HUMAN	8.07648e+07	8.59146e+07	0.0891768	52.6236
CA031_HUMAN	5.03836e+06	5.3627e+06	0.090005	44.619
HTSF1_HUMAN	7.98909e+06	8.50414e+06	0.090134	45.9493
BIG2_HUMAN	2.05096e+07	2.18506e+07	0.0913753	48.671
SCFD1_HUMAN	1.04647e+07	1.115e+07	0.091515	46.7296
PDCD6_HUMAN	1.13612e+08	1.21055e+08	0.0915524	53.6106
SIRT5_HUMAN	4.26305e+06	4.54333e+06	0.0918633	44.1388
TCPE_HUMAN	2031486704	2166431530	0.0927847	61.9326
PSB1_HUMAN	4.5742e+08	4.87829e+08	0.0928536	57.6307
TXN4A_HUMAN	1.03342e+07	1.10239e+07	0.0932106	46.695
CALU_HUMAN	1.81934e+07	1.94086e+07	0.0932828	48.3271
SRSF1_HUMAN	1150663904	1227689079	0.0934787	60.2931
AR6P4_HUMAN	4.21958e+06	4.50363e+06	0.0939875	44.1113
RM54_HUMAN	4.05584e+06	4.32919e+06	0.0940969	43.9972
ACACA_HUMAN	2.7707e+08	2.95788e+08	0.0943122	56.1857
KAPCA_HUMAN	6.50591e+07	6.94559e+07	0.094348	52.0048
ARC1A_HUMAN	2.95271e+07	3.15397e+07	0.0951323	49.7262
EIF3F_HUMAN	485621918	5.18773e+08	0.0952702	57.8058
LPXN_HUMAN	4.42759e+08	4.73091e+08	0.0955961	57.5395
CELF1_HUMAN	1.51977e+07	1.62394e+07	0.0956479	47.8103
NEMO_HUMAN	2.03638e+06	2.17613e+06	0.0957555	42.0109
FABP5_HUMAN	3.58549e+08	3.83175e+08	0.0958336	56.931
GLRX3_HUMAN	3.20286e+08	3.42387e+08	0.0962657	56.6058
MPU1_HUMAN	2.08035e+07	2.22408e+07	0.0963823	48.717
PSMG1_HUMAN	6.34075e+07	6.77954e+07	0.0965335	51.9328
ANM5_HUMAN	9.97819e+07	1.06688e+08	0.0965485	53.2411
RS27_HUMAN	1.84321e+08	1.97096e+08	0.0966774	55.012
DX39B_HUMAN	3.51192e+08	3.75567e+08	0.0968104	56.8722
AP3D1_HUMAN	9.71641e+07	1.03913e+08	0.096881	53.1647
FRDA_HUMAN	2.14677e+07	2.29645e+07	0.0972398	48.8086
ILF3_HUMAN	9.65931e+08	1033289101	0.0972517	59.7919
MSI2H_HUMAN	4.32002e+07	4.62148e+07	0.0973161	50.8264
TOM22_HUMAN	8.01584e+07	8.57646e+07	0.0975276	52.6102
NDKB_HUMAN	2.78804e+08	2.9838e+08	0.0979002	56.2073
XRCC6_HUMAN	2226413495	2383176397	0.0981642	62.2023
E1NZA1_HUMAN	2.65918e+07	2.84733e+07	0.0986292	49.4276
RM14_HUMAN	751169	804377	0.0987338	39.1363
EIF3C_HUMAN	3.90002e+08	4.17783e+08	0.0992746	57.1771
TM109_HUMAN	1.02553e+08	1.09881e+08	0.0995737	53.3232
DIM1_HUMAN	2.02636e+07	2.17169e+07	0.0999278	48.6447
LYPA1_HUMAN	3.23542e+08	3.46796e+08	0.100138	56.6389
BT3L4_HUMAN	6.37414e+07	6.83281e+07	0.100247	51.9517
CC124_HUMAN	1.93152e+08	2.07098e+08	0.100573	55.1509
MANF_HUMAN	7.73104e+07	8.29103e+07	0.100888	52.5092
TTL12_HUMAN	1.7821e+08	1.91127e+08	0.10095	54.919
HNRPQ_HUMAN	1352489522	1450700569	0.101132	60.7671
FUBP2_HUMAN	609954174	6.54282e+08	0.101212	58.4695
EEPD1_HUMAN	4.14948e+07	4.45146e+07	0.101349	50.7142
PDE12_HUMAN	2.00823e+07	2.15487e+07	0.101673	48.6205
SR140_HUMAN	1.05114e+08	1.12832e+08	0.102218	53.397
RPR1B_HUMAN	3.36439e+07	36122133	0.102537	50.1102
GAR1_HUMAN	5.10473e+07	5.48102e+07	0.10261	51.3133
RL18A_HUMAN	6.09598e+08	6.54611e+08	0.10278	58.4693
COPE_HUMAN	1.92676e+08	207001300	0.10346	55.1467
TXND5_HUMAN	1.0419e+08	1.11946e+08	0.103587	53.3729
THIC_HUMAN	3.41421e+08	3.66838e+08	0.103592	56.7975
NBEL2_HUMAN	3.18412e+07	3.42155e+07	0.103757	49.9525
PPIH_HUMAN	5.45572e+07	5.864e+07	0.104114	51.5066
PAIRB_HUMAN	7.05125e+08	7.57894e+08	0.104117	58.8907
GCN1L_HUMAN	8.02526e+08	8.62852e+08	0.104564	59.2645
MATR3_HUMAN	1131490382	1216726089	0.10478	60.2559
SNX6_HUMAN	4.83082e+07	5.19522e+07	0.104916	51.1564
RM15_HUMAN	2.35898e+07	2.53771e+07	0.105364	49.0887
ATRX_HUMAN	564406	607214	0.105471	38.3182
RL10L_HUMAN	4.44672e+08	4.78726e+08	0.106456	57.5628
TPRKB_HUMAN	2.7388e+07	2.94986e+07	0.107102	49.5212
ERF1_HUMAN	3.47931e+08	3.74773e+08	0.107219	56.8557
B4DMY3_HUMAN	7.84612e+07	8.45239e+07	0.10738	52.5583
EXOS6_HUMAN	1.92605e+07	2.07522e+07	0.107622	48.5059
SUGP2_HUMAN	5.78132e+07	6.2292e+07	0.107649	51.6774
HSP7E_HUMAN	2.97618e+07	3.20694e+07	0.107736	49.7616
NU214_HUMAN	3.70759e+07	3.99596e+07	0.108063	50.396
THOP1_HUMAN	3.04918e+07	3.2866e+07	0.108178	49.832
CYBP_HUMAN	1033420216	1114659359	0.109176	59.9987
APT_HUMAN	2.62452e+08	283150145	0.109512	56.0445
RS14_HUMAN	1045012445	1127529451	0.109645	60.0314
KAD3_HUMAN	1.0084e+08	1.08828e+08	0.109985	53.285
RT07_HUMAN	1.84959e+07	1.99654e+07	0.110299	48.3917
LA_HUMAN	1092353223	1179271656	0.110457	60.16
PP1R7_HUMAN	3.44117e+08	3.71648e+08	0.111034	56.8277
CSK22_HUMAN	4.69631e+07	5.07284e+07	0.111265	51.0813
C42S2_HUMAN	2.64668e+06	2.85891e+06	0.111282	42.7828
HCFC1_HUMAN	3.01121e+06	3.25298e+06	0.111418	43.1552
COMD8_HUMAN	2.86842e+07	3.0995e+07	0.111779	49.6593
NDUBB_HUMAN	1.93928e+07	2.09582e+07	0.11199	48.53
PSMD4_HUMAN	1.15413e+08	1.2473e+08	0.111996	53.6765
SF3B5_HUMAN	3.48113e+06	3.76218e+06	0.112012	43.5743
TBA4A_HUMAN	5.0658e+08	5.47552e+08	0.112206	57.9446
NCK1_HUMAN	3.45048e+06	3.73028e+06	0.112486	43.5492
AHSA1_HUMAN	5.9217e+08	6.40391e+08	0.112942	58.3958
CC037_HUMAN	2.26143e+07	2.44689e+07	0.113711	48.9752
RS26L_HUMAN	6.33205e+08	6.85165e+08	0.113778	58.59
PITH1_HUMAN	2.22997e+07	2.41398e+07	0.114393	48.9354
DRG1_HUMAN	9.37922e+07	101532614	0.114403	53.0803
GCSH_HUMAN	6.43957e+07	6.98145e+07	0.116562	51.9975
TBRG4_HUMAN	1.89195e+07	2.05208e+07	0.117213	48.464
5NT3_HUMAN	3.11851e+07	3.38251e+07	0.117237	49.9059
RL36_HUMAN	4.01428e+08	4.35467e+08	0.117423	57.2786
LRC47_HUMAN	58288562	6.32413e+07	0.117655	51.7111
ARY1_HUMAN	7.21184e+06	7.82525e+06	0.11777	45.6816
A8K202_HUMAN	1.49864e+07	1.62617e+07	0.117827	47.7921
SF3B3_HUMAN	6.3434e+08	6.88635e+08	0.118482	58.5998
RM12_HUMAN	1.14466e+08	1.24269e+08	0.11855	53.6592
SRRM1_HUMAN	1.36087e+08	147755218	0.118684	54.1586
DPOD1_HUMAN	7.68152e+07	8.34123e+07	0.11887	52.5086
LSM6_HUMAN	1.93507e+06	2.10206e+06	0.119419	41.8873
DUT_HUMAN	942566957	1024093808	0.119681	59.7437
RS2_HUMAN	1657331992	1800766193	0.119748	61.3722
STRAP_HUMAN	2.48354e+08	2.69854e+08	0.119778	55.8954
PRPK_HUMAN	4.92957e+07	5.35673e+07	0.119891	51.2298
PQBP1_HUMAN	2.73054e+07	2.96756e+07	0.120092	49.5255
RS30_HUMAN	1.73393e+08	1.8846e+08	0.120217	54.8592
NDK8_HUMAN	2893920874	3146019925	0.120502	62.9813
RL27A_HUMAN	6.57716e+08	7.15382e+08	0.121249	58.707
RT29_HUMAN	6.08288e+07	6.61627e+07	0.121263	51.8378
ADX_HUMAN	3.98345e+06	4.33422e+06	0.121752	43.9729
MCES_HUMAN	7.43444e+06	8.08951e+06	0.121828	45.7734
NU205_HUMAN	2.90031e+08	3.15617e+08	0.121968	56.3452
FIGL1_HUMAN	2.96241e+07	3.22675e+07	0.123308	49.7638
CSRP1_HUMAN	120692286	1.31476e+08	0.123465	53.817
RNPS1_HUMAN	107617604	1.17247e+08	0.123642	53.4863
DERL1_HUMAN	1.62134e+07	1.76712e+07	0.124219	48.0256
LMAN2_HUMAN	1.1738e+08	1.27979e+08	0.124723	53.7379
SEC13_HUMAN	15091945	1.64557e+07	0.124808	47.8194
RM53_HUMAN	6.35713e+06	6.93209e+06	0.124915	45.3248
ENPL_HUMAN	1394223169	1520819444	0.125387	60.879
CPSF5_HUMAN	3.59847e+08	3.92581e+08	0.125604	56.9712
PSMG3_HUMAN	7.36703e+06	8.03992e+06	0.126098	45.7514
RS18_HUMAN	1635618270	1785392840	0.126405	61.3408
ALKB5_HUMAN	1.98244e+07	2.16478e+07	0.126941	48.6085
PIN4_HUMAN	6.43297e+06	7.02478e+06	0.126968	45.3611
PR40A_HUMAN	4.0135e+07	4.38442e+07	0.127525	50.6442
CAN1_HUMAN	1.90173e+08	2.07775e+08	0.127711	55.1332
TCPH_HUMAN	1346835395	1471570946	0.127784	60.7816
LPPRC_HUMAN	2088387206	2282132539	0.127993	62.0475
VATB2_HUMAN	1.74504e+08	1.90803e+08	0.12883	54.8862
PP4C_HUMAN	4.18183e+07	4.57271e+07	0.128914	50.7642
DHX29_HUMAN	1.86717e+07	2.04171e+07	0.128931	48.4376
PRP8_HUMAN	1445209332	1580461770	0.129068	60.9863
CC88B_HUMAN	1.12045e+07	1.22536e+07	0.129128	46.9643
RM23_HUMAN	1.62895e+07	1.78149e+07	0.129145	48.044
NTM1A_HUMAN	6.07025e+06	6.63911e+06	0.129233	45.1959
ACL6A_HUMAN	2.18139e+08	2.38602e+08	0.129358	55.5307
GLRX5_HUMAN	2.91876e+07	3.19325e+07	0.129671	49.7274
CAZA2_HUMAN	2.23561e+08	2.44597e+08	0.129735	55.6019
COPB_HUMAN	2.44336e+08	2.67362e+08	0.129926	55.8585
NMT1_HUMAN	4.84194e+07	5.29868e+07	0.130046	51.1882
4F2_HUMAN	2.30998e+08	2.52833e+08	0.130305	55.6969
VRK1_HUMAN	1.34571e+08	1.47329e+08	0.130678	54.1383
RLA0_HUMAN	9.76158e+08	1068993576	0.131067	59.8561
EXOS7_HUMAN	1.49919e+07	1.64214e+07	0.131393	47.8068
BTAF1_HUMAN	2.68697e+07	2.9438e+07	0.131699	49.4906
COPZ1_HUMAN	1.07154e+08	1.17416e+08	0.131937	53.4822
IPO5_HUMAN	7.99471e+08	8.76532e+08	0.132761	59.2817
MEMO1_HUMAN	6.91178e+07	7.57841e+07	0.132838	52.2179
KBTB8_HUMAN	7.94896e+06	8.71576e+06	0.13286	45.9775
RL21_HUMAN	1331913630	1460500470	0.132962	60.7547
DDB1_HUMAN	249862362	2.74006e+08	0.133071	55.9262
FEN1_HUMAN	6.62533e+08	7.26619e+08	0.133207	58.74
SK2L2_HUMAN	5.60179e+06	6.14487e+06	0.133495	44.9684
TX1B3_HUMAN	4.71683e+06	5.17542e+06	0.133857	44.4726
TMM33_HUMAN	4.80165e+07	5.2689e+07	0.133972	51.168
RL9_HUMAN	8.76424e+08	961801049	0.13411	59.5482
ELP1_HUMAN	125365379	1.37593e+08	0.134273	53.9374
SLIRP_HUMAN	1.2657e+08	1.38919e+08	0.134305	53.965
RS9_HUMAN	3221860884	3536533922	0.134442	63.3049
EIF3M_HUMAN	2.90462e+08	3.18861e+08	0.134579	56.3621
ECHM_HUMAN	1.27775e+08	1.40302e+08	0.13493	53.993
CN166_HUMAN	302138616	3.31828e+08	0.135224	56.4765
SAP3_HUMAN	5.05253e+06	5.54988e+06	0.135451	44.6726
RT10_HUMAN	3.6876e+07	4.0507e+07	0.135492	50.4078
RALYL_HUMAN	7.49223e+07	8.23062e+07	0.135605	52.4534
EXOS3_HUMAN	1.28014e+07	1.40669e+07	0.136007	47.3556
TCPA_HUMAN	1796667252	1974491770	0.136158	61.6215
MYCBP_HUMAN	3.239e+07	3.56128e+07	0.136846	50.0349
PRS10_HUMAN	2.98071e+08	3.27859e+08	0.137421	56.4396
PDXD1_HUMAN	4.06988e+07	4.4792e+07	0.138254	50.6952
NDUB6_HUMAN	4.93556e+07	5.43501e+07	0.13907	51.2525
RT09_HUMAN	1.95638e+07	2.15453e+07	0.139189	48.5825
RFA3_HUMAN	4.56958e+07	5.0325e+07	0.139215	51.0303
RM49_HUMAN	2.88787e+07	3.183e+07	0.140382	49.7074
RS8_HUMAN	1722863335	1898971310	0.14041	61.5047
S61A1_HUMAN	1.80219e+07	1.98648e+07	0.140467	48.347
RL10A_HUMAN	2139138866	2358706630	0.140966	62.1297
ECHD1_HUMAN	167561113	184761658	0.140978	54.7812
F8W7C6_HUMAN	1.11294e+08	1.22727e+08	0.141069	53.6007
NUCL_HUMAN	5407779643	5963384519	0.141095	64.8059
ARHL2_HUMAN	1.23642e+07	1.36377e+07	0.141432	47.2608
PP1R8_HUMAN	3.1783e+06	3.50694e+06	0.141957	43.3416
SAP_HUMAN	1.78105e+07	1.96525e+07	0.141983	48.3144
ARL1_HUMAN	4.51774e+07	4.98503e+07	0.142004	51.0002
RT33_HUMAN	1.10884e+07	1.22376e+07	0.142266	46.9474
TCPG_HUMAN	2821175533	3114648208	0.142773	62.9301
DCTP1_HUMAN	7.56988e+07	8.35792e+07	0.142872	52.4904
ELMO1_HUMAN	1.26715e+08	139931697	0.14314	53.9772
STK3_HUMAN	8.3985e+07	9.27656e+07	0.143458	52.7907
CSN1_HUMAN	3.50256e+07	3.86901e+07	0.143557	50.2674
GGCT_HUMAN	7.16784e+07	7.91826e+07	0.143645	52.3337
RM44_HUMAN	3.89611e+07	4.30499e+07	0.143978	50.575
ZRAB2_HUMAN	1.45748e+07	1.6107e+07	0.144212	47.7382
GSTM2_HUMAN	1.14702e+07	1.26763e+07	0.144248	47.047
DYLT1_HUMAN	2.63136e+06	2.90831e+06	0.144371	42.7991
LSP1_HUMAN	6.3663e+08	7.03798e+08	0.144706	58.6365
VP26A_HUMAN	9.3006e+07	1.02837e+08	0.144967	53.0866
MIMIT_HUMAN	4.29495e+07	4.74958e+07	0.145157	50.8574
BCCIP_HUMAN	8.0506e+07	8.90418e+07	0.145386	52.6706
RLA0L_HUMAN	1389201844	1536541315	0.14543	60.8886
UBQL1_HUMAN	3.20555e+08	3.54561e+08	0.145461	56.6575
BAZ1B_HUMAN	1.0209e+07	1.12923e+07	0.145494	46.7122
ITPA_HUMAN	6.4799e+07	7.16764e+07	0.145526	52.0445
UTP20_HUMAN	1.41578e+08	1.56635e+08	0.14581	54.2999
RANG_HUMAN	547663093	6.05954e+08	0.145919	58.2033
DPH5_HUMAN	1.03782e+07	1.14923e+07	0.1471	46.7612
F120A_HUMAN	1.65949e+07	1.83816e+07	0.147526	48.116
AP3M1_HUMAN	4.13669e+07	4.583e+07	0.147815	50.7518
IF4H_HUMAN	3.13272e+08	347124029	0.148038	56.5937
DNJC9_HUMAN	1.19403e+08	1.3234e+08	0.148412	53.8109
RM33_HUMAN	288962	320288	0.148489	36.4295
SF3A3_HUMAN	1.19059e+08	1.31999e+08	0.148851	53.803
F134C_HUMAN	9.60028e+06	1.06439e+07	0.148883	46.5382
SRP54_HUMAN	7.11128e+07	7.88875e+07	0.149688	52.3169
RM02_HUMAN	2.18162e+07	2.42316e+07	0.151491	48.9093
UBXN1_HUMAN	6.86012e+07	7.62003e+07	0.151562	52.215
NSUN2_HUMAN	8.94805e+07	9.94093e+07	0.151807	52.9819
CD20_HUMAN	1087263642	1208098931	0.152037	60.1881
MPPA_HUMAN	7.37383e+07	8.19512e+07	0.152351	52.4242
EIF2A_HUMAN	1.10939e+08	1.23345e+08	0.152931	53.6033
2AAA_HUMAN	8.93268e+08	993189376	0.152975	59.622
LYRIC_HUMAN	1.1999e+08	1.33415e+08	0.153006	53.8297
SYQ_HUMAN	2.85785e+08	3.17861e+08	0.153463	56.3342
IPYR_HUMAN	1516223813	1686539791	0.153584	61.1493
SEH1_HUMAN	1.64158e+07	1.82626e+07	0.153808	48.091
NGLY1_HUMAN	6.53591e+06	7.27713e+06	0.15498	45.4349
AIMP2_HUMAN	1.3196e+08	1.46988e+08	0.1556	54.1067
RL5_HUMAN	1252283193	1395140859	0.15585	60.5997
TCPW_HUMAN	2.64803e+08	2.95014e+08	0.155862	56.1166
CHD3_HUMAN	4.26172e+07	4.7488e+07	0.156127	50.846
FRYL_HUMAN	4.79773e+07	5.34675e+07	0.156312	51.188
SMCA4_HUMAN	8.84552e+07	9.85797e+07	0.156345	52.9532
UBP10_HUMAN	1.55157e+07	1.72946e+07	0.156593	47.9311
NDUA6_HUMAN	1.067e+07	1.18947e+07	0.156757	46.8509
NAA15_HUMAN	1.28402e+08	1.4321e+08	0.157461	54.0297
SRSF2_HUMAN	331773836	3.7017e+08	0.157988	56.7692
IMPA1_HUMAN	2.1291e+08	2.37628e+08	0.158463	55.4898
SYTC_HUMAN	1.26509e+08	1.41213e+08	0.158628	53.988
HEAT1_HUMAN	3.22041e+08	3.59521e+08	0.15883	56.6842
RFC5_HUMAN	1.39486e+08	1.55736e+08	0.158983	54.2701
RS3_HUMAN	4082885122	4559169680	0.159182	64.0131
XPP3_HUMAN	8.73209e+08	9.75194e+08	0.159362	59.5629
VATC1_HUMAN	6.44694e+07	7.20001e+07	0.159383	52.0436
RL13A_HUMAN	436732664	4.87805e+08	0.159555	57.5639
RM45_HUMAN	3.02059e+07	3.37395e+07	0.159609	49.8563
EF1A1_HUMAN	14604046320	16316286792	0.159945	67.6912
PRS8_HUMAN	4.83199e+08	5.39939e+08	0.160177	57.8563
NIF3L_HUMAN	9.82631e+06	1.09808e+07	0.16026	46.6167
ROA3_HUMAN	1477412133	1651224418	0.160464	61.0813
HPRT_HUMAN	8.74846e+08	9.77965e+08	0.160753	59.5697
WDR18_HUMAN	3.27962e+07	3.66644e+07	0.160853	50.0949
RT06_HUMAN	1.38392e+07	1.54732e+07	0.161011	47.6055
COMD4_HUMAN	1.40564e+07	1.57171e+07	0.161111	47.6506
SNUT2_HUMAN	4.64438e+07	5.19361e+07	0.161253	51.0992
RL6_HUMAN	1105997624	1237159496	0.161683	60.2471
RS13_HUMAN	1765594334	1975030872	0.161721	61.5967
DDX17_HUMAN	895574651	1001845900	0.161775	59.6383
ERP44_HUMAN	2.09989e+08	2.34917e+08	0.161833	55.4533
RNBP6_HUMAN	4.00594e+07	4.48202e+07	0.162009	50.6733
HNRDL_HUMAN	5.34855e+08	5.98484e+08	0.162165	58.1513
SFPQ_HUMAN	1527705087	1709494110	0.162203	61.1796
CHD4_HUMAN	4.26117e+08	4.76843e+08	0.162264	57.4956
AP1B1_HUMAN	2.22421e+08	2.48938e+08	0.162499	55.6199
VATA_HUMAN	3.22368e+08	360897650	0.162881	56.6911
ACPM_HUMAN	2.00488e+06	2.24647e+06	0.164148	42.0343
TCPD_HUMAN	2219659901	2487405782	0.164303	62.2597
U520_HUMAN	1818121164	2037925741	0.164653	61.6843
RM19_HUMAN	2.28923e+07	2.56625e+07	0.164797	49.0615
AP2M1_HUMAN	1.1318e+07	1.26895e+07	0.165011	47.0292
RT18B_HUMAN	1.74522e+07	1.95689e+07	0.165158	48.279
COPG_HUMAN	9.20611e+07	1.03242e+08	0.165372	53.0775
TRAP1_HUMAN	2745388400	3079512702	0.165692	62.8744
CC078_HUMAN	125158	140395	0.165748	34.0325
NPA1P_HUMAN	23175626	2.60033e+07	0.166086	49.0983
FKB15_HUMAN	2.20363e+07	2.4728e+07	0.166263	48.953
RL10_HUMAN	5.16914e+08	5.80181e+08	0.16658	58.0573
VAPB_HUMAN	3.73949e+07	4.1978e+07	0.166792	50.4795
P5CR2_HUMAN	8.6212e+07	9.68169e+07	0.167369	52.8901
M4K1_HUMAN	2.86252e+07	3.21546e+07	0.167741	49.7093
COTL1_HUMAN	5.48016e+08	6.15742e+08	0.168108	58.2274
PA2G4_HUMAN	1500563037	1686140084	0.16822	61.1339
RB12B_HUMAN	2.65762e+06	2.98654e+06	0.16834	42.8518
EXOS4_HUMAN	1.97198e+06	2.21642e+06	0.168585	41.991
RLA2_HUMAN	1592510346	1790168280	0.168792	61.3061
THOC4_HUMAN	3.81685e+08	4.29085e+08	0.168883	57.1845
SSBP_HUMAN	1.43387e+08	1.61233e+08	0.169233	54.3599
RBP2_HUMAN	9.81945e+07	1.10416e+08	0.169233	53.2675
NAA10_HUMAN	1.55071e+08	1.74379e+08	0.169296	54.586
RT35_HUMAN	29498856	3.31755e+07	0.169459	49.7978
VPS29_HUMAN	5.36753e+07	6.03668e+07	0.169499	51.525
NTPCR_HUMAN	5.01507e+06	5.64211e+06	0.169965	44.6856
NP1L1_HUMAN	1510089789	1699151108	0.17018	61.1542
TR150_HUMAN	3.38361e+08	3.80836e+08	0.170606	56.8386
RL4_HUMAN	2953775485	3324646059	0.170641	63.0905
PPIF_HUMAN	6.57316e+07	7.39897e+07	0.170738	52.1109
ERH_HUMAN	6.25268e+07	7.03844e+07	0.170782	51.9667
EDF1_HUMAN	3.55713e+07	4.00585e+07	0.171393	50.3398
VCIP1_HUMAN	2.73521e+06	3.0808e+06	0.171654	42.9381
EF1D_HUMAN	709920254	7.99707e+08	0.171815	58.978
RBBP7_HUMAN	1.64127e+08	1.84991e+08	0.172644	54.7531
MYPT1_HUMAN	1.36774e+07	1.5417e+07	0.172733	47.5833
RL35A_HUMAN	5.3676e+08	6.05055e+08	0.17279	58.1722
EIF3K_HUMAN	5.95881e+07	6.71808e+07	0.173024	51.8301
RS26_HUMAN	3.46917e+08	3.91159e+08	0.173164	56.9132
CG050_HUMAN	2.93791e+07	3.31327e+07	0.173466	49.79
RT22_HUMAN	8.29538e+07	9.35834e+07	0.173945	52.7856
CIRBP_HUMAN	4.85282e+07	5.47492e+07	0.174015	51.2387
SCAM2_HUMAN	1.42991e+07	1.61328e+07	0.174075	47.7129
RS15_HUMAN	4.56625e+08	5.15359e+08	0.174568	57.7074
HCD2_HUMAN	4.13519e+08	4.66796e+08	0.174838	57.4216
PUR2_HUMAN	3.72019e+08	4.20105e+08	0.175374	57.117
PACN2_HUMAN	1.61627e+07	1.82529e+07	0.175464	48.0678
HINT1_HUMAN	5.32469e+07	6.01448e+07	0.175742	51.5081
B2RWN5_HUMAN	8.40178e+06	9.49231e+06	0.176066	46.1806
NECP2_HUMAN	6.15825e+06	6.95819e+06	0.176191	45.2844
RBP56_HUMAN	1.08792e+08	1.22974e+08	0.176782	53.5708
HN1L_HUMAN	4.50116e+07	5.0911e+07	0.17768	51.0253
BPTF_HUMAN	777537	879752	0.178185	39.3153
PEF1_HUMAN	1.00803e+07	1.14074e+07	0.17844	46.7085
PTMA_HUMAN	345858226	3.914e+08	0.178462	56.9097
MEP50_HUMAN	9.42311e+07	1.0664e+08	0.178476	53.1579
SF3A2_HUMAN	3.56435e+07	4.03481e+07	0.178861	50.3531
RAE1L_HUMAN	1.21166e+07	1.37171e+07	0.178981	47.24
PEBB_HUMAN	6.9283e+07	7.8443e+07	0.179142	52.2711
CATZ_HUMAN	1.22699e+07	1.38981e+07	0.179767	47.277
PR38A_HUMAN	9.50703e+06	1.07711e+07	0.180099	46.5412
TCPZ_HUMAN	1718129234	1946664949	0.180166	61.5365
PCNP_HUMAN	6.1263e+07	6.94237e+07	0.180413	51.9174
TAF10_HUMAN	5.52626e+06	6.26344e+06	0.180651	44.9764
SPF45_HUMAN	1.24136e+07	1.40695e+07	0.180654	47.3115
SET_HUMAN	1394178631	1580204918	0.180696	60.9342
IMP3_HUMAN	1.41888e+07	1.60832e+07	0.180804	47.6973
GOLP3_HUMAN	7.23244e+06	8.20037e+06	0.181206	45.7533
RL30_HUMAN	2.33463e+08	264736704	0.181367	55.7786
GCDH_HUMAN	5.54671e+07	6.29024e+07	0.181483	51.6317
RM55_HUMAN	3.80447e+06	4.3145e+06	0.1815	43.9
WASP_HUMAN	1.96284e+07	22266241	0.181912	48.6348
GUAA_HUMAN	1.82946e+08	207577470	0.182228	55.0759
UB2D2_HUMAN	4.91639e+07	5.58136e+07	0.183017	51.2852
RASF2_HUMAN	1.01768e+08	1.15536e+08	0.18305	53.3845
RMD1_HUMAN	7.71544e+07	8.76346e+07	0.183751	52.5862
R13AX_HUMAN	8.18237e+08	9.29463e+08	0.183878	59.3998
IMA3_HUMAN	5.59583e+07	6.36145e+07	0.185003	51.6607
CEBPZ_HUMAN	2.0404e+07	2.31983e+07	0.185166	48.7499
SODM_HUMAN	8.20583e+07	9.33198e+07	0.185535	52.7658
VP13A_HUMAN	2.95429e+07	3.35998e+07	0.185642	49.8183
PABP2_HUMAN	116273792	1.32278e+08	0.186052	53.772
UBQL2_HUMAN	1.42084e+07	1.61776e+07	0.187254	47.7077
TPPC1_HUMAN	4.95103e+06	5.63771e+06	0.187382	44.666
IF1AX_HUMAN	8.46177e+07	9.63882e+07	0.187897	52.8568
LMNB2_HUMAN	6.13081e+07	6.98383e+07	0.187942	51.9271
RS17L_HUMAN	9.7699e+08	1112958537	0.187984	59.9155
CL062_HUMAN	215127	245084	0.188085	35.6177
RS29_HUMAN	5.2461e+06	5.97696e+06	0.188166	44.8338
XRCC5_HUMAN	1624668673	1852454800	0.189293	61.3843
TEBP_HUMAN	8.12751e+07	9.27604e+07	0.190696	52.7433
PDIA6_HUMAN	1420475678	1621217263	0.190703	60.9982
ARHG2_HUMAN	7.61146e+07	8.68746e+07	0.19076	52.5541
RT16_HUMAN	2.29231e+07	2.61727e+07	0.19126	49.0919
NEMF_HUMAN	5.36644e+06	6.12802e+06	0.191455	44.9025
SSRD_HUMAN	9.63133e+07	1.10015e+08	0.191896	53.2344
PWP2_HUMAN	1.45713e+07	1.66446e+07	0.191921	47.7852
GTD2A_HUMAN	4.95456e+06	5.66037e+06	0.192141	44.6728
AMPL_HUMAN	8.93186e+08	1020455820	0.192182	59.661
IF4A2_HUMAN	2.58275e+08	2.9517e+08	0.192643	56.0813
PNO1_HUMAN	7.10372e+07	8.12192e+07	0.193246	52.3574
ASNS_HUMAN	2.74818e+08	3.14275e+08	0.193552	56.2614
RBBP5_HUMAN	4.96853e+06	5.68348e+06	0.193955	44.6827
MTOR_HUMAN	3.88669e+07	4.44668e+07	0.19419	50.6183
RL7A_HUMAN	2005677509	2295668369	0.194825	61.9977
SRS10_HUMAN	9.20504e+07	1.054e+08	0.195381	53.1072
KNTC1_HUMAN	4.20077e+07	4.81179e+07	0.19592	50.8442
B2RCX0_HUMAN	9.56304e+07	109566732	0.196268	53.2182
SPF30_HUMAN	3.77597e+07	4.32985e+07	0.197467	50.5382
DPYL1_HUMAN	3.06428e+08	3.51429e+08	0.197686	56.5796
TWF1_HUMAN	2.54091e+07	2.91423e+07	0.197768	49.3955
MARE1_HUMAN	6.01324e+08	6.90074e+08	0.198607	58.5257
LASP1_HUMAN	2.63984e+08	3.02947e+08	0.198613	56.1504
BST2_HUMAN	1.28546e+07	1.47594e+07	0.199348	47.4309
JIP4_HUMAN	3.1556e+07	3.6241e+07	0.199709	50.0225
RAB4B_HUMAN	1.2226e+07	1.40419e+07	0.199786	47.2867
IF2P_HUMAN	7.97467e+08	9.16267e+08	0.200343	59.342
DDX47_HUMAN	8.8699e+06	1.01945e+07	0.200799	46.3618
SAR1A_HUMAN	2.24798e+08	2.58412e+08	0.201043	55.6891
RT14_HUMAN	1.02716e+07	1.18129e+07	0.201709	46.786
H90B3_HUMAN	5665320651	6516465509	0.201932	65.001
WDR12_HUMAN	1.19767e+07	1.37786e+07	0.202195	47.2297
KIF11_HUMAN	1.26071e+07	1.45125e+07	0.203051	47.3785
PSMD1_HUMAN	1.68329e+08	1.93798e+08	0.203274	54.8567
AP1G1_HUMAN	8.55788e+07	9.85593e+07	0.203738	52.9052
MOB1A_HUMAN	2.24127e+08	2.58145e+08	0.203863	55.6833
HS904_HUMAN	1117785623	1287544737	0.203979	60.32
PRS6B_HUMAN	3.12271e+08	3.59699e+08	0.203992	56.6404
ADPPT_HUMAN	8.14734e+07	9.39447e+07	0.205483	52.7651
CH60_HUMAN	15136097148	17461114135	0.206152	67.8407
KAP0_HUMAN	1.18552e+08	1.36763e+08	0.206155	53.848
HSP71_HUMAN	5.02299e+08	5.7976e+08	0.206909	58.0149
ENSA_HUMAN	4.52329e+07	5.22305e+07	0.207519	51.0693
RL27_HUMAN	1624287383	1876140391	0.207961	61.4023
SNAA_HUMAN	2.19018e+08	2.53015e+08	0.208171	55.6211
RL3_HUMAN	1563823003	1807175848	0.20866	61.2935
CDK12_HUMAN	1.07814e+07	1.24638e+07	0.209201	46.9333
GLMN_HUMAN	1.66697e+07	1.92834e+07	0.21013	48.1916
SMC4_HUMAN	3.55978e+08	411916616	0.210562	57.025
CND1_HUMAN	2.61063e+08	3.02285e+08	0.211512	56.1312
PUR8_HUMAN	1.5259e+08	1.76713e+08	0.211746	54.5819
ENY2_HUMAN	5.42688e+06	6.28588e+06	0.211991	44.9554
BMS1_HUMAN	1.08016e+08	1.25113e+08	0.211992	53.5853
TIAR_HUMAN	3.07085e+07	3.5571e+07	0.212067	49.9563
ACAD9_HUMAN	2.46081e+07	2.8517e+07	0.212686	49.3179
CUL3_HUMAN	4.18295e+07	4.84772e+07	0.212786	50.8488
HDAC1_HUMAN	3.72169e+08	4.31318e+08	0.212793	57.1556
U2AF1_HUMAN	9.88355e+07	1.14589e+08	0.213363	53.3304
FCL_HUMAN	1.13764e+08	1.31984e+08	0.214313	53.7373
TRA2A_HUMAN	5.80093e+07	6.73015e+07	0.214353	51.7939
PCM1_HUMAN	2.09297e+07	2.42839e+07	0.214449	48.8525
TCPB_HUMAN	2364349291	2743605720	0.21463	62.4922
RL34_HUMAN	2.08728e+08	2.42225e+08	0.214724	55.4888
SPCS2_HUMAN	8.5281e+07	9.89846e+07	0.21498	52.9064
RS28_HUMAN	9.66928e+07	112244903	0.215169	53.269
RM50_HUMAN	5.71533e+06	6.6349e+06	0.215238	45.108
APEX1_HUMAN	211403879	2.4547e+08	0.215546	55.5264
EI2BA_HUMAN	1.18395e+08	1.37475e+08	0.215557	53.8536
FNBP4_HUMAN	8.30959e+06	9.64888e+06	0.215584	46.1883
HS90A_HUMAN	5675768798	6590573114	0.215588	65.0199
SPAG7_HUMAN	9.32377e+06	1.08339e+07	0.216567	46.5215
H90B2_HUMAN	3473175399	4036306184	0.21678	63.604
PIHD1_HUMAN	2.81147e+07	3.26763e+07	0.216921	49.7066
MK14_HUMAN	9.1461e+06	1.06304e+07	0.216968	46.4664
STAG1_HUMAN	2.68614e+07	3.1227e+07	0.21726	49.5753
TPD54_HUMAN	1.30024e+08	1.51217e+08	0.217836	54.1262
VPS4B_HUMAN	2.89327e+07	3.36536e+07	0.218059	49.7905
TF3C1_HUMAN	2.63303e+07	3.06323e+07	0.218325	49.5188
MED30_HUMAN	3.22078e+06	3.74907e+06	0.219122	43.4571
SF3B2_HUMAN	2.90661e+08	3.38354e+08	0.219196	56.4487
CKAP5_HUMAN	4.28032e+08	4.98269e+08	0.219208	57.5655
RL1D1_HUMAN	3.45923e+08	4.02798e+08	0.219606	56.9514
RT34_HUMAN	4.2423e+07	4.94012e+07	0.2197	50.8964
RA1L2_HUMAN	2666263450	3105019483	0.219783	62.8441
OSGEP_HUMAN	3.17346e+07	3.69587e+07	0.219858	50.059
NOC2L_HUMAN	2.74625e+06	3.19862e+06	0.219984	42.9981
NUP85_HUMAN	2.4242e+07	2.82463e+07	0.220552	49.2826
H90B4_HUMAN	148692444	1.73269e+08	0.22068	54.5162
SERF2_HUMAN	7.68088e+06	8.95388e+06	0.22124	45.9669
LMO7_HUMAN	1.80144e+07	2.10006e+07	0.221284	48.4266
DBNL_HUMAN	2.62703e+08	3.06256e+08	0.221302	56.159
HS905_HUMAN	1823098521	2125943243	0.221711	61.7492
TP53B_HUMAN	7.06275e+06	8.24019e+06	0.222446	45.726
RS12_HUMAN	2.55661e+08	2.98284e+08	0.222457	56.0818
EF1G_HUMAN	2079419121	2427071327	0.223036	62.1301
HS90B_HUMAN	5060027157	5906703587	0.223208	64.6962
TRRAP_HUMAN	7.0684e+06	8.25413e+06	0.223733	45.7296
TADBP_HUMAN	235267714	2.74754e+08	0.223837	55.8433
TIM8B_HUMAN	205153	239701	0.224536	35.5172
RS7_HUMAN	1754975962	2050794373	0.224732	61.6423
NUDC3_HUMAN	4.73383e+07	5.53245e+07	0.224913	51.2179
NUP93_HUMAN	1.3905e+08	162555519	0.225329	54.3274
SF3A1_HUMAN	2.26937e+08	2.65351e+08	0.225609	55.741
RBBP4_HUMAN	1019638055	1192414276	0.225828	60.0766
SLK_HUMAN	2.45502e+07	2.87232e+07	0.22648	49.3249
TPC2A_HUMAN	1.58315e+06	1.85227e+06	0.226498	41.4152
GBLP_HUMAN	1823355920	2133329941	0.226511	61.7544
HS902_HUMAN	5.2314e+08	6.12082e+08	0.22653	58.1518
ADRM1_HUMAN	3.79219e+07	4.43731e+07	0.226656	50.5797
IDE_HUMAN	8.18681e+07	9.58056e+07	0.226809	52.8004
A4D0R2_HUMAN	1.73804e+07	2.03416e+07	0.226976	48.3289
CTBL1_HUMAN	4.73476e+07	5.54282e+07	0.227327	51.2209
RPB2_HUMAN	1.56373e+08	1.8306e+08	0.22733	54.6682
GRWD1_HUMAN	1.27553e+07	1.49391e+07	0.227992	47.4372
UFD1_HUMAN	2.02578e+07	2.37373e+07	0.228677	48.7726
U2AF2_HUMAN	6.46884e+08	7.58e+08	0.228691	58.7666
PCBP1_HUMAN	8.16502e+08	9.56768e+08	0.228713	59.4385
LAT1_HUMAN	3.99021e+07	4.67568e+07	0.228713	50.7286
RL15_HUMAN	373622112	4.38064e+08	0.229562	57.1836
SUMF2_HUMAN	8.13885e+06	9.54281e+06	0.229588	46.1424
EF1B_HUMAN	7.66829e+08	8.99387e+08	0.230038	59.2587
EF2_HUMAN	7564619743	8873598219	0.230252	65.8635
SRSF4_HUMAN	8.75099e+07	1.02667e+08	0.230462	52.9963
PTBP2_HUMAN	1.14888e+08	1.34888e+08	0.231544	53.7828
HBXIP_HUMAN	2.19893e+06	2.58278e+06	0.232119	42.3689
FAS_HUMAN	7330909492	8612244368	0.232397	65.7751
TM111_HUMAN	1.41672e+07	1.6644e+07	0.232441	47.7446
DHX15_HUMAN	662071462	7.77825e+08	0.232458	58.8373
MRE11_HUMAN	1.01026e+07	1.18695e+07	0.232533	46.769
RRP1B_HUMAN	3.21741e+06	3.78176e+06	0.233155	43.4681
NOP14_HUMAN	1.48274e+07	1.74339e+07	0.23363	47.8772
NUBP2_HUMAN	2.30654e+07	2.71252e+07	0.233901	49.1524
AQR_HUMAN	4.14163e+07	4.87415e+07	0.234949	50.8423
GORS2_HUMAN	2.80246e+06	3.30119e+06	0.23629	43.0728
RBM39_HUMAN	190273912	2.24139e+08	0.236315	55.2433
PTBP1_HUMAN	1241413369	1462555761	0.236508	60.6552
F203A_HUMAN	9.46584e+06	1.11583e+07	0.237312	46.5859
SAFB1_HUMAN	2.44105e+08	2.87821e+08	0.237673	55.9635
CSTF2_HUMAN	3.09045e+07	3.64915e+07	0.239746	50.0024
[truncated: 551 more rows]

## Sheet: day4
UniProt ID	Sum of vista_peak_area_light	Sum of vista_peak_area_heavy	log2ratios	log2product
ALBU_HUMAN	15541501357	8.38394e+06	-10.8562	56.8546
TRFL_HUMAN	5.09087e+08	398482	-10.3192	47.5275
HBA_HUMAN	6.36543e+08	581133	-10.0972	48.3942
ITIH2_HUMAN	2.01784e+08	398267	-8.98486	46.1916
CO3_HUMAN	5.86179e+07	118419	-8.9513	42.6584
APOA1_HUMAN	221139168	598511	-8.52936	46.9114
K1C9_HUMAN	5.16727e+08	3.4717e+06	-7.21762	50.672
TRYP_PIGC	17262905218	1.4763e+08	-6.86955	61.1444
K2C1_HUMAN	1548777225	1.65776e+07	-6.54575	54.5112
K22E_HUMAN	8.96171e+08	1.58663e+07	-5.81974	53.6587
A2MG_HUMAN	4.62877e+08	8.68779e+06	-5.7355	51.8366
FETA_HUMAN	3.88496e+08	8.7795e+06	-5.46762	51.599
K2C5_HUMAN	1.5275e+07	415660	-5.19962	42.5297
K1C10_HUMAN	1242774789	3.67352e+07	-5.08026	55.3416
UHRF1_HUMAN	1.67133e+06	55930.3	-4.90122	36.4439
RIR2_HUMAN	3.65519e+07	2.36794e+06	-3.94824	46.2986
ANT3_HUMAN	9.73036e+07	7.13988e+06	-3.76852	49.3035
APOB_HUMAN	1.01276e+08	7.65244e+06	-3.72623	49.4612
WDR36_HUMAN	3.35546e+07	2.53757e+06	-3.72499	46.275
MDN1_HUMAN	7.66473e+08	6.00179e+07	-3.67477	55.3525
KIF11_HUMAN	3.75284e+06	307144	-3.611	40.0681
NOC2L_HUMAN	2.10679e+08	1.88361e+07	-3.48347	51.8175
TR112_HUMAN	1.27362e+08	1.21157e+07	-3.39398	50.4547
APOA4_HUMAN	3.96567e+06	423417	-3.22741	40.6109
CV032_HUMAN	1.10858e+07	1.49301e+06	-2.89242	43.912
B2MG_HUMAN	2.23704e+07	3.09386e+06	-2.85411	45.9761
ZN638_HUMAN	5.54705e+06	817754	-2.76198	42.0446
LAR4B_HUMAN	2.21179e+07	3.36388e+06	-2.71702	46.0804
GLYG_HUMAN	2.0868e+06	328629	-2.66676	39.319
CETN2_HUMAN	1.12141e+07	1.85345e+06	-2.59703	44.2406
P5CR1_HUMAN	6.24748e+08	1.05643e+08	-2.56408	55.8733
TOPK_HUMAN	3.89203e+07	7.32717e+06	-2.4092	48.0188
SUMO3_HUMAN	1.64339e+06	319938	-2.36081	38.9357
HECD1_HUMAN	1.17418e+07	2.50303e+06	-2.22991	44.7404
DYR_HUMAN	3.94655e+07	8.52705e+06	-2.21047	48.2577
VTNC_HUMAN	1.33591e+07	2.88833e+06	-2.20952	45.1331
FINC_HUMAN	1.95094e+07	4.7631e+06	-2.0342	46.4011
KI67_HUMAN	5.33532e+06	1.38212e+06	-1.94869	42.7456
GFPT1_HUMAN	182848856	4.76954e+07	-1.93873	52.9534
CCD43_HUMAN	4.83177e+07	1.26866e+07	-1.92925	49.1228
UBP2L_HUMAN	3.24198e+07	8.67602e+06	-1.90177	47.999
CDK1_HUMAN	5.74583e+07	1.56728e+07	-1.87425	49.6778
NFU1_HUMAN	2.92954e+07	8.75135e+06	-1.7431	47.8652
PRAF2_HUMAN	1.64946e+07	5.10507e+06	-1.69199	46.259
PXK_HUMAN	8.84002e+06	2.76646e+06	-1.67601	44.4752
COPZ1_HUMAN	3.52634e+08	110710645	-1.67138	55.1158
DEOC_HUMAN	2.24445e+07	7.22881e+06	-1.63453	47.2052
AKP8L_HUMAN	3.84237e+07	1.24031e+07	-1.63129	48.7597
AAAT_HUMAN	8.44151e+07	2.91782e+07	-1.53261	51.1294
GELS_HUMAN	3.36161e+07	1.16763e+07	-1.52557	48.4797
PAG1_HUMAN	2.74609e+07	1.00847e+07	-1.44522	47.9765
RIR1_HUMAN	1.58796e+08	5.86684e+07	-1.43652	53.0487
H14_HUMAN	2.63197e+07	9.83926e+06	-1.41952	47.8798
STAT3_HUMAN	2.06785e+07	7.75941e+06	-1.41411	47.1891
CAPR1_HUMAN	8.0446e+07	3.03632e+07	-1.4057	51.1173
LARP4_HUMAN	3.89467e+06	1.49979e+06	-1.37674	42.4094
VTI1A_HUMAN	7.60325e+06	2.93408e+06	-1.37371	44.3427
HXK2_HUMAN	1.99259e+07	7.74208e+06	-1.36385	47.1324
H15_HUMAN	1391620683	5.44859e+08	-1.35281	59.3954
MD2L1_HUMAN	5.31236e+07	2.14108e+07	-1.31102	50.0147
DNLI1_HUMAN	1.85359e+07	7.52399e+06	-1.30075	46.9869
H12_HUMAN	1038547673	4.29423e+08	-1.27409	58.6297
H11_HUMAN	5.61944e+08	2.37642e+08	-1.24164	56.8901
TTC37_HUMAN	1.03291e+08	4.47424e+07	-1.20699	52.0373
MAP4_HUMAN	1.53019e+08	6.63535e+07	-1.20547	53.1728
PPID_HUMAN	5.39315e+07	2.38285e+07	-1.17844	50.1908
CS042_HUMAN	172421	78427.3	-1.13651	33.6546
UBP34_HUMAN	1.46287e+07	6.66583e+06	-1.13395	46.4707
MSH6_HUMAN	2.12688e+08	9.81317e+07	-1.11595	54.2124
PSD13_HUMAN	542936675	2.54358e+08	-1.09392	56.9385
PSF1_HUMAN	1.94352e+06	916038	-1.08519	40.6953
PDE12_HUMAN	4.53017e+07	2.14484e+07	-1.07869	49.7874
DUT_HUMAN	6.14098e+08	292202020	-1.0715	57.3163
GAPD1_HUMAN	3.69331e+07	1.77219e+07	-1.05938	49.2174
SRP68_HUMAN	6.81031e+07	3.28789e+07	-1.05056	50.9919
FACR1_HUMAN	3.30605e+06	1.62139e+06	-1.02788	42.2855
PERQ2_HUMAN	3.55643e+06	1.75491e+06	-1.01903	42.505
SMC4_HUMAN	233008218	1.15157e+08	-1.01678	54.5748
SLTM_HUMAN	1.57715e+07	7.79493e+06	-1.01671	46.8049
PCNA_HUMAN	7.23074e+08	3.58047e+08	-1.014	57.8451
DNMT1_HUMAN	5.5929e+08	2.77829e+08	-1.0094	57.1086
SPC24_HUMAN	1.45725e+07	7.28658e+06	-0.999938	46.5936
HN1L_HUMAN	3.09369e+07	1.54836e+07	-0.99859	48.7671
WIPF1_HUMAN	4.70198e+07	2.35333e+07	-0.998563	49.975
TECR_HUMAN	4.38726e+07	2.20249e+07	-0.994188	49.7794
MCM7_HUMAN	7.31654e+08	3.67709e+08	-0.992594	57.9006
ASNS_HUMAN	1.26263e+08	6.37006e+07	-0.987054	52.8367
CND3_HUMAN	6.9782e+07	3.52392e+07	-0.985674	51.127
DDX21_HUMAN	4.70262e+08	2.39816e+08	-0.971535	56.6462
SBNO1_HUMAN	3.40005e+06	1.74111e+06	-0.965551	42.4287
LRBA_HUMAN	1.73537e+08	8.90376e+07	-0.96276	53.7786
B3KVI6_HUMAN	7.37592e+06	3.7853e+06	-0.962413	44.6664
PEG10_HUMAN	2.47993e+06	1.27925e+06	-0.954998	41.5287
RFC4_HUMAN	6.49803e+07	3.35979e+07	-0.95163	50.9554
FAM3C_HUMAN	4.96589e+07	2.58289e+07	-0.943065	50.188
IGHG4_HUMAN	8.54368e+07	4.47061e+07	-0.934385	51.7623
SUCB1_HUMAN	1.53134e+07	8.10227e+06	-0.918393	46.8182
F162A_HUMAN	6.08705e+07	3.22368e+07	-0.917034	50.8014
FA65B_HUMAN	8.56695e+06	4.53929e+06	-0.916316	45.1444
CDC5L_HUMAN	4.14419e+07	2.19757e+07	-0.915181	49.694
OAT_HUMAN	3.94009e+07	2.08978e+07	-0.914878	49.5486
TXND9_HUMAN	3.88507e+06	2.06317e+06	-0.913077	42.8659
PIN4_HUMAN	4.61622e+07	2.4548e+07	-0.911105	50.0093
DDX5_HUMAN	670646288	3.57651e+08	-0.907	57.735
BZW1_HUMAN	127973382	6.83427e+07	-0.904984	52.9576
RL22L_HUMAN	2.09786e+07	1.12727e+07	-0.896087	47.7487
CND1_HUMAN	1.33573e+08	7.20058e+07	-0.891442	53.0947
CLAP1_HUMAN	9.41849e+06	5.10886e+06	-0.882495	45.4516
MYPT1_HUMAN	2.76917e+07	1.51078e+07	-0.874165	48.5717
TMM33_HUMAN	2.56525e+07	1.40276e+07	-0.870829	48.3544
CETN3_HUMAN	1.92404e+06	1.05613e+06	-0.865354	40.8861
B4DE27_HUMAN	1.15857e+07	6.38561e+06	-0.85945	46.0722
RFC1_HUMAN	6.98486e+06	3.85746e+06	-0.856581	44.615
M4K4_HUMAN	4.95983e+06	2.76657e+06	-0.84219	43.6415
GALT2_HUMAN	1.28904e+07	7.20057e+06	-0.840118	46.3995
AP3B1_HUMAN	1.0822e+08	6.06597e+07	-0.835157	52.5436
VPS29_HUMAN	7.82466e+07	4.39584e+07	-0.831889	51.6112
VAPB_HUMAN	4.7691e+07	2.7024e+07	-0.819475	50.195
CPNE2_HUMAN	2.33647e+08	1.339e+08	-0.803176	54.7963
F192A_HUMAN	4.46188e+06	2.56056e+06	-0.801189	43.3772
TFR1_HUMAN	2.16081e+08	1.24356e+08	-0.797102	54.5769
FRIL_HUMAN	3.55479e+07	2.0557e+07	-0.790137	49.3764
RBM28_HUMAN	1.96719e+07	1.14007e+07	-0.787015	47.6723
KPRA_HUMAN	4.94505e+07	2.88245e+07	-0.778688	50.3403
ICAM1_HUMAN	9.00004e+06	5.25937e+06	-0.775042	45.428
SC11C_HUMAN	1.05088e+07	6.15037e+06	-0.772849	45.8773
DHX30_HUMAN	1.32245e+07	7.76626e+06	-0.767917	46.5455
MSH2_HUMAN	6.38958e+07	3.75755e+07	-0.765931	51.0925
SPCS3_HUMAN	2.73026e+07	1.60824e+07	-0.763561	48.6415
CSDE1_HUMAN	2.07726e+08	1.22609e+08	-0.76062	54.4996
PLPP_HUMAN	7.4587e+07	4.40339e+07	-0.760309	51.5445
PSF2_HUMAN	7.71093e+06	4.55364e+06	-0.759886	44.9971
CORO7_HUMAN	6.83386e+07	4.04362e+07	-0.757054	51.2953
RHOA_HUMAN	4.55874e+08	2.69852e+08	-0.756469	56.7717
DBPA_HUMAN	3.80254e+08	2.26298e+08	-0.748741	56.256
RBM14_HUMAN	7.42761e+07	4.42363e+07	-0.747667	51.5451
SRPK1_HUMAN	5.14674e+07	3.06873e+07	-0.746016	50.4883
ROCK1_HUMAN	1.21827e+08	7.27421e+07	-0.74397	52.9765
CBX5_HUMAN	2.32979e+07	1.39408e+07	-0.740894	48.2065
SEC63_HUMAN	1.93812e+07	1.17293e+07	-0.724548	47.6918
RBM8A_HUMAN	1.82381e+08	1.10479e+08	-0.723178	54.1616
ENOB_HUMAN	1.26776e+07	7.71786e+06	-0.716013	46.4756
TMX1_HUMAN	3.71859e+07	2.26508e+07	-0.71519	49.5813
EMD_HUMAN	8.22503e+06	5.02341e+06	-0.711353	45.2318
TOP2A_HUMAN	3.05032e+08	1.86485e+08	-0.709904	55.6589
HN1_HUMAN	2.01502e+08	1.23236e+08	-0.709366	54.4631
LYRIC_HUMAN	6.49983e+07	4.02511e+07	-0.691375	51.2164
PDXD1_HUMAN	6.11087e+07	3.79375e+07	-0.687754	51.042
TM205_HUMAN	1.77098e+07	1.10226e+07	-0.684088	47.472
NIP7_HUMAN	1.37689e+07	8.57204e+06	-0.683702	46.7461
NOLC1_HUMAN	7.20714e+07	4.49595e+07	-0.680802	51.525
FRG1_HUMAN	8.23808e+06	5.14128e+06	-0.68018	45.2676
LAT1_HUMAN	2.57309e+07	1.60589e+07	-0.680128	48.5539
K0664_HUMAN	1.7753e+08	1.10961e+08	-0.678014	54.129
SC61B_HUMAN	5.02625e+06	3.14586e+06	-0.676029	43.8461
SMC2_HUMAN	176295427	1.11062e+08	-0.666624	54.1202
ALDOC_HUMAN	991590635	6.25565e+08	-0.664585	59.1058
INO1_HUMAN	1.71217e+07	1.08042e+07	-0.664239	47.3944
TMM85_HUMAN	2.52892e+06	1.59679e+06	-0.663346	41.8768
PQBP1_HUMAN	7.92136e+06	5.02923e+06	-0.655411	45.1792
COX17_HUMAN	523178	333086	-0.651406	37.3425
RRP44_HUMAN	7.66755e+07	4.8829e+07	-0.651027	51.7335
PO210_HUMAN	2.19764e+08	1.40163e+08	-0.64885	54.7739
MCM3_HUMAN	7.44575e+08	4.75482e+08	-0.647025	58.2967
HAT1_HUMAN	1.35981e+08	8.71824e+07	-0.641297	53.3964
DHSD_HUMAN	1.76033e+06	1.13166e+06	-0.637409	40.8574
UBR5_HUMAN	1.33371e+08	8.64817e+07	-0.624979	53.3568
UBP47_HUMAN	3.7599e+07	2.44052e+07	-0.623506	49.7049
DDX24_HUMAN	5.22529e+07	3.39309e+07	-0.622913	50.6551
GTPB1_HUMAN	1.39717e+07	9.07402e+06	-0.622691	46.8493
RN123_HUMAN	3.86615e+07	2.52993e+07	-0.611801	49.797
MCM4_HUMAN	4.46405e+08	2.92423e+08	-0.610297	56.8573
LEG1_HUMAN	7.37889e+07	4.84436e+07	-0.607099	51.6667
TITIN_HUMAN	5.38804e+07	3.53845e+07	-0.606641	50.7599
ELF1_HUMAN	2.98579e+07	1.96569e+07	-0.60308	49.0601
SEPT9_HUMAN	6.29068e+08	4.14403e+08	-0.602179	57.8551
ROMO1_HUMAN	3.91901e+06	2.58189e+06	-0.602062	43.2021
SC11A_HUMAN	4.43039e+07	2.92735e+07	-0.597838	50.204
MCM6_HUMAN	5.29789e+08	3.5031e+08	-0.596786	57.3649
PGRC1_HUMAN	1.55696e+07	1.03032e+07	-0.595645	47.1888
GOGA7_HUMAN	517389	343083	-0.592694	37.3691
ABCF2_HUMAN	2.1967e+07	1.46348e+07	-0.585931	48.1917
PGTB2_HUMAN	1.54984e+07	1.0326e+07	-0.585832	47.1854
RAB18_HUMAN	3.93892e+07	2.62516e+07	-0.585394	49.8772
SIN3A_HUMAN	2.62319e+06	1.75949e+06	-0.576168	42.0696
GPN3_HUMAN	4.88415e+06	3.28363e+06	-0.572817	43.8665
1A01_HUMAN	8.37239e+06	5.64223e+06	-0.569373	45.425
COG4_HUMAN	3.22597e+06	2.17509e+06	-0.568656	42.6739
8ODP_HUMAN	5.22661e+07	3.53084e+07	-0.565864	50.7129
RL7L_HUMAN	3.96501e+06	2.68346e+06	-0.563232	43.2746
TOM40_HUMAN	4.17892e+07	2.83413e+07	-0.560225	50.073
CLPT1_HUMAN	3.15485e+06	2.145e+06	-0.556594	42.6217
PPR18_HUMAN	1.10322e+07	7.5161e+06	-0.553662	46.2368
SPCS2_HUMAN	5.266e+07	3.58827e+07	-0.55342	50.747
HSP74_HUMAN	2446502598	1668674152	-0.552019	61.8241
RRAS2_HUMAN	5.2861e+07	3.60634e+07	-0.55167	50.7597
OSBL8_HUMAN	4.1244e+07	2.81664e+07	-0.550208	50.0452
ALDOA_HUMAN	4689039331	3206602702	-0.548247	63.705
MTX2_HUMAN	1.85351e+07	1.27216e+07	-0.542977	47.7445
NUP85_HUMAN	1.50169e+07	1.03363e+07	-0.538869	47.1413
MCM5_HUMAN	3.59894e+08	2.4793e+08	-0.537637	56.3084
68MP_HUMAN	1.57719e+07	1.08923e+07	-0.534049	47.2877
TPPC5_HUMAN	6.49052e+06	4.48282e+06	-0.533927	44.7259
MCM2_HUMAN	7.18626e+08	4.97489e+08	-0.530577	58.3108
AB1IP_HUMAN	2.54852e+06	1.7648e+06	-0.530153	42.0323
RPN1_HUMAN	4.75023e+08	329340939	-0.528416	57.1184
VKORL_HUMAN	2.36097e+07	1.64602e+07	-0.520396	48.4654
G3BP2_HUMAN	4.34986e+07	3.0346e+07	-0.519462	50.2295
ATD3A_HUMAN	1.00233e+08	6.99505e+07	-0.518947	52.6386
DDRGK_HUMAN	9.00798e+06	6.29977e+06	-0.515904	45.6896
TSR1_HUMAN	2.02483e+07	1.41758e+07	-0.514371	48.0282
NDUV2_HUMAN	6.51745e+07	4.5959e+07	-0.503958	51.4116
CHIP_HUMAN	3.1582e+06	2.22822e+06	-0.50321	42.6781
CHD8_HUMAN	638188	450271	-0.503187	38.0641
RPR1B_HUMAN	1.58941e+07	1.12192e+07	-0.502512	47.3415
YRDC_HUMAN	4.50892e+06	3.18444e+06	-0.501741	43.707
Q9HB66_HUMAN	3.71397e+06	2.6248e+06	-0.500755	43.1483
COX7R_HUMAN	501706	354750	-0.50004	37.3729
CLCA_HUMAN	4.95524e+07	3.50548e+07	-0.499341	50.6256
WNK1_HUMAN	487196	345382	-0.49631	37.292
MTA1_HUMAN	1.29436e+07	9.17628e+06	-0.496259	46.7552
RFC5_HUMAN	9.42591e+07	6.69903e+07	-0.49268	52.4876
MON2_HUMAN	3.78804e+06	2.69398e+06	-0.491709	43.2143
S4A7_HUMAN	6.05135e+06	4.30718e+06	-0.490515	44.5671
SSRA_HUMAN	5.31713e+07	3.78644e+07	-0.489806	50.8385
FRYL_HUMAN	3.49929e+07	2.49292e+07	-0.489222	49.6319
NOG1_HUMAN	4.33614e+07	3.09352e+07	-0.487164	50.2527
CALX_HUMAN	9.48379e+08	6.76692e+08	-0.486965	59.1548
CSK22_HUMAN	2.1154e+07	1.51e+07	-0.486382	48.1825
CISD2_HUMAN	1.8672e+07	1.33316e+07	-0.486025	47.8227
CNN2_HUMAN	4.94175e+07	3.53025e+07	-0.48525	50.6318
VMP1_HUMAN	7.59933e+06	5.43084e+06	-0.484696	45.2302
G3BP1_HUMAN	3.69039e+08	2.6374e+08	-0.484657	56.4337
AROS_HUMAN	2.0685e+06	1.47837e+06	-0.484576	41.4757
PRS6A_HUMAN	4.41411e+08	3.16014e+08	-0.482135	56.953
DHSA_HUMAN	2.03399e+08	1.45941e+08	-0.478923	54.7206
KTAP2_HUMAN	4.35343e+06	3.12591e+06	-0.477874	43.6296
PNO1_HUMAN	4.29872e+07	3.08922e+07	-0.476663	50.2381
SMCA1_HUMAN	4.41662e+07	3.181e+07	-0.473465	50.3194
DERL1_HUMAN	1.65251e+07	1.19308e+07	-0.469959	47.4863
AP3S1_HUMAN	9.50079e+06	6.86183e+06	-0.469454	45.8898
ERLN2_HUMAN	2.24105e+07	1.61994e+07	-0.468238	48.3671
COMD8_HUMAN	1.77301e+07	1.28289e+07	-0.466799	47.6926
LRC59_HUMAN	1.42823e+08	103490015	-0.464734	53.7146
IF4G2_HUMAN	4.38769e+07	3.18059e+07	-0.464167	50.3098
MTA2_HUMAN	1.08035e+08	7.84034e+07	-0.462515	52.9113
EPIPL_HUMAN	3.43041e+06	2.49725e+06	-0.458043	42.9619
TIM50_HUMAN	8.82826e+06	6.42726e+06	-0.457927	45.6895
NOP2_HUMAN	2.10803e+08	1.53781e+08	-0.455016	54.8476
FEN1_HUMAN	2.77974e+08	2.03064e+08	-0.453017	55.6477
HS105_HUMAN	8.22582e+08	601060554	-0.452649	58.7785
LRMP_HUMAN	1.8617e+08	1.36178e+08	-0.451134	54.493
TBCD5_HUMAN	3.3481e+06	2.45129e+06	-0.449804	42.9
UB2J1_HUMAN	1.63401e+07	1.19657e+07	-0.449511	47.4743
TBRG4_HUMAN	1.04165e+07	7.62959e+06	-0.449188	46.1755
4F2_HUMAN	2.11194e+08	1.54851e+08	-0.44769	54.8603
F1142_HUMAN	6.09656e+06	4.48071e+06	-0.444268	44.6349
RBBP7_HUMAN	9.26193e+07	6.81633e+07	-0.442317	52.4873
SNP29_HUMAN	1.46734e+07	1.08006e+07	-0.44209	47.1713
PDCL3_HUMAN	3.09802e+07	2.28146e+07	-0.441391	49.3283
GBF1_HUMAN	2.18713e+07	1.61092e+07	-0.441154	48.3239
TMED5_HUMAN	1.59602e+07	1.17631e+07	-0.440216	47.4157
TMCO1_HUMAN	1.98243e+07	1.46183e+07	-0.439491	48.042
DHX36_HUMAN	1.99819e+07	1.47392e+07	-0.439038	48.0653
SAC1_HUMAN	2.18003e+07	1.6085e+07	-0.438635	48.3171
F207A_HUMAN	4.06981e+06	3.00998e+06	-0.435209	43.4778
DYLT1_HUMAN	1.21309e+06	897978	-0.433932	39.9866
OTU6B_HUMAN	5.36592e+06	3.97967e+06	-0.431177	44.2796
GEMI5_HUMAN	1.03327e+08	7.6668e+07	-0.430515	52.8148
VDAC1_HUMAN	1005296221	7.45957e+08	-0.430456	59.3795
OGFR_HUMAN	4.48545e+06	3.33183e+06	-0.428938	43.7647
HNRPF_HUMAN	3.2714e+08	2.43024e+08	-0.428812	56.1419
PX11B_HUMAN	4.4175e+06	3.28433e+06	-0.427631	43.722
STX8_HUMAN	3.5557e+06	2.64364e+06	-0.427608	43.0958
PP6R3_HUMAN	4.57209e+07	3.40072e+07	-0.427015	50.4657
TM109_HUMAN	8.27969e+07	6.15873e+07	-0.426942	52.1792
VPRBP_HUMAN	2.03189e+07	1.51318e+07	-0.425238	48.1274
SMC1A_HUMAN	2.80295e+08	2.09018e+08	-0.423319	55.7014
PSMG1_HUMAN	5.6792e+07	4.23784e+07	-0.42236	51.096
ADX_HUMAN	509343	381064	-0.418605	37.498
PSIP1_HUMAN	1.81348e+08	136029052	-0.414845	54.4535
H31T_HUMAN	6574133260	4942252256	-0.411632	64.8167
DPM3_HUMAN	1.46333e+06	1.10052e+06	-0.411079	40.5506
CPT2_HUMAN	4.18542e+07	3.14871e+07	-0.410612	50.2271
RDH11_HUMAN	4.53744e+06	3.41727e+06	-0.409035	43.8179
MSMO1_HUMAN	6.32034e+06	4.76296e+06	-0.408145	44.775
F8VWT9_HUMAN	834962	629319	-0.407919	38.9348
CC124_HUMAN	1.69925e+07	1.28138e+07	-0.407198	47.6296
PM14_HUMAN	6.64878e+07	5.01766e+07	-0.406076	51.5671
PURA2_HUMAN	7.807e+07	5.89336e+07	-0.405679	52.0309
HMOX2_HUMAN	9.38374e+07	7.08507e+07	-0.405381	52.5619
LMAN2_HUMAN	1.22929e+08	9.28342e+07	-0.405092	53.3414
EPN4_HUMAN	1.96579e+07	1.48556e+07	-0.404107	48.0531
SSRD_HUMAN	9.58276e+07	7.24701e+07	-0.403056	52.6248
DHX29_HUMAN	2.70058e+06	2.04329e+06	-0.402374	42.3273
PPM1G_HUMAN	142517163	1.07846e+08	-0.402164	53.771
MK67I_HUMAN	6.63051e+06	5.01971e+06	-0.401517	44.9199
WBP2_HUMAN	5.21311e+06	3.94706e+06	-0.401367	44.2261
TCP4_HUMAN	5.66109e+07	4.28843e+07	-0.400631	51.1085
NAT10_HUMAN	2.84757e+08	2.15717e+08	-0.400592	55.7697
MOGS_HUMAN	3.81324e+06	2.88972e+06	-0.400089	43.3251
DAD1_HUMAN	1.7492e+07	1.32613e+07	-0.399467	47.7209
HP1B3_HUMAN	9.07982e+07	6.89062e+07	-0.398031	52.4743
IAH1_HUMAN	1.75754e+07	1.3338e+07	-0.398022	47.7361
DDX3X_HUMAN	1.0294e+08	7.81338e+07	-0.39778	52.8367
HS90B_HUMAN	4497925297	3414801309	-0.397458	63.7358
TCOF_HUMAN	5.27351e+07	4.00524e+07	-0.396876	50.9076
PRKRA_HUMAN	2.13433e+07	1.62189e+07	-0.396109	48.2985
PTH2_HUMAN	3.44471e+07	2.61792e+07	-0.395964	49.6798
ADT3_HUMAN	7.24674e+07	5.51841e+07	-0.39308	51.8286
DPOE3_HUMAN	8.98394e+06	6.84607e+06	-0.392073	45.8058
DNJB1_HUMAN	5.6173e+07	4.28058e+07	-0.392068	51.0947
AT2A2_HUMAN	6.02929e+07	4.59519e+07	-0.391863	51.2991
EEPD1_HUMAN	2.16723e+07	16525970	-0.391118	48.3476
SUCA_HUMAN	2.56501e+07	1.95693e+07	-0.390368	48.8345
BRI3B_HUMAN	1.00402e+08	7.66134e+07	-0.39012	52.7723
DEK_HUMAN	159238808	1.21625e+08	-0.388747	54.1045
DHRS7_HUMAN	1.79718e+07	1.3741e+07	-0.387244	47.8112
AAPK1_HUMAN	1.82705e+07	1.39712e+07	-0.387064	47.859
GOSR2_HUMAN	6.78561e+06	5.1899e+06	-0.386774	45.0013
IF4B_HUMAN	9.42474e+07	7.20887e+07	-0.386679	52.5932
EDF1_HUMAN	1.54056e+07	1.1789e+07	-0.386015	47.3679
GTF2I_HUMAN	2.77304e+08	2.12221e+08	-0.385899	55.7079
B4DRT3_HUMAN	5.98224e+07	4.58092e+07	-0.385049	51.2833
QCR1_HUMAN	1.35874e+07	1.04118e+07	-0.384052	47.0075
DBNL_HUMAN	2.13937e+08	163948414	-0.383943	54.9613
SHOC2_HUMAN	6.64523e+06	5.10164e+06	-0.381357	44.9464
HERC1_HUMAN	3.96705e+06	3.04743e+06	-0.380472	43.4588
KNTC1_HUMAN	2.23572e+07	1.71776e+07	-0.380215	48.4483
DNJA1_HUMAN	1.1618e+08	8.92836e+07	-0.379895	53.2037
BUB3_HUMAN	1.48691e+08	1.14426e+08	-0.3779	53.9176
H4_HUMAN	14148504621	10904476610	-0.375729	67.0641
K0090_HUMAN	1.59051e+07	1.22685e+07	-0.374534	47.4714
DPM1_HUMAN	6.81042e+07	5.25586e+07	-0.373816	51.6687
RED_HUMAN	2.98433e+07	2.30391e+07	-0.373323	49.2885
SMHD1_HUMAN	69830834	5.3916e+07	-0.37315	51.7416
RRP1B_HUMAN	4.35532e+07	3.36518e+07	-0.372093	50.3805
PABP1_HUMAN	9.71791e+08	7.51147e+08	-0.371551	59.3406
MTCH2_HUMAN	1.4573e+08	1.12653e+08	-0.371413	53.866
OST48_HUMAN	1.93788e+08	1.4998e+08	-0.369707	54.6901
ATP5L_HUMAN	1.1989e+08	9.29148e+07	-0.367734	53.3065
TMM97_HUMAN	9.59619e+06	7.43981e+06	-0.367195	46.0209
TPM4_HUMAN	5.41806e+07	4.20323e+07	-0.366276	51.0163
ZFR_HUMAN	1.40858e+06	1.09326e+06	-0.365601	40.486
RSRC2_HUMAN	3.66363e+06	2.84711e+06	-0.363778	43.2459
SPT4H_HUMAN	972967	757438	-0.361263	39.4228
PP6R1_HUMAN	2.6716e+07	2.08092e+07	-0.360482	48.9819
PCID2_HUMAN	3.79086e+06	2.95383e+06	-0.35994	43.3482
TPPC3_HUMAN	4.56338e+07	3.55594e+07	-0.359872	50.5273
UBP10_HUMAN	3.22519e+07	2.51721e+07	-0.357559	49.5282
GCP60_HUMAN	7.19068e+06	5.61261e+06	-0.357457	45.1979
CF130_HUMAN	6.61739e+06	5.17049e+06	-0.355962	44.9597
CELF1_HUMAN	1.65934e+07	1.29709e+07	-0.355334	47.6129
BLK_HUMAN	5.0255e+07	3.93e+07	-0.354737	50.8108
RTN4_HUMAN	3.54337e+07	2.77173e+07	-0.354335	49.8029
WASP_HUMAN	5.76125e+07	4.50762e+07	-0.354015	51.2057
TRIPC_HUMAN	1.91331e+07	14972206	-0.353787	48.0254
SFXN1_HUMAN	1.72694e+08	135153327	-0.353618	54.3737
CHP1_HUMAN	3.19143e+06	2.49899e+06	-0.352857	42.8587
TBCA_HUMAN	8.71126e+07	6.8224e+07	-0.352602	52.4002
HCLS1_HUMAN	2.60303e+08	2.03864e+08	-0.352586	55.5586
TOM5_HUMAN	1.45808e+07	1.14382e+07	-0.350221	47.2449
RD23B_HUMAN	9.55926e+07	7.4989e+07	-0.35022	52.6706
SSA27_HUMAN	3.6395e+06	2.85721e+06	-0.349136	43.2415
PRAF1_HUMAN	3.9071e+06	3.0696e+06	-0.348047	43.4473
GYS1_HUMAN	4.12646e+06	3.24243e+06	-0.347829	43.6051
ATP5I_HUMAN	1.25202e+08	9.83899e+07	-0.347673	53.4517
TOM20_HUMAN	2.48591e+06	1.95508e+06	-0.34655	42.1441
DDX18_HUMAN	7.00968e+07	5.51345e+07	-0.346394	51.7793
BCCIP_HUMAN	2.12689e+07	1.6749e+07	-0.344668	48.3398
H90B3_HUMAN	5792992880	4562224177	-0.344572	64.5188
STX12_HUMAN	1.32526e+07	1.0444e+07	-0.343607	46.9759
D6R613_HUMAN	3.78141e+07	2.98157e+07	-0.342852	50.002
ATP5J_HUMAN	2.24583e+07	1.77119e+07	-0.34253	48.499
DHSB_HUMAN	9.47643e+07	7.4747e+07	-0.342328	52.6534
SBDS_HUMAN	8.33093e+06	6.57184e+06	-0.342181	45.6379
HPBP1_HUMAN	5.647e+06	4.45589e+06	-0.341771	44.5163
RAD21_HUMAN	1.07309e+07	8.47269e+06	-0.340881	46.3697
RIR2B_HUMAN	2.78177e+07	2.19918e+07	-0.339038	49.12
ATPK_HUMAN	1.18653e+08	9.38844e+07	-0.33779	53.3066
TOM22_HUMAN	93385191	7.39796e+07	-0.336067	52.6173
EXOS2_HUMAN	6.51048e+06	5.16007e+06	-0.335372	44.9333
RFC2_HUMAN	2.64562e+07	2.09718e+07	-0.335154	48.979
MPPB_HUMAN	3.49331e+07	2.77225e+07	-0.333533	49.7826
STIM1_HUMAN	1.2552e+07	9.96585e+06	-0.332852	46.83
NDUB8_HUMAN	1.08689e+07	8.63073e+06	-0.33265	46.4148
WDR3_HUMAN	1.55112e+07	1.23216e+07	-0.332113	47.4415
CYB5B_HUMAN	1.81305e+08	1.44064e+08	-0.331708	54.536
SR140_HUMAN	6.00122e+07	4.77318e+07	-0.330305	51.3472
UB2R2_HUMAN	1.6221e+07	1.29032e+07	-0.33014	47.5726
IMMT_HUMAN	237822382	1.89277e+08	-0.329382	55.3212
UBXN7_HUMAN	6.51983e+07	5.191e+07	-0.32882	51.5878
IPO7_HUMAN	3.57333e+08	2.84607e+08	-0.328296	56.4971
PESC_HUMAN	8.16453e+06	6.50494e+06	-0.327833	45.594
AT5F1_HUMAN	3.33198e+08	2.66049e+08	-0.32469	56.2989
AT2A1_HUMAN	5.63667e+07	4.5015e+07	-0.324438	51.1722
GBRAP_HUMAN	1.60014e+07	1.27822e+07	-0.324062	47.5393
COX5A_HUMAN	4.82432e+07	3.85471e+07	-0.323702	50.7239
GBRL2_HUMAN	6.17504e+07	4.93831e+07	-0.322433	51.4375
TIPRL_HUMAN	4.41244e+07	3.53128e+07	-0.321388	50.4688
PSME3_HUMAN	2.51084e+08	2.00966e+08	-0.321215	55.486
S61A1_HUMAN	9.69565e+06	7.76725e+06	-0.319934	46.0979
IDH3B_HUMAN	2.48983e+07	1.99694e+07	-0.318254	48.8208
AT12A_HUMAN	6.74075e+07	5.4077e+07	-0.317894	51.6949
NCBP1_HUMAN	8.60776e+07	6.90967e+07	-0.317021	52.4012
DPOD1_HUMAN	1.12742e+08	9.06514e+07	-0.314628	53.1823
IR3IP_HUMAN	9.26654e+06	7.45405e+06	-0.314006	45.9732
ADT1_HUMAN	1687585222	1358458220	-0.31299	60.9916
VDAC2_HUMAN	426576138	3.43616e+08	-0.312007	57.0244
SC24C_HUMAN	6.85224e+07	5.51965e+07	-0.311999	51.7481
ADT2_HUMAN	6.85676e+08	5.52343e+08	-0.311963	58.3939
ABCF1_HUMAN	186397917	1.50188e+08	-0.311614	54.636
GOLP3_HUMAN	5.71505e+06	4.6078e+06	-0.31069	44.582
SLK_HUMAN	1.72014e+07	1.38699e+07	-0.310564	47.7615
EPS15_HUMAN	8.24249e+07	6.64626e+07	-0.310537	52.2826
HERC2_HUMAN	3.85592e+06	3.11073e+06	-0.309821	43.4475
IF4H_HUMAN	3.0499e+08	2.46077e+08	-0.309657	56.0587
RECQ1_HUMAN	1.48761e+08	1.20072e+08	-0.309095	53.9878
CEBPZ_HUMAN	1.09631e+07	8.85148e+06	-0.308659	46.4636
API5_HUMAN	1.23762e+08	1.00008e+08	-0.307452	53.4585
PCNP_HUMAN	7.78023e+07	6.29023e+07	-0.306701	52.1199
DNM1L_HUMAN	2.04033e+08	1.6501e+08	-0.30625	54.9022
T2FB_HUMAN	4.27179e+06	3.45514e+06	-0.306095	43.7467
AP3D1_HUMAN	7.83622e+07	6.33967e+07	-0.305751	52.1416
HMCS1_HUMAN	7.32164e+07	5.9252e+07	-0.305304	51.946
NUDC_HUMAN	2.3838e+08	1.92988e+08	-0.304755	55.3526
DDX3Y_HUMAN	5.0994e+07	4.13078e+07	-0.303913	50.9037
PAIRB_HUMAN	5.98972e+08	4.85539e+08	-0.302902	58.0129
EIF2A_HUMAN	4.33119e+07	3.51355e+07	-0.301832	50.4347
SERC_HUMAN	2.45977e+08	1.99588e+08	-0.301497	55.4464
PGRC2_HUMAN	2.22159e+07	1.8029e+07	-0.301272	48.5089
CARM1_HUMAN	2.16015e+07	1.75516e+07	-0.29953	48.4297
CHCH3_HUMAN	5.68143e+07	4.61685e+07	-0.299347	51.2202
DPH5_HUMAN	6.73775e+06	5.47539e+06	-0.299306	45.0684
EIF1B_HUMAN	4.93629e+07	4.01371e+07	-0.298489	50.8154
TMM70_HUMAN	49113612	3.99433e+07	-0.298168	50.8011
GRWD1_HUMAN	1.57157e+07	1.27909e+07	-0.29709	47.5143
OPA1_HUMAN	1.47947e+08	1.20511e+08	-0.29592	53.9851
SMCA5_HUMAN	9.11834e+07	7.42789e+07	-0.295818	52.5887
TIM8A_HUMAN	4.07634e+06	3.32072e+06	-0.29578	43.6219
RALY_HUMAN	2.38702e+08	1.94507e+08	-0.295383	55.3659
TI23B_HUMAN	8.5766e+06	6.98998e+06	-0.295118	45.7688
PRPS2_HUMAN	3.51022e+07	2.8655e+07	-0.292772	49.8373
BUD31_HUMAN	2.18204e+07	1.78148e+07	-0.292596	48.4657
DPYL1_HUMAN	2.5055e+08	2.04717e+08	-0.291471	55.5096
MPCP_HUMAN	7.20041e+08	5.88432e+08	-0.291203	58.5558
NASP_HUMAN	3.22194e+08	2.63898e+08	-0.28795	56.2388
USMG5_HUMAN	42021780	3.44215e+07	-0.287828	50.3614
COPG_HUMAN	1.8629e+08	1.53081e+08	-0.283258	54.6627
DHX15_HUMAN	6.75781e+08	5.55585e+08	-0.282549	58.3814
REEP5_HUMAN	2.24226e+07	1.84549e+07	-0.280946	48.5559
UBE2O_HUMAN	2.28975e+08	188521986	-0.280455	55.2608
ERG28_HUMAN	6.41592e+06	5.28294e+06	-0.280316	44.9461
K6PP_HUMAN	6.10588e+08	5.02786e+08	-0.280253	58.091
STRAP_HUMAN	212997777	175820508	-0.276735	55.0558
SRRM2_HUMAN	6.53885e+07	5.40338e+07	-0.275176	51.6499
NDUA3_HUMAN	1.32277e+06	1.09355e+06	-0.274549	40.3957
COX41_HUMAN	2.20475e+08	1.82337e+08	-0.274009	55.1581
SSRP1_HUMAN	2.45576e+08	2.0318e+08	-0.273412	55.4698
H90B2_HUMAN	3691643973	3054330582	-0.273407	63.2898
TXD12_HUMAN	4.2979e+07	3.55603e+07	-0.273365	50.4409
APOOL_HUMAN	2.83285e+06	2.3441e+06	-0.273221	42.5944
PDS5A_HUMAN	2.33124e+07	1.93041e+07	-0.272193	48.677
IPKB_HUMAN	4.21096e+07	3.48826e+07	-0.27164	50.3837
CD043_HUMAN	3.79362e+07	3.14469e+07	-0.270657	50.0835
RPB7_HUMAN	8.92092e+06	7.39555e+06	-0.270535	45.907
PEBB_HUMAN	3.58747e+07	2.97463e+07	-0.270259	49.9227
ENPL_HUMAN	1480956290	1229169300	-0.268845	60.6589
SELT_HUMAN	8.77912e+06	7.28664e+06	-0.268823	45.8625
VAPA_HUMAN	1.91515e+08	1.5898e+08	-0.268607	54.7572
CQ061_HUMAN	4.77172e+06	3.96406e+06	-0.267531	44.1046
UCRIL_HUMAN	5.50578e+07	4.57508e+07	-0.267151	51.1617
PP2BA_HUMAN	9.63545e+06	8.00882e+06	-0.266761	46.1331
SYHC_HUMAN	2.28516e+08	1.90259e+08	-0.264329	55.2711
MP2K1_HUMAN	2.67312e+08	2.22597e+08	-0.264088	55.7238
RASL3_HUMAN	5.19284e+06	4.32654e+06	-0.263311	44.3529
SNX1_HUMAN	4.30123e+07	3.58496e+07	-0.262793	50.4537
AP1M1_HUMAN	4.09601e+07	3.41531e+07	-0.262203	50.3132
LARP7_HUMAN	1.74197e+07	1.45431e+07	-0.260378	47.848
PDS5B_HUMAN	7.63795e+07	6.37731e+07	-0.260237	52.1131
NICA_HUMAN	3.35125e+06	2.79838e+06	-0.260105	43.0924
SYTC_HUMAN	1.33637e+08	1.11637e+08	-0.259504	53.728
MANF_HUMAN	6.50228e+07	5.43207e+07	-0.259444	51.6494
F120A_HUMAN	3.52705e+07	2.94811e+07	-0.258672	49.8852
PRKDC_HUMAN	5416609922	4528939839	-0.258217	64.4113
TCTP_HUMAN	6.0624e+08	5.07055e+08	-0.257748	58.0929
SAR1B_HUMAN	1.73737e+07	1.45392e+07	-0.256957	47.8438
ATP6_HUMAN	7.79201e+07	6.52102e+07	-0.256899	52.1741
DHB12_HUMAN	4.68214e+08	3.92058e+08	-0.2561	57.3491
MCLN3_HUMAN	4.99234e+06	4.18159e+06	-0.255666	44.2469
SMC3_HUMAN	2.52007e+08	2.11211e+08	-0.254778	55.563
ZZEF1_HUMAN	5.01309e+07	4.20451e+07	-0.253763	50.9046
MCA3_HUMAN	7.18719e+07	6.03233e+07	-0.252712	51.9451
MRT4_HUMAN	1.14234e+08	9.5881e+07	-0.252671	53.2822
GLRX3_HUMAN	1.94726e+08	1.63469e+08	-0.252428	54.8213
RBM39_HUMAN	1.33717e+08	112277165	-0.252119	53.7371
UCRI_HUMAN	2.57899e+07	2.16835e+07	-0.250208	48.9904
TIM44_HUMAN	6.44658e+06	5.4221e+06	-0.249683	44.9905
IMA3_HUMAN	4.01774e+07	3.37929e+07	-0.249663	50.2701
STT3B_HUMAN	5.34025e+06	4.49274e+06	-0.249313	44.4476
FA50A_HUMAN	2.45007e+07	2.06172e+07	-0.248973	48.8437
BAG6_HUMAN	1.19663e+08	1.00712e+08	-0.248731	53.4201
SK2L2_HUMAN	9.70802e+07	8.17294e+07	-0.248323	52.817
NBEL2_HUMAN	6.65726e+06	5.60636e+06	-0.247864	45.0851
PININ_HUMAN	8.74075e+07	7.37141e+07	-0.245816	52.5167
H90B4_HUMAN	1.97276e+08	1.66457e+08	-0.245067	54.8662
CYBP_HUMAN	8.69599e+08	734607827	-0.243376	59.1482
HSP7C_HUMAN	10759681321	9090268877	-0.24324	66.4066
RSU1_HUMAN	4.41854e+07	3.73389e+07	-0.24289	50.5512
PUR2_HUMAN	4.99205e+08	4.21901e+08	-0.242726	57.5474
LBR_HUMAN	1.05734e+08	8.93862e+07	-0.242313	53.0694
LDHA_HUMAN	9698391621	8204542048	-0.241323	66.1089
SYQ_HUMAN	2.9716e+08	251467526	-0.240869	56.0525
NDUB6_HUMAN	4.58082e+07	3.87968e+07	-0.239669	50.6585
NU205_HUMAN	1.32455e+08	1.12198e+08	-0.239453	53.7224
STAG1_HUMAN	7.95233e+06	6.73727e+06	-0.239213	45.6067
NCBP2_HUMAN	1.78106e+07	1.51468e+07	-0.233724	47.9387
SUMO1_HUMAN	1.11338e+07	9.46949e+06	-0.233583	46.5833
PREB_HUMAN	4.05442e+06	3.44987e+06	-0.232952	43.6692
TRAP1_HUMAN	2672327433	2274131182	-0.232781	62.3981
DMXL1_HUMAN	3.59114e+07	3.05776e+07	-0.231966	49.9639
GRB2_HUMAN	2.45487e+08	209082877	-0.231572	55.5106
TOP1M_HUMAN	3.31195e+07	2.82118e+07	-0.231382	49.731
CQ087_HUMAN	3.30265e+06	2.8136e+06	-0.231209	43.0792
DRG1_HUMAN	7.49369e+07	6.38731e+07	-0.230467	52.0879
NIT1_HUMAN	4.58182e+07	3.90683e+07	-0.229924	50.6689
KTN1_HUMAN	6.63063e+07	5.65401e+07	-0.229872	51.7354
D3DQ69_HUMAN	2.00366e+07	1.70859e+07	-0.229828	48.2824
ATP5H_HUMAN	2.74722e+08	234326015	-0.229457	55.8373
CYTB_HUMAN	1.44895e+08	1.23699e+08	-0.228172	53.9927
PGK1_HUMAN	5889433255	5028044446	-0.228131	64.6828
HSP72_HUMAN	3401837539	2904511625	-0.228019	63.0993
TTC9C_HUMAN	2.15035e+07	1.83642e+07	-0.22767	48.4885
VIGLN_HUMAN	7.68752e+07	6.56643e+07	-0.227408	52.1646
Q6IPH7_HUMAN	4.6145e+08	3.94293e+08	-0.226907	57.3363
TIGAR_HUMAN	1.65977e+07	1.419e+07	-0.226103	47.7429
LC7L2_HUMAN	5.5797e+07	4.77058e+07	-0.226023	51.2413
RPA1_HUMAN	2.96577e+07	2.53596e+07	-0.225875	49.4179
RL14_HUMAN	691798464	5.91565e+08	-0.225815	58.5057
E9PL71_HUMAN	1.15117e+07	9.8462e+06	-0.225459	46.6877
HVCN1_HUMAN	8.49819e+07	7.2688e+07	-0.225437	52.4559
SC22B_HUMAN	115409413	9.87144e+07	-0.225428	53.3389
METK2_HUMAN	8.80778e+07	7.53393e+07	-0.225375	52.5592
RPF2_HUMAN	1.3496e+07	1.15444e+07	-0.225331	47.1467
C560_HUMAN	3.0503e+06	2.61031e+06	-0.22473	42.8563
NAA50_HUMAN	2.94817e+07	2.52356e+07	-0.224359	49.4023
AT2C1_HUMAN	2.86706e+06	2.45421e+06	-0.224309	42.678
NC2A_HUMAN	2.43391e+07	2.08367e+07	-0.224148	48.8494
HS904_HUMAN	1893174451	1620830006	-0.224075	61.4122
IF5_HUMAN	4.12859e+07	3.53475e+07	-0.224044	50.3743
PUF60_HUMAN	1.13076e+08	9.68218e+07	-0.223883	53.2815
RL11_HUMAN	6.36655e+08	5.45256e+08	-0.223577	58.2683
AHSA1_HUMAN	5.66864e+08	4.85692e+08	-0.222961	57.9339
DNJC7_HUMAN	1.64026e+07	1.40566e+07	-0.222683	47.7122
MTR1_HUMAN	6.38453e+06	5.47135e+06	-0.222683	44.9896
JAGN1_HUMAN	11910333	1.02089e+07	-0.222382	46.789
CS043_HUMAN	2.30279e+07	1.97419e+07	-0.222122	48.6916
PUR1_HUMAN	8.09917e+07	6.94498e+07	-0.221803	52.3207
NOP56_HUMAN	3.36896e+08	2.88894e+08	-0.221766	56.4337
BCAT1_HUMAN	139796272	1.19893e+08	-0.221583	53.8959
IF4G1_HUMAN	506350991	4.34401e+08	-0.221111	57.61
RRP12_HUMAN	7.15732e+07	6.14039e+07	-0.22109	51.9647
RM55_HUMAN	1.8425e+06	1.58128e+06	-0.220571	41.4059
RBBP4_HUMAN	7.24637e+08	6.22164e+08	-0.219963	58.6454
HS71L_HUMAN	1334615574	1145914199	-0.219925	60.4076
PP1G_HUMAN	1.11928e+07	9.61024e+06	-0.219922	46.6122
CGBP1_HUMAN	1.75115e+06	1.50375e+06	-0.219733	41.26
UBL5_HUMAN	1.6109e+06	1.38344e+06	-0.219601	41.0193
PP1B_HUMAN	2.02539e+07	1.74109e+07	-0.218207	48.3252
RL37A_HUMAN	2.70479e+07	2.32544e+07	-0.218008	49.16
IF2G_HUMAN	3.12588e+07	2.68872e+07	-0.21734	49.5782
GNL1_HUMAN	5.04333e+07	4.33823e+07	-0.217272	50.9585
RM43_HUMAN	2.93811e+06	2.52826e+06	-0.216741	42.7562
LSM12_HUMAN	1.27263e+07	1.09549e+07	-0.216231	46.9864
PRP6_HUMAN	2.24387e+07	1.9327e+07	-0.215372	48.6236
GUAA_HUMAN	3.15413e+08	2.71728e+08	-0.21508	56.2503
B4DJT8_HUMAN	3.88684e+07	3.35157e+07	-0.213761	50.2104
GRAP_HUMAN	3.84483e+07	3.31654e+07	-0.21324	50.1796
BRE1A_HUMAN	6.18023e+06	5.33162e+06	-0.213087	44.9054
PSME4_HUMAN	6.50726e+07	5.61573e+07	-0.212576	51.6985
GTD2A_HUMAN	1.21769e+07	1.05146e+07	-0.211764	46.8635
MIRO2_HUMAN	1.85442e+07	1.60253e+07	-0.210609	48.0783
PSB5_HUMAN	2.25764e+08	1.95156e+08	-0.210187	55.2903
PARP1_HUMAN	3420424211	2957391723	-0.20985	63.1332
CPSF3_HUMAN	2.12179e+07	1.83653e+07	-0.208299	48.4693
SF3B5_HUMAN	9.16141e+06	7.92978e+06	-0.20829	46.046
NUDC1_HUMAN	7.09583e+07	6.14329e+07	-0.207961	51.953
SPF45_HUMAN	2.13395e+07	1.84832e+07	-0.207308	48.4867
YBOX1_HUMAN	2.01464e+08	174498435	-0.207307	54.9646
GMFB_HUMAN	7.55862e+07	6.54932e+07	-0.206778	52.1365
FA36A_HUMAN	680296	589719	-0.206135	38.5455
SC23B_HUMAN	2.15521e+07	1.86845e+07	-0.205982	48.5167
GLYM_HUMAN	1032609965	8.95373e+08	-0.205735	59.6816
REL_HUMAN	1.70134e+07	1.47547e+07	-0.205498	47.8348
QCR7_HUMAN	2.93005e+07	2.54134e+07	-0.205339	49.4035
RRBP1_HUMAN	605510	525366	-0.204828	38.2108
NDUB1_HUMAN	1.02652e+07	8.90896e+06	-0.204438	46.3781
ACYP1_HUMAN	1.72949e+07	1.50191e+07	-0.203554	47.8841
IPO4_HUMAN	4.66664e+07	4.05824e+07	-0.20153	50.7502
IF2P_HUMAN	499882666	4.34791e+08	-0.201268	57.5928
RS16_HUMAN	1353739564	1177520230	-0.201198	60.4674
HSB11_HUMAN	7.83554e+07	6.81917e+07	-0.200437	52.2466
FUBP3_HUMAN	5.06739e+07	4.41088e+07	-0.200179	50.9893
CUL3_HUMAN	5.66658e+07	4.93378e+07	-0.199785	51.3122
NMT1_HUMAN	2.99382e+07	2.60715e+07	-0.199515	49.4715
PSMG2_HUMAN	2.76908e+07	2.41292e+07	-0.198623	49.2472
AIMP1_HUMAN	155679033	1.35688e+08	-0.198283	54.2297
LMAN1_HUMAN	3.23826e+07	2.82427e+07	-0.19734	49.7001
SH3K1_HUMAN	7.44136e+07	6.49033e+07	-0.197274	52.1009
TMED2_HUMAN	1.35898e+07	1.18599e+07	-0.196441	47.1956
RL24_HUMAN	4.78499e+08	4.17954e+08	-0.195169	57.4727
SAP18_HUMAN	2.05436e+07	1.79534e+07	-0.19443	48.3899
SYDC_HUMAN	8.33661e+08	7.29085e+08	-0.193375	59.0764
RS27_HUMAN	4.27287e+07	3.73774e+07	-0.193039	50.5044
EDC4_HUMAN	2.57759e+07	2.25484e+07	-0.192999	49.046
UBC12_HUMAN	1.04091e+08	9.1076e+07	-0.192697	53.0738
CKAP5_HUMAN	1.86806e+08	1.63475e+08	-0.192472	54.7615
HSBP1_HUMAN	3.25675e+06	2.85225e+06	-0.191335	43.0787
CSN7B_HUMAN	2.0678e+07	1.81182e+07	-0.190655	48.4125
RTN3_HUMAN	4.93214e+07	4.32509e+07	-0.189484	50.9219
PTMA_HUMAN	1.76468e+08	1.54836e+08	-0.188668	54.601
E9PLD3_HUMAN	1.20915e+07	1.06164e+07	-0.187704	46.8673
ERLN1_HUMAN	7.42595e+06	6.52096e+06	-0.187491	45.4608
MALT1_HUMAN	3.34051e+06	2.93465e+06	-0.186881	43.1564
RAB6A_HUMAN	1.21997e+08	1.07214e+08	-0.186353	53.5382
ASH2L_HUMAN	3.67223e+06	3227396	-0.186287	43.4302
BASI_HUMAN	2.00085e+07	1.75977e+07	-0.185222	48.323
HELC1_HUMAN	1.4452e+07	1.27166e+07	-0.184553	47.385
T2FA_HUMAN	1.82897e+07	1.60954e+07	-0.184384	48.0647
VATD_HUMAN	2.76486e+07	2.4332e+07	-0.18435	49.2571
SP16H_HUMAN	3.59895e+08	3.16745e+08	-0.184252	56.6617
LAP2A_HUMAN	171042142	1.50584e+08	-0.183786	54.5158
LETM1_HUMAN	1.09281e+08	9.62188e+07	-0.183656	53.2233
AIMP2_HUMAN	1.37417e+08	1.21003e+08	-0.183516	53.8844
SYMC_HUMAN	3.80031e+08	3.34725e+08	-0.18314	56.8199
EFGM_HUMAN	4.86697e+06	4.28903e+06	-0.182375	44.2468
C42S2_HUMAN	945419	833221	-0.182254	39.5189
DCTP1_HUMAN	1.15161e+08	1.01498e+08	-0.182203	53.3759
NDUAD_HUMAN	4.22511e+07	3.72464e+07	-0.181888	50.4831
PSMF1_HUMAN	3.64893e+07	3.21749e+07	-0.181535	50.0604
GRPE1_HUMAN	2.14893e+08	1.8954e+08	-0.181118	55.177
RS9_HUMAN	2074000509	1829689644	-0.180817	61.7187
NUDC2_HUMAN	2.23265e+07	1.97013e+07	-0.180464	48.644
PWP1_HUMAN	2.06098e+06	1.81972e+06	-0.179612	41.7702
F107B_HUMAN	4.69462e+07	4.14569e+07	-0.179397	50.7896
RRAGA_HUMAN	2.71228e+06	2.39517e+06	-0.179376	42.5628
IMA4_HUMAN	7.03713e+06	6.2186e+06	-0.178396	45.3147
TAGL2_HUMAN	1455540123	1286457693	-0.178151	60.6997
NP1L1_HUMAN	1027706549	9.08829e+08	-0.177347	59.6962
H2AX_HUMAN	4.95889e+07	4.38797e+07	-0.176464	50.9506
ABCE1_HUMAN	3.17973e+08	281372017	-0.176426	56.3122
BDH_HUMAN	9.26414e+07	8.19901e+07	-0.176207	52.7541
TBL3_HUMAN	2.84363e+07	2.51682e+07	-0.17613	49.3463
CS079_HUMAN	641605	568690	-0.174044	38.4086
DENR_HUMAN	4.83007e+07	4.28159e+07	-0.173899	50.8772
ARF4_HUMAN	1.29671e+08	1.14957e+08	-0.173769	53.7268
NUP93_HUMAN	1.24063e+08	1.10069e+08	-0.172667	53.6003
FCRLA_HUMAN	23377964	2.07456e+07	-0.172346	48.7849
NU160_HUMAN	4.07159e+07	3.61347e+07	-0.172207	50.386
DDX6_HUMAN	194275075	1.72423e+08	-0.17215	54.8949
SNW1_HUMAN	2.29255e+07	2.03476e+07	-0.172094	48.7288
SYEP_HUMAN	1236885093	1097914985	-0.171945	60.2362
EF1A1_HUMAN	12386498455	10996995467	-0.171659	66.8844
LDH6A_HUMAN	9.73396e+06	8.64561e+06	-0.17106	46.2581
ATG3_HUMAN	1.15675e+07	1.02766e+07	-0.170718	46.7564
M2OM_HUMAN	1.60715e+08	1.42895e+08	-0.169555	54.3503
QCR9_HUMAN	2.58352e+07	2.29709e+07	-0.169532	49.0761
AP1B1_HUMAN	2.49286e+08	2.21778e+08	-0.168684	55.6178
MPU1_HUMAN	2.32781e+07	2.07206e+07	-0.167905	48.777
DAZP1_HUMAN	4.81966e+07	4.29052e+07	-0.16778	50.8771
RCC2_HUMAN	164303394	1.4628e+08	-0.167634	54.4159
RFA1_HUMAN	1.6669e+08	1.48475e+08	-0.166944	54.4582
COX6C_HUMAN	1.10581e+07	9.85324e+06	-0.166439	46.6308
ML12A_HUMAN	7.04701e+08	6.28453e+08	-0.165206	58.6197
DCUP_HUMAN	9.09541e+06	8.11164e+06	-0.165146	46.0683
GLYC_HUMAN	1.56862e+08	1.39915e+08	-0.16495	54.2849
CP080_HUMAN	1.49993e+07	1.33891e+07	-0.16383	47.513
CBX3_HUMAN	1.99911e+08	1.78491e+08	-0.163509	54.9861
RS19_HUMAN	825550035	7.3716e+08	-0.163378	59.0782
PP4C_HUMAN	21446367	1.91578e+07	-0.162803	48.5457
IDE_HUMAN	1.99885e+08	1.78583e+08	-0.162575	54.9866
CPSM_HUMAN	3.28248e+07	2.93335e+07	-0.162238	49.7743
STAT6_HUMAN	1.9805e+07	1.76995e+07	-0.162155	48.3166
RASN_HUMAN	6.56643e+06	5.86984e+06	-0.161788	45.1316
NAA10_HUMAN	7.61008e+07	6.80621e+07	-0.16106	52.2018
ERF3A_HUMAN	1.23462e+08	1.10429e+08	-0.160942	53.598
CQ062_HUMAN	7.34069e+06	6.56586e+06	-0.160932	45.454
ITSN2_HUMAN	1.59662e+07	1.42847e+07	-0.160547	47.6965
MBB1A_HUMAN	3.96751e+08	355129000	-0.159892	56.9674
PRS8_HUMAN	9.71394e+07	8.69839e+07	-0.159307	52.9078
HMGB2_HUMAN	1135998078	1017239003	-0.159302	60.0033
RANB3_HUMAN	9.81482e+06	8.79319e+06	-0.158574	46.2945
THOC4_HUMAN	2.57942e+08	2.31161e+08	-0.158147	55.7268
AIFM1_HUMAN	3.58013e+08	3.20867e+08	-0.158037	56.6728
TNPO3_HUMAN	5.46347e+07	4.89716e+07	-0.157872	51.2488
ODPA_HUMAN	1.36494e+08	1.22465e+08	-0.156464	53.8921
FKBP4_HUMAN	9.52736e+08	8.55349e+08	-0.155563	59.4994
TOM34_HUMAN	6.70415e+07	6.02144e+07	-0.154946	51.8422
NU155_HUMAN	9.59441e+07	8.62068e+07	-0.154393	52.877
PP1A_HUMAN	4.155e+08	3.73354e+08	-0.154303	57.1062
ELOB_HUMAN	1.16534e+08	1.04723e+08	-0.154168	53.4382
NAA16_HUMAN	5.43116e+07	4.8823e+07	-0.153698	51.2358
RBM3_HUMAN	7.87582e+07	7.08022e+07	-0.153636	52.3082
KS6A1_HUMAN	1.86314e+07	1.67499e+07	-0.153578	48.1489
SNP23_HUMAN	137297694	1.2347e+08	-0.153146	53.9123
MYCBP_HUMAN	3.97966e+07	3.57959e+07	-0.152849	50.3394
POGZ_HUMAN	9.57338e+06	8.61215e+06	-0.152654	46.2285
OXSR1_HUMAN	2.94123e+07	2.64612e+07	-0.152539	49.4673
PIPNB_HUMAN	9.39495e+07	8.45305e+07	-0.152414	52.8183
EF2_HUMAN	7033082119	6328860626	-0.152211	65.2708
TIM14_HUMAN	1.43505e+06	1.29143e+06	-0.152138	40.7532
VP13C_HUMAN	2.82241e+08	2.54203e+08	-0.150946	55.9938
KHDR1_HUMAN	265530276	2.39189e+08	-0.150727	55.8179
RL35_HUMAN	3.19617e+08	287920310	-0.150674	56.3529
XPO5_HUMAN	2.24717e+07	2.025e+07	-0.150189	48.693
B2L13_HUMAN	8.04149e+06	7.25072e+06	-0.149339	45.7287
FR1L6_HUMAN	3.1289e+07	2.82235e+07	-0.148756	49.6495
MYO1C_HUMAN	1.29181e+07	1.16555e+07	-0.14839	47.0974
RL36L_HUMAN	1.10415e+07	9.96557e+06	-0.147913	46.645
B4DMY3_HUMAN	1.59111e+08	1.43821e+08	-0.145762	54.3452
UB2G1_HUMAN	4.38391e+07	39628808	-0.145669	50.6258
PRDX4_HUMAN	1.4554e+08	1.31672e+08	-0.144467	54.0892
ECHD1_HUMAN	1.20169e+08	1.08795e+08	-0.143444	53.5375
ENSA_HUMAN	3.21854e+07	2.91474e+07	-0.14304	49.7368
COX7B_HUMAN	2.48187e+06	2.248e+06	-0.142782	42.3432
NUP53_HUMAN	1.23904e+07	1.1223e+07	-0.142765	46.9827
PGAM5_HUMAN	6.10993e+07	5.53525e+07	-0.142506	51.5868
PRP19_HUMAN	1.27584e+08	1.15609e+08	-0.142192	53.7116
RM39_HUMAN	2.11107e+07	1.91405e+07	-0.141342	48.5216
SRSF7_HUMAN	2.51694e+08	2.28254e+08	-0.141029	55.6732
KPRB_HUMAN	107582643	9.75795e+07	-0.140795	53.2209
ELAV1_HUMAN	5.99489e+08	5.43905e+08	-0.140379	58.1779
POP7_HUMAN	4.18173e+06	3.79523e+06	-0.139914	43.8514
CHD3_HUMAN	4.61929e+07	4.19256e+07	-0.13984	50.7825
TRRAP_HUMAN	2.71738e+07	2.46664e+07	-0.13967	49.2518
RS20_HUMAN	546525521	4.96105e+08	-0.139642	57.9118
NAA20_HUMAN	4.60275e+06	4.17883e+06	-0.139396	44.1287
ENOG_HUMAN	9.8927e+07	8.98235e+07	-0.139272	52.9805
RAB7A_HUMAN	7.74925e+08	703778817	-0.138935	58.92
IDI1_HUMAN	1.77751e+08	1.61442e+08	-0.138837	54.6717
FAS_HUMAN	7373238293	6697922820	-0.138585	65.4207
SMG1_HUMAN	5.96634e+06	5.42016e+06	-0.13851	44.8783
SNX2_HUMAN	3.61441e+07	3.28396e+07	-0.138326	50.0762
GALT7_HUMAN	9.69037e+06	8.80728e+06	-0.137854	46.2784
TMOD3_HUMAN	7.80307e+06	7.09331e+06	-0.137583	45.6536
RNPS1_HUMAN	4.78225e+07	4.34774e+07	-0.137424	50.8849
SF3A2_HUMAN	5.01633e+07	4.5623e+07	-0.13687	51.0234
WDR81_HUMAN	4.39126e+06	3.99419e+06	-0.136732	43.9957
TBB4A_HUMAN	3641187659	3312311626	-0.136571	63.387
ZC3HF_HUMAN	4.32221e+06	3.93336e+06	-0.136006	43.9507
UB2V2_HUMAN	3.28359e+07	29902587	-0.135006	49.8025
SCAM1_HUMAN	2.03463e+07	1.85412e+07	-0.134036	48.4225
BIG1_HUMAN	8.33902e+07	7.60121e+07	-0.133648	52.4931
CTBP1_HUMAN	13881968	1.26541e+07	-0.133604	47.3198
HTSF1_HUMAN	2.58694e+07	2.36033e+07	-0.132257	49.1172
COX2_HUMAN	2.36109e+08	2.15498e+08	-0.131775	55.498
RFIP1_HUMAN	7.19382e+06	6.56639e+06	-0.131656	45.425
HMGB3_HUMAN	7.11969e+07	6.49905e+07	-0.131585	52.039
COX8A_HUMAN	3.67383e+06	3.35359e+06	-0.131581	43.4861
QIL1_HUMAN	8.39732e+06	7.66576e+06	-0.131501	45.8715
HS90A_HUMAN	5322982868	4859673592	-0.131376	64.4878
K0614_HUMAN	1.02019e+07	9.31429e+06	-0.131315	46.4333
CDV3_HUMAN	1.21712e+08	1.11139e+08	-0.131098	53.5867
BZW2_HUMAN	1.53475e+08	1.40156e+08	-0.130974	54.2559
CMC1_HUMAN	6.33833e+07	5.79261e+07	-0.129889	51.7053
AL5AP_HUMAN	5.14386e+07	4.70256e+07	-0.129405	51.1033
SYTC2_HUMAN	2.55632e+07	2.33906e+07	-0.128139	49.087
SF3B3_HUMAN	7.93965e+08	726948149	-0.127222	59.0018
VPRE3_HUMAN	1.18799e+06	1.08792e+06	-0.126948	40.2332
SYK_HUMAN	5.43894e+08	4.9825e+08	-0.126456	57.911
GRP78_HUMAN	4568622509	4185288015	-0.126432	64.0518
SRS11_HUMAN	2.04668e+07	1.87504e+07	-0.126363	48.4472
EFHD2_HUMAN	1.26021e+08	1.15512e+08	-0.125622	53.6926
RS5_HUMAN	2.14018e+08	1.96201e+08	-0.125396	55.2209
RL38_HUMAN	3.3449e+08	3.06668e+08	-0.125283	56.5095
CHSP1_HUMAN	1.32264e+08	1.21278e+08	-0.125107	53.8326
SNR40_HUMAN	3.17078e+07	2.90753e+07	-0.125046	49.7116
NEP1_HUMAN	3.5115e+07	3.22142e+07	-0.124391	50.0068
MTDC_HUMAN	2.80693e+08	2.57619e+08	-0.123753	56.0051
NUP43_HUMAN	6.56571e+06	6.02771e+06	-0.12334	45.1697
DX39A_HUMAN	1229432049	1129085870	-0.122837	60.2679
H2A1B_HUMAN	16130608343	14818118032	-0.122439	67.6957
DHCR7_HUMAN	5.84636e+07	5.37076e+07	-0.122412	51.4797
NDUAC_HUMAN	1.47463e+07	1.35542e+07	-0.121611	47.5061
COX7C_HUMAN	1.93889e+07	1.78219e+07	-0.121577	48.2959
FUBP1_HUMAN	5.30034e+08	4.87259e+08	-0.121397	57.8416
RAB5C_HUMAN	1.66025e+08	1.5263e+08	-0.121368	54.4923
RCD1_HUMAN	2.07525e+07	1.90856e+07	-0.120806	48.4928
MYO9A_HUMAN	2.57821e+06	2.37165e+06	-0.12048	42.4754
RS4X_HUMAN	2347404629	2160620057	-0.119621	62.1372
SMU1_HUMAN	3.20937e+07	2.95435e+07	-0.11945	49.7521
SYNE2_HUMAN	3.10549e+07	2.86093e+07	-0.118336	49.6583
SUGT1_HUMAN	1.27976e+08	1.17916e+08	-0.118108	53.7445
LSM5_HUMAN	603413	556019	-0.118012	38.2876
CK073_HUMAN	1.39675e+07	1.28709e+07	-0.117963	47.3532
SERB_HUMAN	1.09135e+08	1.00576e+08	-0.117825	53.2852
VATC1_HUMAN	4.1677e+07	3.84175e+07	-0.117488	50.508
TMEDA_HUMAN	1.53805e+08	1.41778e+08	-0.117472	54.2756
XRCC6_HUMAN	2719529510	2507180062	-0.117291	62.5641
DDB1_HUMAN	6.07917e+08	5.61118e+08	-0.115571	58.243
RL17_HUMAN	9.24392e+08	8.53541e+08	-0.115044	59.4528
ENPLL_HUMAN	4.59938e+07	4.24772e+07	-0.11475	50.7951
TSR2_HUMAN	4.06185e+06	3.75144e+06	-0.114693	43.7927
RS10L_HUMAN	226038867	208868195	-0.113978	55.39
RFC3_HUMAN	1.28245e+07	1.18551e+07	-0.113402	47.1114
PRPF3_HUMAN	7.07374e+06	6.54004e+06	-0.113174	45.3949
EF1B_HUMAN	5.38338e+08	4.97725e+08	-0.113163	57.8947
MIMIT_HUMAN	2.48239e+07	2.29526e+07	-0.113074	49.0174
EF1G_HUMAN	1514837563	1401017422	-0.112688	60.8803
LSM1_HUMAN	6.08725e+07	5.63085e+07	-0.112439	51.6061
NPA1P_HUMAN	2.70502e+07	2.50317e+07	-0.11188	49.2664
RL26L_HUMAN	3.89756e+08	3.60684e+08	-0.111836	56.9642
BMS1_HUMAN	4.67084e+07	4.3244e+07	-0.111182	50.8432
ROAA_HUMAN	2.20629e+08	2.04345e+08	-0.110614	55.3235
ARL3_HUMAN	3.37172e+07	3.123e+07	-0.110549	49.9034
RPB4_HUMAN	1.01419e+07	9.39619e+06	-0.110174	46.4375
RUXF_HUMAN	9.6478e+06	8.94035e+06	-0.10987	46.2937
NDUAB_HUMAN	1.29853e+07	1.20359e+07	-0.109539	47.1512
SNRPA_HUMAN	9.17333e+07	8.50383e+07	-0.109334	52.7926
RS6_HUMAN	6.80246e+08	6.30632e+08	-0.10926	58.5737
UB2G2_HUMAN	4.75064e+06	4.40485e+06	-0.10903	44.2504
LAMP1_HUMAN	4.81656e+07	4.46602e+07	-0.109012	50.934
TMED9_HUMAN	4.44586e+07	4.12335e+07	-0.108645	50.7033
RAB2A_HUMAN	2.59241e+08	2.40439e+08	-0.108621	55.7908
OCAD1_HUMAN	1.1344e+07	1.05215e+07	-0.108595	46.7623
LPPRC_HUMAN	1689468153	1567966184	-0.107675	61.2002
IF4A1_HUMAN	1910005304	1773280901	-0.107156	61.5547
RL40_HUMAN	2936037793	2726036928	-0.107065	62.7954
CPSF2_HUMAN	2.22995e+07	2.07045e+07	-0.107063	48.7139
UBL4A_HUMAN	1.25872e+07	1.16931e+07	-0.106303	47.0646
LSM4_HUMAN	7.41217e+07	6.88807e+07	-0.105797	52.181
NPM3_HUMAN	2.00623e+07	1.86438e+07	-0.10579	48.4102
TXNL1_HUMAN	2e+08	185890612	-0.105544	55.0453
ASF1A_HUMAN	1.05051e+07	9.7668e+06	-0.105135	46.544
RFA2_HUMAN	6.92463e+07	6.43859e+07	-0.104993	51.9855
RS25_HUMAN	6.46015e+08	6.00797e+08	-0.10469	58.4293
Q6PUJ7_HUMAN	5.53568e+07	5.14901e+07	-0.104466	51.34
NNTM_HUMAN	4.00508e+08	372676671	-0.103905	57.0506
SEH1_HUMAN	8.91141e+06	8.29524e+06	-0.103369	46.0711
VATF_HUMAN	1.27625e+07	1.18855e+07	-0.102702	47.1081
RAB14_HUMAN	5.25223e+08	4.89211e+08	-0.102471	57.8342
GRP75_HUMAN	2306140961	2148283030	-0.102297	62.1034
NSUN2_HUMAN	1.16562e+08	1.08607e+08	-0.101983	53.4911
EF1D_HUMAN	5.7724e+08	5.37862e+08	-0.101935	58.1073
TPM2_HUMAN	1.95613e+07	1.8229e+07	-0.101763	48.3412
DLRB1_HUMAN	2.92937e+07	2.7309e+07	-0.101215	49.507
PHB_HUMAN	7.57613e+08	7.06518e+08	-0.100734	58.893
SYVC_HUMAN	5.57267e+08	5.19859e+08	-0.100249	58.0073
NDUA2_HUMAN	1.3096e+07	1.22173e+07	-0.100199	47.185
FLII_HUMAN	8.80175e+07	8.21381e+07	-0.099739	52.6828
STMN1_HUMAN	1410951016	1316810472	-0.0996202	60.6884
ICLN_HUMAN	1.19801e+07	1.11847e+07	-0.0991128	46.9292
PUR6_HUMAN	853867379	7.97699e+08	-0.0981681	59.2407
TXD17_HUMAN	1.02351e+08	9.56216e+07	-0.0981191	53.1198
XPP3_HUMAN	6.48357e+08	6.05729e+08	-0.0981155	58.4463
FAF1_HUMAN	3.9297e+07	3.67268e+07	-0.0975863	50.3582
RBM25_HUMAN	9.20556e+07	8.60473e+07	-0.0973767	52.8146
PRP8_HUMAN	1612073616	1507153498	-0.0970913	61.0754
ARL8A_HUMAN	146166563	1.36676e+08	-0.0968503	54.1492
HKDC1_HUMAN	6.10253e+07	5.70643e+07	-0.0968178	51.629
RS3A_HUMAN	1127510876	1054697274	-0.0963124	60.0447
GNA1_HUMAN	2.78566e+07	2.60587e+07	-0.0962537	49.3668
U2AF2_HUMAN	4.63956e+08	4.34028e+08	-0.0962006	57.4826
SAHH2_HUMAN	3.49244e+07	3.26818e+07	-0.0957478	50.0197
CPNE3_HUMAN	4.45222e+08	4.16724e+08	-0.0954339	57.3645
TEBP_HUMAN	1.02672e+08	9.61109e+07	-0.0952668	53.1317
CY1_HUMAN	1.68423e+07	1.57673e+07	-0.0951524	47.916
CTBL1_HUMAN	4.0954e+07	3.83446e+07	-0.0949798	50.48
TBC9B_HUMAN	1.89575e+06	1.7758e+06	-0.0943009	41.6144
PCBP2_HUMAN	3.4081e+08	319297792	-0.0940667	56.5947
DHX9_HUMAN	3052468764	2859797568	-0.0940635	62.9206
RAB15_HUMAN	1.77381e+08	1.66258e+08	-0.0934311	54.7111
RL23_HUMAN	5.99338e+08	5.61768e+08	-0.0933947	58.2242
RS10_HUMAN	8.31909e+08	7.80271e+08	-0.0924514	59.1713
HS902_HUMAN	6.01413e+08	564564764	-0.0912178	58.2363
IF1AX_HUMAN	5.89364e+07	5.53308e+07	-0.0910746	51.5342
SYWC_HUMAN	5.71063e+07	5.36208e+07	-0.0908577	51.4434
HAP28_HUMAN	7.16301e+07	6.72619e+07	-0.0907769	52.0973
NU214_HUMAN	3.26583e+07	3.067e+07	-0.090622	49.8313
P5CS_HUMAN	2.37581e+08	2.23163e+08	-0.0903221	55.5574
RGPA2_HUMAN	8.54592e+07	8.02816e+07	-0.0901661	52.6073
ERP29_HUMAN	319855920	3.00539e+08	-0.0898676	56.4158
DDI2_HUMAN	7.52026e+06	7.06628e+06	-0.0898326	45.5949
SH3L3_HUMAN	3.76572e+07	3.54095e+07	-0.0887873	50.2441
AMPM1_HUMAN	7.70844e+06	7.25134e+06	-0.0881916	45.6678
TCPQ_HUMAN	2878970143	2709253491	-0.0876574	62.7582
4EBP1_HUMAN	4.59741e+07	4.32727e+07	-0.0873629	50.8213
PITH1_HUMAN	2.65826e+07	2.50227e+07	-0.0872446	49.2407
ESYT1_HUMAN	1.90379e+08	1.79279e+08	-0.0866675	54.9219
U5S1_HUMAN	5.08888e+08	479377764	-0.0861859	57.7594
HNRDL_HUMAN	3.68897e+08	347544890	-0.08602	56.8313
LAMP2_HUMAN	5.23064e+07	4.92794e+07	-0.0860023	51.195
MTNB_HUMAN	2.55642e+07	2.40875e+07	-0.0858356	49.1294
YTDC2_HUMAN	1.13487e+07	1.06959e+07	-0.0854673	46.7866
MYL6B_HUMAN	5.22218e+07	4.92348e+07	-0.0849731	51.1913
DNJA2_HUMAN	5.696e+07	5.3702e+07	-0.0849729	51.4419
RL36A_HUMAN	8.25827e+07	7.78705e+07	-0.0847614	52.5139
TOP1_HUMAN	1.65771e+08	1.56319e+08	-0.084703	54.5245
HYPK_HUMAN	7.35806e+06	6.94105e+06	-0.084172	45.5376
XPO1_HUMAN	7.13262e+08	6.73051e+08	-0.083717	58.736
PTCA_HUMAN	4.0636e+07	3.8346e+07	-0.0836822	50.4688
F10A1_HUMAN	4.50527e+08	4.2549e+08	-0.082489	57.4116
GLU2B_HUMAN	2.68631e+08	2.53809e+08	-0.081882	55.9202
CISD1_HUMAN	2.71049e+07	2.56097e+07	-0.0818621	49.3022
F105B_HUMAN	4.67242e+06	4.41514e+06	-0.0817102	44.2298
SYDM_HUMAN	8.06112e+06	7.6179e+06	-0.0815878	45.8035
RL23A_HUMAN	9.23307e+08	8.72754e+08	-0.081235	59.4832
NDUA6_HUMAN	9.59228e+06	9.06939e+06	-0.0808677	46.306
HXK1_HUMAN	4.00518e+08	3.78703e+08	-0.080802	57.0738
HS905_HUMAN	1603106498	1515820647	-0.0807712	61.0757
SRS10_HUMAN	6.43959e+07	6.08954e+07	-0.0806339	51.8003
RANG_HUMAN	5.00332e+08	4.73183e+08	-0.0804885	57.7161
ERF1_HUMAN	1.87582e+08	1.77446e+08	-0.0801388	54.8858
TBR1_HUMAN	4.83148e+07	4.5713e+07	-0.0798597	50.9721
DNJC9_HUMAN	1.31606e+08	1.2453e+08	-0.0797324	53.8636
PHB2_HUMAN	9.42109e+08	8.91479e+08	-0.0796919	59.5429
ARL8B_HUMAN	3.94293e+07	3.73133e+07	-0.079578	50.3859
RRMJ3_HUMAN	1.39148e+07	1.3169e+07	-0.079467	47.3808
RB3GP_HUMAN	3.99241e+07	3.77906e+07	-0.0792339	50.4223
LCAP_HUMAN	1.70086e+08	1.61035e+08	-0.0788908	54.6045
PYRG1_HUMAN	4.66509e+07	4.41697e+07	-0.0788486	50.872
ASML_HUMAN	1.49378e+07	1.41433e+07	-0.0788468	47.5861
B4E3B6_HUMAN	1.88068e+07	1.78116e+07	-0.0784385	48.2511
ADPPT_HUMAN	4.39024e+07	4.15809e+07	-0.0783803	50.6972
RUXGL_HUMAN	147568402	139771027	-0.0783185	54.1953
NDUB3_HUMAN	6.44237e+06	6.10234e+06	-0.078229	45.1601
PWP2_HUMAN	1.00319e+07	9.50582e+06	-0.0777113	46.4385
RU2A_HUMAN	359218684	3.40418e+08	-0.0775566	56.763
H2A1A_HUMAN	8214455274	7786994113	-0.0770984	65.7939
E9PBI4_HUMAN	5.88734e+06	5.58281e+06	-0.0766239	44.9017
RU2B_HUMAN	168984692	1.60344e+08	-0.0757219	54.5889
P5CR2_HUMAN	4.30418e+07	4.08459e+07	-0.0755494	50.6429
NDUA9_HUMAN	1.17837e+08	1.11825e+08	-0.0755443	53.5489
BAG2_HUMAN	6.30201e+07	5.98084e+07	-0.0754651	51.7432
FUMH_HUMAN	387526687	3.6783e+08	-0.0752572	56.9842
NB5R3_HUMAN	2.65747e+08	2.52321e+08	-0.0747967	55.8962
QCR2_HUMAN	5.76885e+07	5.47841e+07	-0.0745267	51.489
CX4NB_HUMAN	5.69367e+06	5.40734e+06	-0.0744407	44.8074
SYFA_HUMAN	9.12849e+07	8.6702e+07	-0.0743117	52.8134
LRRF1_HUMAN	3.68194e+07	3.49731e+07	-0.0742199	50.1937
DNJC8_HUMAN	1.69547e+08	161055388	-0.0741297	54.6001
RS14_HUMAN	6.93227e+08	6.58599e+08	-0.0739275	58.6636
SLIRP_HUMAN	3.76796e+07	3.57988e+07	-0.073873	50.2607
AP2B1_HUMAN	2.54752e+07	2.42042e+07	-0.0738326	49.1313
PGAM1_HUMAN	4281660973	4070632871	-0.0729175	63.9181
MARE1_HUMAN	3.33113e+08	3.16711e+08	-0.0728458	56.55
CUL1_HUMAN	3.54082e+07	3.36669e+07	-0.0727524	50.0824
ESYT2_HUMAN	9.53017e+06	9.06338e+06	-0.0724515	46.2957
DSRAD_HUMAN	1.52183e+08	1.44784e+08	-0.0719033	54.2906
SRSF6_HUMAN	4.71731e+07	4.48844e+07	-0.0717497	50.9112
RPB3_HUMAN	1.84213e+07	1.75287e+07	-0.0716531	48.1981
AGK_HUMAN	4.05828e+07	3.86189e+07	-0.0715631	50.4772
RL29_HUMAN	2.13933e+08	2.0358e+08	-0.0715606	55.2736
KPCD_HUMAN	1.57719e+08	150123097	-0.0712085	54.3943
RS15A_HUMAN	4.98403e+08	474510418	-0.0708723	57.7146
DYN3_HUMAN	2.06204e+07	1.96365e+07	-0.0705399	48.5246
TAOK1_HUMAN	7.01687e+06	6.68224e+06	-0.0704956	45.4143
CX7A2_HUMAN	6.94564e+07	6.61493e+07	-0.0703814	52.0288
ROA1_HUMAN	153087489	145850568	-0.0698654	54.3097
PIN1_HUMAN	3.46058e+07	3.297e+07	-0.0698575	50.0192
RAB5A_HUMAN	2.02429e+08	1.92899e+08	-0.069566	55.1161
HDAC1_HUMAN	2.86197e+08	2.72748e+08	-0.0694393	56.1154
CX6A1_HUMAN	4.06407e+07	3.8733e+07	-0.0693613	50.4835
GSLG1_HUMAN	8.81802e+07	8.40636e+07	-0.0689728	52.7189
HUWE1_HUMAN	2.3571e+08	2.24744e+08	-0.0687301	55.5561
EP15R_HUMAN	8.9686e+07	8.5544e+07	-0.0682153	52.7685
P20D2_HUMAN	2.83429e+07	2.70392e+07	-0.0679334	49.445
SYNC_HUMAN	4.46072e+08	425598290	-0.0677835	57.3976
HGB1A_HUMAN	1804304359	1721544963	-0.0677389	61.4299
SYG_HUMAN	1218111459	1162268579	-0.0677027	60.2963
G3PT_HUMAN	1248971277	1191916998	-0.0674565	60.3687
CNOT1_HUMAN	117458487	1.12114e+08	-0.0671809	53.548
NDUA5_HUMAN	2.08799e+07	19930644	-0.0671274	48.5641
FIS1_HUMAN	1.96551e+07	1.8764e+07	-0.0669308	48.3899
ERO1A_HUMAN	2.54505e+07	2.43041e+07	-0.0664954	49.1359
HMGB1_HUMAN	1462718844	1397125367	-0.066191	60.8258
CYC_HUMAN	1.66956e+08	1.59487e+08	-0.066028	54.5638
Grand Total	1059000000000	1012000000000	-0.0654859	79.8262
THOC2_HUMAN	1.7766e+07	1.69825e+07	-0.0650651	48.1002
CHM2A_HUMAN	1.88645e+07	1.80333e+07	-0.0650129	48.2733
RBM4_HUMAN	2.00388e+07	1.91559e+07	-0.0650111	48.4476
SMD1_HUMAN	3.66044e+08	349924816	-0.0649731	56.8299
RUXE_HUMAN	1.52884e+08	1.46202e+08	-0.0644688	54.3112
RPB11_HUMAN	2.8817e+06	2.75591e+06	-0.0643943	42.8526
CPSF1_HUMAN	1.11739e+08	106907561	-0.0637705	53.4073
RAB4A_HUMAN	1.46009e+07	1.39763e+07	-0.063074	47.536
DHB4_HUMAN	125773316	1.20393e+08	-0.0630696	53.7494
SND1_HUMAN	1249785135	1196916947	-0.062357	60.3757
PSD12_HUMAN	1.28019e+08	1.22649e+08	-0.0618288	53.8017
MICA1_HUMAN	34527986	3.30867e+07	-0.061513	50.021
MAT2B_HUMAN	1.47272e+07	1.4116e+07	-0.0611526	47.5628
QCR8_HUMAN	1.19972e+07	1.15008e+07	-0.060969	46.9714
KTHY_HUMAN	7.55892e+07	7.24656e+07	-0.0608838	52.2825
RS23_HUMAN	405503783	388774919	-0.0607802	57.1295
NUCL_HUMAN	6338010926	6076932760	-0.0606868	65.0621
TWF2_HUMAN	1.24003e+08	1.18935e+08	-0.0601927	53.7114
EWS_HUMAN	1.06912e+08	1.02558e+08	-0.059977	53.2837
ENOA_HUMAN	16593306960	15918051065	-0.0599377	67.8398
UBE3A_HUMAN	2.71364e+07	2.60389e+07	-0.0595612	49.3279
VATG1_HUMAN	2.33023e+07	2.23604e+07	-0.0595217	48.8884
UCHL5_HUMAN	4.35896e+07	4.18443e+07	-0.0589513	50.696
SARNP_HUMAN	1.36846e+08	1.31421e+08	-0.0583611	53.9976
NDUS5_HUMAN	4.39623e+06	4.22229e+06	-0.0582418	44.0774
HNRPG_HUMAN	2.08779e+08	2.00534e+08	-0.0581313	55.2167
ARP5L_HUMAN	1.39999e+08	1.34477e+08	-0.0580549	54.0636
MK01_HUMAN	1.6968e+08	163015988	-0.057803	54.6187
UBC9_HUMAN	1.38956e+08	133523444	-0.0575341	54.0426
CIR1A_HUMAN	1.56926e+07	1.50839e+07	-0.0570697	47.7501
RS2_HUMAN	1579561090	1518322837	-0.0570452	61.0567
SNAA_HUMAN	2.05435e+08	197521264	-0.0566724	55.1715
HNRPR_HUMAN	5.12759e+08	4.93009e+08	-0.0566679	57.8107
PSMD4_HUMAN	5.31239e+07	5.10898e+07	-0.0563256	51.2694
SMD3_HUMAN	4.42095e+08	4.25192e+08	-0.0562429	57.3833
HNRPM_HUMAN	1680209644	1616375696	-0.0558787	61.2361
EI2BD_HUMAN	6.23717e+06	6.0008e+06	-0.0557368	45.0892
ARL1_HUMAN	2.07065e+07	1.99231e+07	-0.0556401	48.5515
RAN_HUMAN	2033128749	1956322665	-0.0555572	61.7866
PNPT1_HUMAN	1.45404e+07	1.39918e+07	-0.0554922	47.5316
DDX27_HUMAN	3.10294e+07	2.98664e+07	-0.0551113	49.7192
CCD72_HUMAN	6.82995e+06	6.57421e+06	-0.0550581	45.3518
CN166_HUMAN	2.31828e+08	2.2318e+08	-0.0548456	55.5221
CSK2B_HUMAN	7.48358e+07	7.20525e+07	-0.0546795	52.2598
CSN8_HUMAN	6.02248e+07	5.79895e+07	-0.0545655	51.6331
PDIA6_HUMAN	6.48149e+08	6.24488e+08	-0.0536528	58.4898
IMDH2_HUMAN	1033906542	9.96796e+08	-0.0527362	59.8382
H2AW_HUMAN	9.33032e+07	8.99627e+07	-0.0525999	52.8982
CHM4B_HUMAN	7.3093e+07	7.04922e+07	-0.0522685	52.1942
RS17L_HUMAN	8.34831e+08	8.05284e+08	-0.0519865	59.2218
PCBP1_HUMAN	7.57885e+08	7.31326e+08	-0.0514639	58.9433
B4DUI1_HUMAN	2.28436e+06	2.20482e+06	-0.05113	42.1956
1433F_HUMAN	2.37101e+08	2.28898e+08	-0.0507991	55.5911
PABP2_HUMAN	3.32689e+07	3.21207e+07	-0.0506685	49.9247
B7Z8Y3_HUMAN	9.955e+06	9.61176e+06	-0.0506211	46.4434
IPO5_HUMAN	9.33135e+08	9.00972e+08	-0.0506034	59.5444
TXN4A_HUMAN	2.32676e+06	2.24745e+06	-0.0500331	42.2497
SRRM1_HUMAN	1.42278e+08	1.37429e+08	-0.050023	54.1182
OCAD2_HUMAN	3.28893e+07	3.17779e+07	-0.0495956	49.8926
EIF3G_HUMAN	1.69101e+08	1.63422e+08	-0.0492882	54.6173
PSMD2_HUMAN	4.07752e+08	3.94138e+08	-0.048989	57.1572
RM45_HUMAN	2.19194e+07	2.11918e+07	-0.0487052	48.7227
RS26L_HUMAN	3.38248e+08	327095100	-0.0483716	56.6186
ATPA_HUMAN	3755926773	3634173800	-0.0475415	63.5655
KIF5A_HUMAN	3.13584e+07	3.0346e+07	-0.047344	49.7573
UXT_HUMAN	7.89007e+06	7.63834e+06	-0.0467782	45.7764
PSMD1_HUMAN	2.57398e+08	249239186	-0.0464711	55.8324
H2AY_HUMAN	310524384	3.00683e+08	-0.0464656	56.3738
AT5EL_HUMAN	9.11473e+06	8.82825e+06	-0.046072	46.1935
TPIS_HUMAN	6075579566	5886279262	-0.045666	64.9551
RAB21_HUMAN	1.09668e+08	1.06275e+08	-0.0453412	53.3718
SMD2_HUMAN	3.84299e+08	372490320	-0.0450244	56.9903
RL1D1_HUMAN	2.43342e+08	2.35866e+08	-0.0450185	55.6718
Q4W4Y1_HUMAN	1.5827e+07	1.53413e+07	-0.0449642	47.7868
PDIA3_HUMAN	2375677217	2303069609	-0.0447808	62.2466
RAB4B_HUMAN	6.47443e+06	6.27746e+06	-0.0445724	45.2081
IF4E_HUMAN	9.95301e+07	9.65719e+07	-0.0435307	53.0937
LIS1_HUMAN	8.11307e+07	7.87204e+07	-0.0435089	52.504
LSM3_HUMAN	2.89623e+07	28105338	-0.0433316	49.532
PAK2_HUMAN	5.24694e+08	5.09172e+08	-0.0433229	57.8905
CSRP1_HUMAN	8.57852e+07	8.32788e+07	-0.0427802	52.6657
ZRAB2_HUMAN	1.06522e+07	1.0342e+07	-0.0426336	46.6467
1433T_HUMAN	9.26416e+08	8.99526e+08	-0.0424962	59.5317
SYYC_HUMAN	7.59698e+08	7.37647e+08	-0.0424951	58.9592
PSMD3_HUMAN	3.80983e+08	3.69988e+08	-0.0422484	56.9681
SYCC_HUMAN	1.10962e+08	1.07792e+08	-0.0418158	53.4092
ATPD_HUMAN	1.52086e+07	1.47763e+07	-0.0415967	47.6752
BIG2_HUMAN	8.24875e+06	8.01459e+06	-0.0415461	45.9099
SYMPK_HUMAN	5.92347e+07	5.75665e+07	-0.0412146	51.5987
TP4A1_HUMAN	7.70219e+06	7.4855e+06	-0.0411693	45.7125
RAB25_HUMAN	3.3671e+07	3.27396e+07	-0.040468	49.9695
SYLC_HUMAN	5.43926e+08	5.2894e+08	-0.0403058	57.9974
IRGQ_HUMAN	1.23813e+07	1.20447e+07	-0.0397635	47.0836
HYOU1_HUMAN	3.10932e+08	3.02487e+08	-0.039725	56.3843
GBG5_HUMAN	1.97487e+07	1.92175e+07	-0.0393432	48.4312
SPB9_HUMAN	5.61209e+08	5.46174e+08	-0.0391763	58.0887
ACLY_HUMAN	3321544539	3232815968	-0.0390629	63.2194
KIF2A_HUMAN	1.96159e+07	1.9095e+07	-0.0388283	48.4122
TCPG_HUMAN	2192416694	2134277100	-0.0387745	62.021
ELOC_HUMAN	3.81112e+07	3.71054e+07	-0.038585	50.3288
PPIH_HUMAN	5.72056e+07	5.57182e+07	-0.0380056	51.5013
HNRPQ_HUMAN	1221533764	1190080304	-0.0376348	60.3345
EFHD1_HUMAN	6.29168e+07	6.12991e+07	-0.0375795	51.7763
SYAC_HUMAN	1148415586	1119050897	-0.0373692	60.1566
BIRC6_HUMAN	3.34195e+07	3.25658e+07	-0.0373319	49.951
CF211_HUMAN	7.8174e+07	7.61792e+07	-0.0372925	52.4031
SAE2_HUMAN	1.82221e+08	1.77571e+08	-0.0372905	54.8449
DYN1_HUMAN	4.88488e+07	4.76244e+07	-0.0366239	51.047
TNPO2_HUMAN	1.41203e+07	1.37682e+07	-0.0364277	47.4661
CHM4A_HUMAN	1.11616e+07	1.08856e+07	-0.0361172	46.788
RS27L_HUMAN	9.36678e+07	9.13551e+07	-0.0360684	52.926
RB11A_HUMAN	4.03379e+08	3.93506e+08	-0.0357518	57.1394
EI2BA_HUMAN	8.60124e+07	8.39227e+07	-0.0354828	52.6806
RBG1L_HUMAN	5.81047e+07	5.67093e+07	-0.0350706	51.5492
LAS1L_HUMAN	6.57608e+06	6.41971e+06	-0.0347214	45.2629
RA1L2_HUMAN	2382246578	2325898305	-0.0345347	62.2648
TBA1A_HUMAN	22346681590	21823653911	-0.0341679	68.7245
MYG1_HUMAN	4.75847e+07	4.64759e+07	-0.0340134	50.974
SFR15_HUMAN	1.53913e+07	1.50347e+07	-0.0338185	47.7174
TTC1_HUMAN	1.10522e+07	1.07967e+07	-0.033748	46.7619
NDUB4_HUMAN	1.51268e+07	1.47825e+07	-0.0332124	47.668
CRLF3_HUMAN	1.91765e+07	1.87445e+07	-0.032872	48.3528
SYSC_HUMAN	3.65142e+08	3.57094e+08	-0.0321534	56.8556
CSTF2_HUMAN	8.21274e+06	8.0322e+06	-0.0320677	45.9068
CHRD1_HUMAN	6.56675e+07	6.42252e+07	-0.0320399	51.9053
PDC6I_HUMAN	5.01161e+08	4.90228e+08	-0.0318217	57.7696
F8VSB5_HUMAN	4.31111e+06	4.21783e+06	-0.031559	44.0477
HEAT1_HUMAN	1.56319e+08	1.52977e+08	-0.0311817	54.4087
RL13_HUMAN	1022076252	1000831241	-0.0303041	59.8274
SNG1_HUMAN	1.79405e+07	1.75713e+07	-0.0299993	48.1634
RS3_HUMAN	3389694871	3321056148	-0.0295133	63.2875
MYO9B_HUMAN	4.81575e+07	4.71873e+07	-0.0293632	51.0132
TF3C1_HUMAN	2.11675e+07	2.0764e+07	-0.0277678	48.6429
LTOR1_HUMAN	7.49476e+07	7.35295e+07	-0.0275601	52.2912
PSD7_HUMAN	1.15364e+08	113220852	-0.0270536	53.5362
PAMM_HUMAN	4.25601e+07	4.17851e+07	-0.0265145	50.6595
EIF3K_HUMAN	1.08149e+08	1.06188e+08	-0.0263935	53.3505
SGTB_HUMAN	2.2945e+06	2.25296e+06	-0.0263577	42.2331
FKBP2_HUMAN	20694373	2.03246e+07	-0.0260126	48.5795
SRSF9_HUMAN	1.44116e+08	1.4159e+08	-0.0255119	54.1798
SHLB1_HUMAN	1.66638e+07	1.63744e+07	-0.0252767	47.9551
COX5B_HUMAN	4.30723e+07	4.23255e+07	-0.0252319	50.6953
RL7_HUMAN	1573804416	1546755765	-0.0250109	61.0782
RLA0_HUMAN	7.63206e+08	7.50134e+08	-0.0249232	58.9901
RL22_HUMAN	3.75073e+08	3.68688e+08	-0.0247704	56.9404
MESD_HUMAN	1.59024e+07	1.56355e+07	-0.0244201	47.8211
MOB3A_HUMAN	5.75822e+07	5.66315e+07	-0.0240187	51.5342
IF2B2_HUMAN	1.04845e+07	1.03172e+07	-0.0232085	46.6203
K6PL_HUMAN	4.30568e+08	4.23737e+08	-0.0230719	57.3403
PHF5A_HUMAN	4.45577e+06	4.38538e+06	-0.0229737	44.1515
COPA_HUMAN	5.82551e+08	5.73555e+08	-0.0224537	58.2132
SPS1_HUMAN	1.53742e+07	1.51409e+07	-0.0220626	47.726
RS24_HUMAN	6.44499e+08	6.34806e+08	-0.0218625	58.5053
POP1_HUMAN	5.43269e+06	5.35144e+06	-0.0217395	44.7247
TXTP_HUMAN	205112780	2.0206e+08	-0.0216359	55.202
IF16_HUMAN	7.7553e+07	7.63992e+07	-0.0216242	52.3957
BPTF_HUMAN	3.75658e+06	3.7007e+06	-0.0216205	43.6604
E7EUQ8_HUMAN	1.68712e+08	1.66229e+08	-0.0213904	54.6386
FUS_HUMAN	2.70599e+08	2.66635e+08	-0.0212924	56.0019
HNRPL_HUMAN	1507721145	1485977381	-0.0209575	60.9585
RUVB1_HUMAN	7.69213e+08	7.583e+08	-0.0206152	59.017
AP1G1_HUMAN	9.58704e+07	9.45155e+07	-0.0205346	53.0086
BOLA2_HUMAN	2.49798e+07	2.4627e+07	-0.0205179	49.128
B3KV44_HUMAN	1.9664e+07	1.93891e+07	-0.0203053	48.4378
RS18_HUMAN	1316438657	1298183043	-0.0201465	60.5678
AATC_HUMAN	3.12604e+08	3.0838e+08	-0.0196282	56.4199
TP8L2_HUMAN	1.74268e+06	1.71975e+06	-0.0191032	41.4466
NAMPT_HUMAN	2.3381e+08	2.30783e+08	-0.0187959	55.5827
CDC23_HUMAN	3.28185e+06	3.23942e+06	-0.0187744	43.2734
RL27A_HUMAN	4.59752e+08	4.53932e+08	-0.0183809	57.5342
RL9_HUMAN	9.63305e+08	9.51422e+08	-0.0179086	59.6689
BTF3_HUMAN	2.73225e+08	2.70002e+08	-0.0171193	56.0339
NSDHL_HUMAN	2.80563e+07	2.77271e+07	-0.0170289	49.4666
NUDT5_HUMAN	2.6652e+08	2.63407e+08	-0.0169495	55.9624
SPT6H_HUMAN	6.86699e+07	6.78824e+07	-0.0166417	52.0497
CS010_HUMAN	4.18902e+07	4.14256e+07	-0.016093	50.6241
AN32B_HUMAN	7.97407e+08	7.88776e+08	-0.0157013	59.1258
NUDT3_HUMAN	2.22355e+07	2.19953e+07	-0.015672	48.7971
UB2D2_HUMAN	6.90976e+07	6.8355e+07	-0.0155882	52.0687
SRSF2_HUMAN	2.22874e+08	220567134	-0.0150116	55.4483
PAK1_HUMAN	9.44455e+07	9.34722e+07	-0.0149445	52.971
EXOS4_HUMAN	1.06141e+07	1.05055e+07	-0.0148349	46.6641
PFD2_HUMAN	109188923	1.08094e+08	-0.0145422	53.39
HNRPK_HUMAN	4707104492	4662413008	-0.0137631	64.2506
DPY30_HUMAN	7.6188e+06	7.54999e+06	-0.0130894	45.7092
ISG15_HUMAN	1.65538e+08	1.64068e+08	-0.0128653	54.5923
SF3A3_HUMAN	7.1459e+07	7.08627e+07	-0.0120881	52.1691
STIP1_HUMAN	1592183962	1578941781	-0.0120491	61.1247
SPF27_HUMAN	3.55551e+07	3.5268e+07	-0.0117001	50.1554
UMPS_HUMAN	3.17863e+07	3.15316e+07	-0.011608	49.8322
RCC1_HUMAN	6.56913e+07	6.51745e+07	-0.0113937	51.927
RL13A_HUMAN	3.13599e+08	3.11139e+08	-0.0113616	56.4373
KPYM_HUMAN	6936960598	6882594754	-0.0113511	65.372
ARP3B_HUMAN	8.1772e+07	8.11348e+07	-0.011285	52.5589
UBP7_HUMAN	5.41187e+08	5.37008e+08	-0.0111829	58.0119
EIF3J_HUMAN	6.85253e+07	6.80062e+07	-0.010971	52.0493
RLA1_HUMAN	5.05272e+08	5.01466e+08	-0.0109073	57.8141
USO1_HUMAN	1.18649e+08	1.17788e+08	-0.0105151	53.6337
UB2L3_HUMAN	5.08214e+08	5.04611e+08	-0.0102671	57.8315
RTCB_HUMAN	166031617	1.6489e+08	-0.00995132	54.6038
VP26A_HUMAN	4.04877e+07	4.02132e+07	-0.00981557	50.5321
EIF3B_HUMAN	8.03643e+08	798332028	-0.0095662	59.1544
LARP1_HUMAN	9.13626e+07	9.07737e+07	-0.00932837	52.8809
BID_HUMAN	7.68836e+07	7.63881e+07	-0.00932741	52.383
MYL6_HUMAN	3.51713e+08	3.49451e+08	-0.00931091	56.7703
GLSK_HUMAN	1.78306e+07	1.77163e+07	-0.00927107	48.1664
DC1L1_HUMAN	5.54811e+07	5.51279e+07	-0.00921247	51.4418
MGN2_HUMAN	2.1858e+08	2.1721e+08	-0.00906949	55.3981
RS26_HUMAN	3.58859e+08	3.56658e+08	-0.00887385	56.8288
RL31_HUMAN	3.7802e+08	3.75754e+08	-0.00867179	56.9791
COPB_HUMAN	3.11297e+08	3.0946e+08	-0.00853965	56.4189
VTA1_HUMAN	4.25797e+07	4.23312e+07	-0.00844621	50.6789
PSD11_HUMAN	7.48738e+08	7.44568e+08	-0.00805798	58.9517
PSMD9_HUMAN	1.89529e+07	1.8853e+07	-0.00763002	48.3442
MOC2A_HUMAN	2.9373e+06	2.92264e+06	-0.00721925	42.9649
FIGL1_HUMAN	2.6758e+07	2.66298e+07	-0.00693041	49.34
XPO2_HUMAN	6014396655	5985622574	-0.00691871	64.9646
CDC37_HUMAN	3.07546e+08	3.0616e+08	-0.00651912	56.3859
SYRC_HUMAN	341353697	3.39823e+08	-0.00648552	56.6869
PPAC_HUMAN	1.27632e+08	1.27074e+08	-0.00632295	53.8485
TNPO1_HUMAN	1.86425e+08	1.85646e+08	-0.006042	54.942
SRP72_HUMAN	7.28543e+07	7.25659e+07	-0.00572193	52.2313
RL18A_HUMAN	4.99788e+08	4.97861e+08	-0.00557281	57.7879
SRSF3_HUMAN	6.22205e+08	6.19844e+08	-0.00548448	58.4201
LA_HUMAN	8.05157e+08	802298113	-0.0051316	59.1643
ARF5_HUMAN	1.3133e+08	1.30869e+08	-0.00507549	53.9322
ANXA5_HUMAN	5.91771e+08	5.89736e+08	-0.00496849	58.276
ARPC4_HUMAN	7.62059e+08	7.59515e+08	-0.00482427	59.0058
RSMB_HUMAN	5.77493e+08	5.75585e+08	-0.00477489	58.2057
DCK_HUMAN	339989650	338904729	-0.00461106	56.6772
AMPM2_HUMAN	4.01212e+07	3.99941e+07	-0.00457918	50.5111
RWDD4_HUMAN	6.62418e+06	6.60462e+06	-0.00426499	45.3144
YTDC1_HUMAN	1.02847e+07	1.02556e+07	-0.00408488	46.5839
RS15_HUMAN	3.19984e+08	3.1909e+08	-0.00403613	56.5028
CRKL_HUMAN	5.38218e+07	5.3672e+07	-0.00402084	51.3594
SAHH_HUMAN	1045077513	1042232313	-0.00393306	59.918
RL36_HUMAN	357507112	3.56676e+08	-0.00335667	56.8234
RL10A_HUMAN	1694391088	1690457857	-0.00335286	61.3129
CLIC1_HUMAN	8.03049e+08	8.01289e+08	-0.00316422	59.1587
STX7_HUMAN	154443131	1.54109e+08	-0.00312403	54.4019
NPL4_HUMAN	1.45895e+07	1.45595e+07	-0.0029691	47.5939
TTL12_HUMAN	3.11897e+08	3.11331e+08	-0.00262062	56.4304
RM44_HUMAN	1.45277e+07	1.45025e+07	-0.00250077	47.5821
CASP_HUMAN	2.23951e+06	2.23645e+06	-0.00197105	42.1875
C1TC_HUMAN	6.61065e+08	6.60237e+08	-0.00180778	58.5986
ENY2_HUMAN	2.15585e+07	2.15341e+07	-0.00163091	48.7219
ACL6A_HUMAN	2.62574e+07	2.62319e+07	-0.00140221	49.291
PFD6_HUMAN	3.60432e+07	3.60172e+07	-0.00104067	50.2054
RM23_HUMAN	8.21857e+06	8.21303e+06	-0.000971935	45.9399
SCO1_HUMAN	9.87279e+06	9.86706e+06	-0.000837099	46.4692
PGES2_HUMAN	3.15476e+07	3.15307e+07	-0.000773236	49.8213
ACSL3_HUMAN	2.06189e+07	2.06204e+07	0.000105332	48.595
CH10_HUMAN	1302997763	1303644970	0.000716418	60.5591
H2A2B_HUMAN	1.08302e+08	1.08381e+08	0.00104908	53.382
OSBL3_HUMAN	4.83988e+06	4.84722e+06	0.00218721	44.4153
WDR1_HUMAN	6.01417e+08	6.02442e+08	0.00245572	58.33
LDHB_HUMAN	8493653023	8508382483	0.00249972	65.97
RS21_HUMAN	5.7821e+07	5.79476e+07	0.00315383	51.5733
G3P_HUMAN	31115078991	31183407635	0.00316468	69.717
TBB5_HUMAN	6149316117	6163107491	0.00323198	65.0388
IWS1_HUMAN	1.27838e+07	1.28179e+07	0.00384758	47.2195
TPRKB_HUMAN	2.40304e+07	2.41001e+07	0.00417756	49.0409
H2AV_HUMAN	7.80277e+08	7.82607e+08	0.0043007	59.0831
PLSI_HUMAN	1754887393	1760304908	0.00444689	61.4219
TCPA_HUMAN	1445065496	1449810851	0.00472981	60.8617
TBB1_HUMAN	3185525876	3196286420	0.00486514	63.1426
DBLOH_HUMAN	6.36682e+07	6.39291e+07	0.00589886	51.854
HSP71_HUMAN	4.31378e+08	4.33208e+08	0.00610552	57.3749
RUVB2_HUMAN	7.64809e+08	7.681e+08	0.00619573	59.0272
RSSA_HUMAN	1816292260	1824281602	0.00633208	61.523
H2B1A_HUMAN	9991170045	10037901853	0.0067322	66.4427
CHD4_HUMAN	3.96698e+08	3.98618e+08	0.00696658	57.1339
F5H6N3_HUMAN	1.83148e+07	1.84064e+07	0.00719163	48.2602
TRM1L_HUMAN	1.80135e+06	1.81073e+06	0.0074936	41.5688
SRSF4_HUMAN	119457555	1.20115e+08	0.00791831	53.6718
NDK8_HUMAN	1551194618	1559791769	0.00797374	61.0694
TCPZ_HUMAN	1539242393	1548008183	0.00819266	61.0473
DREB_HUMAN	1.87618e+08	1.88742e+08	0.00861685	54.9751
RER1_HUMAN	5.23495e+06	5.26688e+06	0.00877283	44.6483
RMD1_HUMAN	6.29267e+07	6.33154e+07	0.0088845	51.8232
HNRH1_HUMAN	1333261254	1341574958	0.00896816	60.6336
SRP09_HUMAN	4.10492e+07	4.13122e+07	0.00921558	50.5909
KCY_HUMAN	2.79867e+08	2.81683e+08	0.00933108	56.1297
CHM1A_HUMAN	3.1373e+06	3.15784e+06	0.0094133	43.1716
M4K1_HUMAN	9.65673e+07	9.72268e+07	0.00981926	53.0599
LAGE3_HUMAN	8.0974e+06	8.15358e+06	0.00997568	45.908
PPP6_HUMAN	9.41397e+07	9.47939e+07	0.00999184	52.9866
NACA_HUMAN	5.9811e+08	6.02422e+08	0.0103625	58.322
IMP3_HUMAN	1.55616e+07	1.56803e+07	0.01096	47.7939
RLA2_HUMAN	9.44654e+08	9.52084e+08	0.0113035	59.6417
RS30_HUMAN	1.39665e+08	1.40776e+08	0.0114265	54.1262
WDR61_HUMAN	1.80972e+07	1.82454e+07	0.0117691	48.2303
AIP_HUMAN	6.27115e+07	6.32333e+07	0.0119547	51.8164
TACO1_HUMAN	2.61948e+07	2.64161e+07	0.012134	49.2977
TPMT_HUMAN	1.17837e+07	1.18871e+07	0.0126041	46.9932
EIF3L_HUMAN	5.06498e+08	5.11e+08	0.0127693	57.8447
VATH_HUMAN	4.17252e+07	4.21107e+07	0.0132684	50.6421
GET4_HUMAN	2.13195e+07	2.15231e+07	0.0137144	48.7051
B4E0R1_HUMAN	5.48051e+07	5.5331e+07	0.0137765	51.4294
IPO9_HUMAN	6.01167e+07	6.06984e+07	0.0138915	51.6964
SF01_HUMAN	1.37427e+08	1.38788e+08	0.014221	54.0824
TRA2B_HUMAN	1.00164e+08	1.01179e+08	0.0145441	53.1701
PSMD6_HUMAN	1.8561e+08	1.87507e+08	0.0146701	54.9501
ACTBL_HUMAN	9110472747	9205669971	0.0149968	66.1848
RS8_HUMAN	1245877797	1259870840	0.0161133	60.4451
CUL4A_HUMAN	3.12658e+07	3.16177e+07	0.0161469	49.8123
NDUS1_HUMAN	1.49284e+08	1.5097e+08	0.0162008	54.3232
AQR_HUMAN	5.22286e+06	5.28204e+06	0.0162562	44.6491
SNX3_HUMAN	6.51979e+07	6.59445e+07	0.0164278	51.9331
NH2L1_HUMAN	2.95056e+07	2.98477e+07	0.0166305	49.6456
SERA_HUMAN	9.90416e+08	1001987469	0.0167584	59.7837
PUR9_HUMAN	1766396133	1787287813	0.0169631	61.4533
EMAL4_HUMAN	1.13713e+08	115067691	0.0170837	53.5387
TIM10_HUMAN	985368	997235	0.0172707	39.8379
RASF2_HUMAN	5.49304e+07	5.55948e+07	0.0173449	51.4395
PA2G4_HUMAN	9.6219e+08	9.74015e+08	0.0176233	59.7011
ZCH18_HUMAN	1.92908e+07	1.95302e+07	0.0177921	48.4206
RL10L_HUMAN	2.05822e+08	2.0838e+08	0.0178142	55.2515
ASNA_HUMAN	77418218	7.83804e+07	0.0178197	52.4302
FAK1_HUMAN	8.47673e+07	8.58269e+07	0.017922	52.6919
PRPS1_HUMAN	258886332	2.62145e+08	0.0180482	55.9135
PYR1_HUMAN	1149229743	1163732141	0.0180918	60.2141
G6PI_HUMAN	3127185935	3166692004	0.0181116	63.1025
TALDO_HUMAN	6.84579e+08	6.93307e+08	0.0182766	58.7196
CD22_HUMAN	9.59304e+07	9.71615e+07	0.0183963	53.0494
ECI2_HUMAN	3.23867e+07	3.28071e+07	0.0186029	49.9164
RS12_HUMAN	1.59134e+08	1.61202e+08	0.0186236	54.51
MAOM_HUMAN	2.35716e+08	2.38811e+08	0.0188214	55.6438
S10AB_HUMAN	3.40311e+06	3.44786e+06	0.0188488	43.4157
LSM6_HUMAN	3.63624e+07	3.68452e+07	0.0190294	50.2509
U520_HUMAN	1282580052	1301414953	0.0210322	60.5338
CALR_HUMAN	1485373470	1507280972	0.0211227	60.9575
TAOK3_HUMAN	3.87531e+07	3.93282e+07	0.0212498	50.4369
NOL11_HUMAN	2.25447e+07	2.28828e+07	0.021475	48.8741
SRSF1_HUMAN	6.99388e+08	7.09951e+08	0.0216262	58.7847
RRP5_HUMAN	1.18481e+08	1.20278e+08	0.0217144	53.6619
ACPM_HUMAN	1.05087e+07	1.06711e+07	0.022122	46.6723
HACD3_HUMAN	4.58242e+06	4.65393e+06	0.0223401	44.2777
PSDE_HUMAN	1.28909e+08	1.30925e+08	0.0223888	53.9059
RPB1_HUMAN	9.98918e+07	1.01475e+08	0.0226914	53.1704
SPEE_HUMAN	2.23357e+08	2.2691e+08	0.0227644	55.4923
ARF1_HUMAN	1432109628	1455023230	0.0229003	60.8539
UB2V1_HUMAN	3.80892e+08	3.86995e+08	0.0229319	57.0325
MOB1A_HUMAN	153401662	1.55875e+08	0.0230742	54.4086
HD_HUMAN	9.71562e+07	9.87537e+07	0.023528	53.0911
RU17_HUMAN	272790046	2.77289e+08	0.0236015	56.07
GANAB_HUMAN	6.64202e+08	675245733	0.0237912	58.6379
ACTA_HUMAN	32128037371	32675674068	0.0243841	69.8306
H2B1C_HUMAN	2120021421	2156792949	0.0248088	61.9877
SRSF5_HUMAN	2.50126e+07	2.5448e+07	0.0248937	49.1772
RS29_HUMAN	4.76795e+07	4.85137e+07	0.0250228	51.0388
TBA4B_HUMAN	2441422536	2484379584	0.0251636	62.3953
RL15_HUMAN	6.07553e+08	6.18291e+08	0.0252775	58.3821
NU188_HUMAN	9.98626e+06	1.01631e+07	0.0253272	46.5284
CAN7_HUMAN	1.12161e+07	1.14171e+07	0.0256135	46.8638
VAMP8_HUMAN	1.69286e+07	1.72327e+07	0.0256887	48.0516
RL35A_HUMAN	1.8239e+08	1.85696e+08	0.0259098	54.9108
PDC10_HUMAN	9.28861e+07	9.46067e+07	0.0264792	52.9644
FBRL_HUMAN	3.33525e+08	339801724	0.0269	56.6533
U2AF1_HUMAN	8.27548e+07	8.43211e+07	0.0270507	52.6317
EIF3I_HUMAN	2.62476e+08	2.67464e+08	0.0271604	55.9624
IMB1_HUMAN	1179654563	1202076097	0.0271638	60.2986
BAF_HUMAN	2.2051e+08	2.24731e+08	0.0273556	55.4599
RL3_HUMAN	1126151872	1147902915	0.0275992	60.1651
ECI1_HUMAN	4.75752e+07	4.84957e+07	0.0276467	51.0351
TCPE_HUMAN	1590418947	1621548840	0.0279656	61.1615
RS28_HUMAN	2.30636e+08	2.35169e+08	0.0280795	55.5902
AP1S1_HUMAN	2.84882e+07	2.90514e+07	0.028241	49.556
IF2A_HUMAN	4.0788e+08	4.15949e+08	0.0282602	57.2354
GRAPL_HUMAN	1.92866e+07	1.96697e+07	0.028371	48.4306
MYH11_HUMAN	3.96028e+08	4.04048e+08	0.0289256	57.151
PSB7_HUMAN	1.21179e+08	1.23643e+08	0.029042	53.7342
TPPC4_HUMAN	3.33429e+07	3.40333e+07	0.029567	50.0113
PRPK_HUMAN	1.58561e+07	1.61888e+07	0.029951	47.867
PSD10_HUMAN	2.16441e+07	2.21003e+07	0.0300948	48.765
PPIB_HUMAN	5.90733e+08	6.03193e+08	0.0301132	58.306
CISY_HUMAN	6.54327e+08	6.68192e+08	0.0302506	58.6011
SYIC_HUMAN	1031052737	1052925187	0.0302848	59.9132
RAB10_HUMAN	6.87346e+07	7.01953e+07	0.0303366	52.0994
BAP31_HUMAN	1.59323e+08	1.62711e+08	0.0303565	54.5251
HMGA1_HUMAN	2.05477e+08	2.09855e+08	0.0304206	55.2592
SART3_HUMAN	116297574	1.18785e+08	0.0305343	53.617
RFA3_HUMAN	2.2726e+07	2.32131e+07	0.0305992	48.9063
TCPD_HUMAN	1922711031	1964159557	0.0307702	61.7118
RL7A_HUMAN	1518998901	1551774775	0.0307984	61.0317
IPYR_HUMAN	1291016430	1318962411	0.0308961	60.5626
RL8_HUMAN	839002366	8.57282e+08	0.0310946	59.3193
6PGD_HUMAN	9.57117e+08	9.78342e+08	0.0316436	59.6999
PIMT_HUMAN	370072252	3.78308e+08	0.0317561	56.9582
TBA1B_HUMAN	1722974720	1761373255	0.0317991	61.3963
RM02_HUMAN	4.12431e+07	4.2167e+07	0.0319617	50.6273
NDUS3_HUMAN	1.44534e+08	147794423	0.0321827	54.2459
ACTB_HUMAN	29585920906	30258160326	0.0324135	69.6008
RAB1B_HUMAN	1.13828e+08	1.16421e+08	0.0324909	53.5571
SYFB_HUMAN	3.55768e+08	3.63954e+08	0.0328211	56.8455
NUBP2_HUMAN	1.06157e+07	1.08617e+07	0.0330492	46.7124
TCPW_HUMAN	2.94499e+08	3.01343e+08	0.0331412	56.3005
VPS35_HUMAN	2.01075e+08	2.05752e+08	0.0331781	55.1995
RL4_HUMAN	2238251219	2290676036	0.0334015	62.1529
AT1A1_HUMAN	3.14688e+08	3.22164e+08	0.0338742	56.4926
PPIL1_HUMAN	8.79837e+06	9.00826e+06	0.0340123	46.1716
ROA3_HUMAN	1013961241	1038164251	0.0340322	59.8687
UTP20_HUMAN	7.38429e+07	7.56128e+07	0.0341723	52.3101
HPRT_HUMAN	6.35732e+08	6.51013e+08	0.0342678	58.522
THIOM_HUMAN	5.22318e+06	5.34919e+06	0.0343918	44.6674
AT8A1_HUMAN	2.20621e+06	2.25944e+06	0.0343951	42.1807
CAND1_HUMAN	1314394203	1346304158	0.0346064	60.6181
IGLL5_HUMAN	5.01033e+07	5.13265e+07	0.0347994	51.1916
NUDC3_HUMAN	8.31614e+07	8.51958e+07	0.0348679	52.6537
ARHG2_HUMAN	1.98377e+08	2.03245e+08	0.0349725	55.1623
RL5_HUMAN	1011593654	1036441671	0.035009	59.863
ATPG_HUMAN	406748814	4.17047e+08	0.0360705	57.2352
CSK21_HUMAN	9.47425e+07	9.71502e+07	0.0362057	53.0312
TCPH_HUMAN	1115757036	1144214619	0.0363348	60.1471
THOP1_HUMAN	6.33854e+07	6.50036e+07	0.0363699	51.8717
RL27_HUMAN	9.61132e+08	9.85712e+08	0.0364314	59.7167
PTBP1_HUMAN	9.29328e+08	9.53248e+08	0.0366646	59.6199
TBCB_HUMAN	9.87292e+07	1.01277e+08	0.0367564	53.1507
STK10_HUMAN	3.09017e+07	3.17001e+07	0.0368018	49.7992
EIF3M_HUMAN	192546740	1.97568e+08	0.0371437	55.0784
PROSC_HUMAN	5.97042e+07	6.12649e+07	0.0372284	51.6999
VAMP7_HUMAN	1.90628e+07	1.95627e+07	0.0373435	48.4059
RS7_HUMAN	1491765347	1531030268	0.0374822	60.9862
CD11A_HUMAN	1.26342e+07	1.29672e+07	0.0375328	47.2192
DYL1_HUMAN	1.50426e+07	1.54419e+07	0.0377922	47.7229
NOC3L_HUMAN	2.23682e+07	2.29625e+07	0.0378266	48.8677
TBB2A_HUMAN	18003908170	18489672442	0.0384096	68.1736
OLA1_HUMAN	4.15282e+08	4.2662e+08	0.0388609	57.2979
SF3B1_HUMAN	517094704	5.3124e+08	0.0389356	57.9306
RB11B_HUMAN	5.40875e+07	5.55717e+07	0.0390549	51.4166
HS74L_HUMAN	4.52488e+07	4.64956e+07	0.0392167	50.902
XPOT_HUMAN	6.06352e+07	6.23423e+07	0.0400538	51.7474
PSB8_HUMAN	8.50149e+07	8.74314e+07	0.0404356	52.7229
UGGG1_HUMAN	744884075	7.66154e+08	0.0406181	58.9855
RBGPR_HUMAN	1.14763e+08	1.181e+08	0.0413564	53.5895
HNRH3_HUMAN	4.35583e+08	4.4827e+08	0.0414207	57.4382
RL34_HUMAN	2.1644e+08	2.22836e+08	0.0420126	55.4208
GSTM1_HUMAN	1.07856e+08	1.11071e+08	0.0423715	53.4114
Q562L9_HUMAN	2.26561e+07	2.3332e+07	0.0424146	48.9092
UBQL1_HUMAN	1.96603e+08	2.0254e+08	0.0429243	55.1443
K6PF_HUMAN	2.64236e+08	2.72262e+08	0.0431666	55.9977
R13AX_HUMAN	5.67187e+08	5.84428e+08	0.0432012	58.2017
RLA0L_HUMAN	1374692835	1416876814	0.043605	60.7565
MIF_HUMAN	3.6391e+08	3.7518e+08	0.0439998	56.922
SNUT2_HUMAN	2.71018e+07	2.79537e+07	0.0446529	49.4284
RM47_HUMAN	2.24824e+07	2.32037e+07	0.0455616	48.8901
NOP58_HUMAN	9.09903e+08	9.39114e+08	0.0455882	59.5679
EIF3E_HUMAN	2.51842e+08	2.5998e+08	0.0458843	55.8618
ACTBM_HUMAN	6963482878	7190740343	0.0463312	65.4407
PA1B3_HUMAN	1.26111e+08	1.30238e+08	0.0464619	53.8667
STK4_HUMAN	4.06687e+07	4.20076e+07	0.0467333	50.6016
ERH_HUMAN	3.38008e+07	3.49204e+07	0.0470128	50.0681
SEPT7_HUMAN	434299806	4.48731e+08	0.0471599	57.4354
ATPO_HUMAN	4.77024e+08	4.92923e+08	0.0472983	57.7063
SRRT_HUMAN	8.52221e+07	8.80892e+07	0.0477384	52.7372
GBLP_HUMAN	1539976187	1591991741	0.0479248	61.0884
Q6TXQ4_HUMAN	1.19819e+08	1.23891e+08	0.0482162	53.7208
GNAI3_HUMAN	3.33922e+07	3.45316e+07	0.0484087	50.0344
FABP5_HUMAN	2.54202e+08	2.62901e+08	0.048542	55.8913
NAA15_HUMAN	2.01385e+08	2.08278e+08	0.0485572	55.2193
LZIC_HUMAN	1.41317e+07	1.46162e+07	0.0486313	47.5535
MST4_HUMAN	7.03837e+07	7.28055e+07	0.0488066	52.1863
TCPB_HUMAN	2119921870	2193475833	0.0492077	62.0119
RNH2C_HUMAN	7.11301e+06	7.36171e+06	0.0495811	45.5736
CSN3_HUMAN	2.89318e+07	2.9946e+07	0.0497081	49.622
DDX1_HUMAN	2.98061e+08	3.08568e+08	0.0499847	56.352
AAKG1_HUMAN	2.8105e+07	2.91016e+07	0.0502693	49.5389
COPE_HUMAN	8.07929e+07	8.36894e+07	0.0508172	52.5863
GDS1_HUMAN	8.28635e+06	8.58547e+06	0.0511604	46.0158
TFAM_HUMAN	5.30037e+07	5.4995e+07	0.0532087	51.3724
UBR4_HUMAN	132939454	1.3794e+08	0.0532727	54.0257
GMIP_HUMAN	1.37653e+07	1.42861e+07	0.0535813	47.4826
PI3R4_HUMAN	6.961e+06	7.22559e+06	0.0538207	45.5155
NXF1_HUMAN	5.83626e+06	6.05817e+06	0.0538367	45.0071
SUMO2_HUMAN	6.63462e+07	6.88827e+07	0.0541274	52.0211
PFD3_HUMAN	1.06934e+08	1.11026e+08	0.0541786	53.3985
ATPB_HUMAN	5911228652	6137655048	0.0542295	64.9759
PSMD8_HUMAN	1.56758e+08	1.62797e+08	0.0545296	54.5025
NEDD8_HUMAN	4.9317e+07	5.12169e+07	0.0545349	51.1657
IMPA1_HUMAN	1.39022e+08	144382851	0.0545853	54.1561
AN32E_HUMAN	3.07364e+08	3.19313e+08	0.0550233	56.4458
SET_HUMAN	1203763890	1250619159	0.0550901	60.3849
STXB2_HUMAN	3.41479e+07	3.54777e+07	0.0551185	50.1057
SORCN_HUMAN	1.31385e+08	1.36576e+08	0.0559059	53.9944
SNX6_HUMAN	2.29749e+07	2.38915e+07	0.0564371	48.9636
PEA15_HUMAN	8.53442e+07	8.8758e+07	0.0565837	52.7502
TERA_HUMAN	2211044003	2300581287	0.0572707	62.1414
DRG2_HUMAN	21312195	2.21825e+07	0.0577431	48.7481
PMVK_HUMAN	5.80609e+07	6.04346e+07	0.0578075	51.6399
NDKB_HUMAN	4.89536e+08	5.09562e+08	0.0578436	57.7915
ITPA_HUMAN	2.64189e+07	2.75024e+07	0.0579911	49.3681
MPP10_HUMAN	2.45125e+07	2.55194e+07	0.0580763	49.1521
TRXR1_HUMAN	5.37374e+07	5.59699e+07	0.0587256	51.4176
RL30_HUMAN	1.92468e+08	2.00478e+08	0.0588297	55.0989
EIF3H_HUMAN	1.84236e+08	1.91988e+08	0.0594675	54.9734
NONO_HUMAN	6.63618e+08	6.91616e+08	0.0596193	58.6712
AP2S1_HUMAN	3.1092e+06	3.2405e+06	0.0596717	43.1959
F8W7C6_HUMAN	2.4527e+08	2.5563e+08	0.0596842	55.7993
SPSY_HUMAN	4.66731e+07	4.86494e+07	0.0598317	51.012
ACON_HUMAN	1755090734	1829527788	0.0599257	61.4777
PUR8_HUMAN	8.56561e+07	8.93029e+07	0.0601506	52.7643
PLSL_HUMAN	25453229928	26541075884	0.0603781	69.1946
PPGB_HUMAN	3.81754e+06	3.98151e+06	0.0606742	43.7891
CNPY3_HUMAN	3.38798e+06	3.5341e+06	0.0609173	43.4449
ZN326_HUMAN	2.05935e+07	2.14866e+07	0.0612485	48.6526
MTND_HUMAN	8.22235e+06	8.58591e+06	0.0624213	46.0047
UBE2K_HUMAN	1.29439e+08	1.35173e+08	0.0625372	53.9579
UBA1_HUMAN	3067721872	3204027958	0.062719	63.0918
GAR1_HUMAN	8.39952e+07	8.77626e+07	0.0632994	52.7109
RAB8B_HUMAN	3.53831e+07	3.69849e+07	0.0638791	50.217
NDUS4_HUMAN	1.39814e+07	1.46145e+07	0.0638864	47.5379
PSB6_HUMAN	8.57609e+07	8.96605e+07	0.0641528	52.7718
RALA_HUMAN	112942982	1.1809e+08	0.0642922	53.5663
NIPS2_HUMAN	4.24625e+07	4.44044e+07	0.0645141	50.7439
SMCA4_HUMAN	2.92232e+07	3.05606e+07	0.0645572	49.6658
SC23A_HUMAN	4.24403e+07	4.43836e+07	0.0645913	50.7425
ILF2_HUMAN	8.0295e+08	8.4025e+08	0.0655092	59.227
NEK6_HUMAN	2.10723e+07	2.20556e+07	0.0657971	48.7235
THIO_HUMAN	1.80545e+08	1.8902e+08	0.0661825	54.9217
RAB1A_HUMAN	4.66169e+08	4.88071e+08	0.0662361	57.6588
RM17_HUMAN	9.28064e+06	9.71679e+06	0.0662558	46.3578
TBB4B_HUMAN	1.53831e+08	1.61083e+08	0.0664628	54.46
PLEK_HUMAN	3.2225e+08	3.37499e+08	0.0667035	56.5939
LONM_HUMAN	2.78164e+08	2.91344e+08	0.0667856	56.1695
CASP3_HUMAN	2.86991e+07	3.00655e+07	0.0671051	49.6161
IKZF1_HUMAN	1.36782e+07	1.43427e+07	0.0684447	47.4792
NDUC2_HUMAN	3.76349e+06	3.94754e+06	0.0688819	43.7562
ROA2_HUMAN	4614984102	4841130206	0.0690182	64.2764
HNRPU_HUMAN	2389602667	2507612497	0.0695437	62.3778
AN32A_HUMAN	7.63581e+08	8.01583e+08	0.0700714	59.0865
VATA_HUMAN	2.64288e+08	277516380	0.070464	56.0255
NEUG_HUMAN	168331	176757	0.0704667	34.7923
SYIM_HUMAN	1.08404e+08	1.13856e+08	0.0707916	53.4545
CN142_HUMAN	8.57575e+06	9.00723e+06	0.0708208	46.1345
HNRPC_HUMAN	1822695247	1914802010	0.0711219	61.598
CSTF3_HUMAN	4.20812e+07	4.42236e+07	0.0716405	50.725
NP1L4_HUMAN	2.02348e+08	2.12659e+08	0.0717051	55.2562
NAA38_HUMAN	5.53553e+07	5.81771e+07	0.0717313	51.5162
A8K6X3_HUMAN	2.26911e+06	2.38547e+06	0.0721465	42.2995
HEBP2_HUMAN	2.36312e+07	2.48431e+07	0.0721519	49.0605
SEC13_HUMAN	2.01152e+06	2.11494e+06	0.0723286	41.952
XPO7_HUMAN	1.42251e+08	1.49566e+08	0.0723397	54.2401
NEUL_HUMAN	7.60353e+06	7.99532e+06	0.0724869	45.789
UBQL2_HUMAN	2.30475e+07	2.4239e+07	0.072722	48.9889
SNF8_HUMAN	7.46018e+06	7.8471e+06	0.0729489	45.7345
RM14_HUMAN	6.1218e+06	6.43934e+06	0.0729569	45.164
K1967_HUMAN	4.01502e+08	4.22347e+08	0.0730248	57.2347
TBCD_HUMAN	3.22615e+07	3.39462e+07	0.0734377	49.9601
BCLF1_HUMAN	5.348e+07	5.62886e+07	0.0738436	51.4188
PRS10_HUMAN	1.8434e+08	1.94055e+08	0.0740907	54.9897
PR40A_HUMAN	1.1716e+08	1.23376e+08	0.0745781	53.6824
IF2B1_HUMAN	1.43692e+08	1.51321e+08	0.0746347	54.2714
NDKA_HUMAN	2231594830	2351598869	0.0755669	62.1864
EI2BB_HUMAN	2.28047e+07	2.40348e+07	0.0757958	48.9614
CAP1_HUMAN	8.5716e+08	9.03465e+08	0.0759035	59.4259
RO60_HUMAN	9.50464e+07	1.00185e+08	0.0759633	53.0802
SF3A1_HUMAN	322829543	340426453	0.0765705	56.609
LASP1_HUMAN	105479567	1.1123e+08	0.0765779	53.3814
DDX23_HUMAN	1.87877e+07	1.98127e+07	0.0766406	48.4032
DYN2_HUMAN	8.40678e+07	8.86637e+07	0.0767904	52.7269
HNRCL_HUMAN	1535202314	1619595147	0.0772044	61.1088
RL21_HUMAN	5.61749e+08	5.9269e+08	0.0773521	58.2081
PDE6D_HUMAN	2.51545e+07	2.65416e+07	0.0774416	49.2461
MEMO1_HUMAN	3.57905e+07	3.7769e+07	0.0776281	50.2638
RAB5B_HUMAN	3.11666e+07	3.29007e+07	0.0781154	49.8651
XRCC5_HUMAN	1910835613	2017315355	0.078233	61.7413
ZN828_HUMAN	1.91124e+07	2.01833e+07	0.0786565	48.4547
ANXA7_HUMAN	6.9162e+07	7.30537e+07	0.078977	52.1659
GALK1_HUMAN	9.94436e+07	1.05046e+08	0.0790655	53.2138
STRBP_HUMAN	8.58039e+07	9.06587e+07	0.0794015	52.7885
ROA0_HUMAN	1.70691e+08	1.80382e+08	0.0796688	54.7733
AT2A3_HUMAN	9.11826e+07	9.6368e+07	0.0797963	52.9643
FAK2_HUMAN	2.60016e+08	2.74842e+08	0.0800008	55.9881
IF5A1_HUMAN	1657359263	1751973682	0.0800947	61.3326
RM46_HUMAN	1.81816e+07	1.92314e+07	0.0809832	48.3129
RHOG_HUMAN	6.49236e+07	6.86973e+07	0.0815115	51.986
HNRGT_HUMAN	1.67211e+08	1.76939e+08	0.0815808	54.7158
VATB1_HUMAN	5.51749e+07	5.83999e+07	0.0819528	51.517
ANXA6_HUMAN	1066363970	1128777428	0.0820611	60.0622
ECM29_HUMAN	6.45203e+07	6.83141e+07	0.082432	51.9689
RHG01_HUMAN	3.61554e+07	3.82935e+07	0.0828867	50.2983
ACADM_HUMAN	8.35303e+08	8.84943e+08	0.083286	59.3587
URM1_HUMAN	2.50325e+06	2.65212e+06	0.083347	42.5941
PSA_HUMAN	3.04548e+08	322711198	0.0835755	56.4478
PACN2_HUMAN	1.54142e+07	1.63341e+07	0.0836351	47.8391
H2B1B_HUMAN	8664248039	9186103226	0.0843785	66.1092
RS13_HUMAN	1840215418	1951454795	0.0846754	61.6391
DPP3_HUMAN	2.41357e+08	255951241	0.0847012	55.7779
F136A_HUMAN	8.36817e+06	8.8744e+06	0.0847365	46.0777
SFPQ_HUMAN	1257180880	1333429154	0.0849489	60.54
MDHC_HUMAN	2135844803	2266394186	0.085592	62.0699
SGTA_HUMAN	5.46463e+07	5.79923e+07	0.0857378	51.493
CBX1_HUMAN	8.90581e+07	9.45221e+07	0.0859063	52.9024
TRI25_HUMAN	9.16564e+07	9.73012e+07	0.0862219	52.9857
ATOX1_HUMAN	9.69044e+06	1.02895e+07	0.0865456	46.5028
RAB8A_HUMAN	5.82476e+07	6.18648e+07	0.0869209	51.6783
SRPRB_HUMAN	5.67518e+07	6.02885e+07	0.0872162	51.6035
SYNE1_HUMAN	7.8062e+08	8.296e+08	0.0877957	59.1679
FKB15_HUMAN	2.06313e+07	2.19268e+07	0.0878581	48.6845
DPYL2_HUMAN	1537799648	1634507978	0.0879889	61.1244
ARPC2_HUMAN	1283788769	1364968594	0.0884599	60.604
MYH9_HUMAN	6910934871	7349578147	0.0887806	65.4612
CSN1_HUMAN	2.5682e+07	2.73146e+07	0.0889153	49.3174
VAV_HUMAN	1.51078e+07	1.60728e+07	0.0893238	47.7869
B2RWN5_HUMAN	3.16976e+06	3.37255e+06	0.0894666	43.2813
CG050_HUMAN	2.25897e+07	2.4035e+07	0.0894685	48.9478
RAB35_HUMAN	3.09245e+08	3.29103e+08	0.0897917	56.4981
ELP1_HUMAN	1.02125e+08	1.08695e+08	0.0899466	53.3015
VAMP2_HUMAN	5.94773e+06	6.33107e+06	0.0901089	45.0979
DLDH_HUMAN	4.50013e+08	4.7904e+08	0.0901792	57.581
ERG7_HUMAN	8.73045e+07	9.29662e+07	0.0906503	52.8498
SKP1_HUMAN	9.63027e+07	1.02549e+08	0.0906587	53.1328
SAMH1_HUMAN	8.92949e+07	9.50887e+07	0.0906969	52.9148
HMGN1_HUMAN	6.07988e+07	6.475e+07	0.0908389	51.8059
SMAP_HUMAN	5.48853e+06	5.84592e+06	0.0910107	44.867
1433E_HUMAN	3150519217	3356290448	0.091278	63.1972
UCHL3_HUMAN	1.77113e+08	1.88704e+08	0.0914568	54.8916
CCD25_HUMAN	1.12299e+08	1.19653e+08	0.0915172	53.577
PSME2_HUMAN	3.26743e+08	3.48147e+08	0.0915397	56.6587
PSA5_HUMAN	4.21238e+08	4.48841e+08	0.0915702	57.3917
ERP44_HUMAN	9.3494e+07	9.96255e+07	0.0916421	53.0484
VATE1_HUMAN	1.0909e+08	1.16246e+08	0.0916569	53.4935
CHMP5_HUMAN	2.07748e+07	2.21396e+07	0.0917993	48.7085
PNPH_HUMAN	1145339777	1220945051	0.0922226	60.2785
THIM_HUMAN	4.99468e+08	5.32523e+08	0.0924537	57.8841
OSGEP_HUMAN	1.82494e+07	1.94573e+07	0.0924648	48.3352
URP2_HUMAN	7.30833e+08	7.79289e+08	0.0926159	58.9826
CLH1_HUMAN	5780172479	6165897109	0.0931983	64.9501
PDCD5_HUMAN	5.59805e+07	5.97184e+07	0.0932492	51.5701
TADBP_HUMAN	1.27886e+08	1.36436e+08	0.0933639	53.9539
PSA7L_HUMAN	3.54939e+08	3.78778e+08	0.0937812	56.8998
PLEC_HUMAN	7.85614e+07	8.38524e+07	0.0940325	52.5487
ACACA_HUMAN	2.84267e+08	3.03445e+08	0.0941897	56.2595
GLRX5_HUMAN	1.34548e+07	1.43632e+07	0.0942597	47.4575
SEP11_HUMAN	6.01586e+08	6.4223e+08	0.0943173	58.4227
DC1I2_HUMAN	1.01878e+08	1.08761e+08	0.0943194	53.2989
AT1B3_HUMAN	2.76073e+07	2.94758e+07	0.0944767	49.5316
MPPA_HUMAN	1.36183e+08	1.45517e+08	0.0956406	54.1376
SRP14_HUMAN	4.22164e+08	4.5133e+08	0.0963769	57.4028
COMD3_HUMAN	1.3917e+07	1.48831e+07	0.0968361	47.5575
CBR4_HUMAN	9.152e+06	9.78929e+06	0.0971179	46.3484
UBP5_HUMAN	2.89273e+08	3.09453e+08	0.0972857	56.313
PSA1_HUMAN	3.74612e+08	400813364	0.0975317	57.0592
EFTS_HUMAN	4.03681e+07	4.32033e+07	0.0979262	50.6314
RAD50_HUMAN	2.72324e+08	2.91542e+08	0.0983765	56.1399
TIAR_HUMAN	1.83204e+07	1.96165e+07	0.0986207	48.3525
CNPY2_HUMAN	1.90683e+07	2.04189e+07	0.0987316	48.4681
ANX11_HUMAN	1.28006e+08	1.37091e+08	0.0989201	53.9622
LANC1_HUMAN	1.7004e+07	1.82158e+07	0.0993217	48.1381
MRE11_HUMAN	4.27205e+07	4.57736e+07	0.0995863	50.7964
IF6_HUMAN	2.51988e+08	2.70064e+08	0.0999463	55.9175
B2RDY9_HUMAN	3.46312e+08	3.71344e+08	0.100683	56.8357
ARPC5_HUMAN	1.42427e+08	1.52785e+08	0.101285	54.2726
CH60_HUMAN	12702776409	13639516451	0.102649	67.2315
IPYR2_HUMAN	2.20757e+08	2.37045e+08	0.102703	55.5385
UFL1_HUMAN	6.48045e+06	6.95871e+06	0.102725	45.358
LIN7C_HUMAN	1.9146e+06	2.05636e+06	0.103049	41.8403
NDUBB_HUMAN	2.08841e+07	2.24325e+07	0.103183	48.735
ACTN2_HUMAN	4.3818e+07	4.7072e+07	0.103344	50.8734
SAR1A_HUMAN	1.87774e+08	2.01776e+08	0.103763	55.0726
FCL_HUMAN	6.34451e+07	6.81768e+07	0.103771	51.9418
LGUL_HUMAN	2.59915e+08	2.79301e+08	0.103782	56.0107
PTN11_HUMAN	2.60394e+07	2.79822e+07	0.103815	49.3722
HNRL1_HUMAN	5.37684e+07	5.77823e+07	0.103869	51.4644
SAFB1_HUMAN	1.68404e+08	1.81006e+08	0.104117	54.7588
DCTN2_HUMAN	4.54265e+07	4.88444e+07	0.10466	50.9787
MYCPP_HUMAN	6.88057e+07	7.39955e+07	0.104908	52.177
SUGP2_HUMAN	2.63913e+06	2.83977e+06	0.10571	42.769
CPNS1_HUMAN	1.11165e+08	1.1969e+08	0.106596	53.5628
PSA4_HUMAN	2.76864e+08	2.98106e+08	0.106645	56.1959
SCAF8_HUMAN	1.82777e+07	1.96817e+07	0.106766	48.3539
TIM13_HUMAN	2.54094e+07	2.73622e+07	0.106821	49.3045
LSP1_HUMAN	6.42472e+08	6.91964e+08	0.107064	58.6252
1433B_HUMAN	4763185626	5130549388	0.107187	64.4057
USP9X_HUMAN	1.88438e+08	2.03023e+08	0.107552	55.0866
PTBP2_HUMAN	1.09475e+08	1.17955e+08	0.107632	53.5197
GNPI2_HUMAN	4.60191e+06	4.9589e+06	0.107786	44.3754
FDFT_HUMAN	1.3781e+08	1.48509e+08	0.107872	54.1841
THIK_HUMAN	3.06537e+07	3.30376e+07	0.108049	49.8472
B4DG45_HUMAN	4.53228e+06	4.88612e+06	0.108452	44.3321
GSHR_HUMAN	2.65709e+08	2.86507e+08	0.108722	56.0793
BT3L4_HUMAN	5.4504e+07	5.87769e+07	0.108888	51.5086
PSB2_HUMAN	2.27017e+08	2.44828e+08	0.108967	55.6254
HNRPD_HUMAN	5.77299e+08	6.22891e+08	0.109659	58.3191
CIRBP_HUMAN	4.29878e+07	4.63895e+07	0.109872	50.8247
PROF1_HUMAN	5331440774	5754386511	0.110137	64.7339
ILF3_HUMAN	1095096008	1182303832	0.110543	60.1674
RBGP1_HUMAN	1.05079e+07	1.13447e+07	0.110548	46.7605
MEP50_HUMAN	5.91486e+07	6.3862e+07	0.110614	51.7463
AATM_HUMAN	1381411639	1491903827	0.111011	60.838
SNX12_HUMAN	3.67471e+07	3.96877e+07	0.111064	50.3733
RAB9A_HUMAN	8.05788e+07	8.70571e+07	0.111561	52.6394
ARHG7_HUMAN	3.90118e+07	4.21517e+07	0.111679	50.5465
NLTP_HUMAN	3.56018e+07	3.84739e+07	0.111931	50.2828
CX6B1_HUMAN	2.26386e+06	2.44701e+06	0.112238	42.3329
GBB1_HUMAN	1.86014e+08	2.01179e+08	0.113068	55.0547
DCXR_HUMAN	1.32079e+08	1.42851e+08	0.113109	54.0668
TPP2_HUMAN	2.81425e+08	3.04393e+08	0.113187	56.2495
PARN_HUMAN	2.23844e+07	2.42197e+07	0.113691	48.9457
CSN4_HUMAN	8.64848e+07	9.35851e+07	0.113832	52.8457
LSM2_HUMAN	5.25554e+07	5.68865e+07	0.114248	51.4089
HMHA1_HUMAN	2.8291e+07	3.06283e+07	0.114524	49.6222
A4UCS6_HUMAN	1.40922e+07	1.52565e+07	0.114527	47.6113
NFKB1_HUMAN	1.33076e+07	1.44109e+07	0.114906	47.4464
LMNB2_HUMAN	1.65431e+08	1.79239e+08	0.115656	54.719
F6XY72_HUMAN	1.92763e+07	2.08867e+07	0.115753	48.5164
ZN622_HUMAN	7.50497e+06	8.13224e+06	0.115805	45.7946
RL12_HUMAN	8.13426e+08	881477281	0.115912	59.3148
C1QBP_HUMAN	1139160177	1234506509	0.115964	60.2866
ATX10_HUMAN	2.46435e+08	267082329	0.116079	55.8693
EIF3D_HUMAN	2.32338e+08	2.51814e+08	0.116134	55.6994
CA123_HUMAN	1.21056e+07	1.31207e+07	0.116171	47.1745
U3IP2_HUMAN	5.76825e+06	6.25412e+06	0.116675	45.0361
DYHC1_HUMAN	2001296076	2170147741	0.116859	61.9134
CB047_HUMAN	3.07149e+06	3.33092e+06	0.116983	43.218
NDUBA_HUMAN	4.38928e+07	4.76211e+07	0.117618	50.8926
IF2B3_HUMAN	5.24254e+07	5.68942e+07	0.118015	51.4055
1433G_HUMAN	5.06362e+08	5.4978e+08	0.118687	57.9499
HEAT2_HUMAN	4.84062e+06	5.2571e+06	0.119077	44.5326
RAP2A_HUMAN	5.10761e+07	5.54844e+07	0.119435	51.3317
CDC42_HUMAN	2.4491e+08	2.66108e+08	0.119757	55.8551
EVL_HUMAN	1.35156e+07	1.46861e+07	0.119821	47.4961
CDIPT_HUMAN	2.45573e+06	2.66908e+06	0.120192	42.5756
PSMG3_HUMAN	1.00523e+07	1.09263e+07	0.120283	46.6423
PRS7_HUMAN	1.44816e+08	1.57434e+08	0.120523	54.3398
PP2AA_HUMAN	2.18856e+08	2.37984e+08	0.120885	55.5317
NU133_HUMAN	4.84402e+07	5.26764e+07	0.120951	51.1804
RPIA_HUMAN	1.01503e+08	1.10385e+08	0.121013	53.3149
TIF1B_HUMAN	8.03019e+08	8.73296e+08	0.121036	59.2828
CCD56_HUMAN	5.52895e+06	6.01705e+06	0.122052	44.9192
FKBP3_HUMAN	378313597	4.11726e+08	0.1221	57.1121
EEA1_HUMAN	1.78572e+07	1.94363e+07	0.122245	48.3023
PPM1A_HUMAN	9.03611e+06	9.83645e+06	0.122436	46.337
SIAS_HUMAN	1.56713e+08	170598114	0.122478	54.5696
ACSL4_HUMAN	4.82747e+07	5.25524e+07	0.122491	51.172
ARY1_HUMAN	4.60527e+07	5.01534e+07	0.123064	51.0366
PPIL3_HUMAN	3.67239e+07	3.99944e+07	0.123078	50.3835
SF3B2_HUMAN	5.35211e+08	5.82951e+08	0.123265	58.1143
PGM1_HUMAN	1.36839e+08	1.49065e+08	0.123459	54.1793
WASH7_HUMAN	1.31786e+07	1.43561e+07	0.123469	47.4269
RAP1A_HUMAN	4.55197e+08	495961503	0.123737	57.6476
HINT1_HUMAN	6.23248e+07	6.7909e+07	0.123795	51.9104
KAD2_HUMAN	8.61095e+08	9.38751e+08	0.124571	59.4878
UGPA_HUMAN	2.52111e+08	2.74929e+08	0.125	55.944
TBAL3_HUMAN	1.5842e+08	1.72808e+08	0.12541	54.6038
PSA7_HUMAN	1.93633e+08	2.11225e+08	0.125456	55.1829
IQGA1_HUMAN	2050639546	2237742033	0.12597	61.9928
DD19A_HUMAN	3.79739e+07	4.1439e+07	0.125984	50.483
ARP2_HUMAN	853871638	9.32272e+08	0.126732	59.4656
GDIR1_HUMAN	1078571507	1177679417	0.126825	60.1398
TBB6_HUMAN	1.61055e+08	1.75896e+08	0.127171	54.6531
ACTY_HUMAN	3.57329e+07	3.90268e+07	0.127209	50.3087
SNX5_HUMAN	3.74692e+07	4.09261e+07	0.127316	50.4457
2ABA_HUMAN	1.79543e+08	1.96112e+08	0.127348	54.9669
PSA6_HUMAN	4.35938e+08	4.76466e+08	0.128251	57.5273
MATR3_HUMAN	1497367296	1636637568	0.128307	61.0879
PFD1_HUMAN	1.34535e+07	1.47137e+07	0.129177	47.4921
EIF3C_HUMAN	5.21906e+08	5.7086e+08	0.129347	58.0478
HCDH_HUMAN	8.7567e+08	9.58094e+08	0.12978	59.5414
VDAC3_HUMAN	4.86814e+08	5.32673e+08	0.129878	57.8475
TPM3L_HUMAN	1.38516e+08	1.51582e+08	0.130041	54.221
EFTU_HUMAN	1083061234	1185321826	0.130164	60.1551
RTC1_HUMAN	4.64914e+06	5.08867e+06	0.130326	44.4274
COTL1_HUMAN	3.51857e+08	3.85165e+08	0.130488	56.9113
RPB2_HUMAN	1.05912e+08	1.15983e+08	0.131037	53.4476
UFM1_HUMAN	4.20846e+07	4.60991e+07	0.131444	50.785
TKT_HUMAN	4045358152	4434262332	0.132427	63.9597
ACADV_HUMAN	2.61951e+08	2.87218e+08	0.132849	56.0623
G6PD_HUMAN	2.60109e+08	2.8523e+08	0.133012	56.0421
KPCT_HUMAN	1.5052e+07	1.6506e+07	0.133031	47.8199
Q5U071_HUMAN	1.06463e+07	1.16759e+07	0.133176	46.8209
PIPNA_HUMAN	7.92381e+07	86904277	0.133232	52.6126
DCNL1_HUMAN	8.91264e+07	9.77633e+07	0.13344	52.9521
ARPC3_HUMAN	4.49719e+08	4.93396e+08	0.133723	57.6226
MIP18_HUMAN	6.49023e+06	7.12104e+06	0.13382	45.3935
TIA1_HUMAN	1.83065e+07	2.00907e+07	0.134166	48.3859
ITB2_HUMAN	144703131	1.58866e+08	0.134711	54.3518
VP13A_HUMAN	9.51954e+07	1.04539e+08	0.135074	53.1439
DDX46_HUMAN	1.23745e+08	1.36003e+08	0.136273	53.9019
DDX17_HUMAN	9.17051e+08	1008620685	0.13731	59.6822
1433Z_HUMAN	4153238048	4569577002	0.137824	64.041
PSA2_HUMAN	438814957	4.82905e+08	0.138128	57.5562
SASH3_HUMAN	2.05744e+07	2.26422e+07	0.138167	48.7269
TCRG1_HUMAN	1.20437e+08	1.32571e+08	0.138484	53.8259
ENOPH_HUMAN	6.00804e+07	6.61721e+07	0.13933	51.8201
MTOR_HUMAN	4.52332e+07	4.98206e+07	0.13936	51.0011
VATB2_HUMAN	7.65731e+07	8.43596e+07	0.139715	52.5204
MCTS1_HUMAN	7.82531e+07	8.63152e+07	0.141467	52.5848
RAC1_HUMAN	2.66507e+08	2.93985e+08	0.141565	56.1208
GSTP1_HUMAN	7704066693	8500801806	0.141979	65.8279
PMM2_HUMAN	2.07723e+07	2.29279e+07	0.14244	48.7588
RTN2_HUMAN	5.85869e+06	6.46682e+06	0.142476	45.1068
RINI_HUMAN	4.47442e+07	4.93957e+07	0.142686	50.9731
G3V203_HUMAN	1.89606e+06	2.09382e+06	0.143136	41.8523
COPG2_HUMAN	9.26692e+07	1.02338e+08	0.143179	53.0744
ELMO1_HUMAN	1.80149e+08	198965817	0.14333	54.9926
FA49B_HUMAN	5.00979e+08	5.53406e+08	0.143587	57.9439
RT06_HUMAN	2.15989e+06	2.38699e+06	0.144238	42.2293
TBB3_HUMAN	4245116684	4691595164	0.144274	64.1106
E7EPW1_HUMAN	4.3391e+06	4.79682e+06	0.144683	44.2426
CSN5_HUMAN	7.29991e+07	8.07081e+07	0.144835	52.3876
YKT6_HUMAN	7.32748e+07	8.10305e+07	0.145148	52.3988
SYTM_HUMAN	3.60447e+06	3.98605e+06	0.14517	43.7079
SEP15_HUMAN	4.90182e+06	5.42248e+06	0.145635	44.5954
ARL2_HUMAN	2.30502e+07	2.55069e+07	0.146112	49.0627
IDHP_HUMAN	3.73823e+08	4.13814e+08	0.146625	57.1022
GDIB_HUMAN	2364997168	2618818244	0.147077	62.4255
NPM_HUMAN	4460255779	4939003890	0.147094	64.2561
EIF3F_HUMAN	2.33848e+08	2.58995e+08	0.147354	55.7493
PCY2_HUMAN	3.17024e+06	3.51186e+06	0.147642	43.34
BL1S1_HUMAN	3.91986e+06	4.3424e+06	0.147691	43.9524
HDGF_HUMAN	1.235e+08	1.36825e+08	0.147817	53.9077
PHP14_HUMAN	2.72552e+06	3.02008e+06	0.148055	42.9043
IDHC_HUMAN	1.35875e+08	1.50573e+08	0.148187	54.1836
MDHM_HUMAN	1457268560	1615174863	0.148424	61.0297
BRD4_HUMAN	10123751	1.1226e+07	0.149097	46.6916
PSB3_HUMAN	2.89063e+08	3.20701e+08	0.149847	56.3635
MACF1_HUMAN	3.94678e+07	4.37893e+07	0.149905	50.6182
RM12_HUMAN	8.14353e+07	9.03641e+07	0.150096	52.7084
MTPN_HUMAN	5.55358e+07	6.16329e+07	0.150282	51.6041
GILT_HUMAN	7.40364e+07	8.21787e+07	0.150529	52.434
NDUA4_HUMAN	1.00294e+07	1.11325e+07	0.150541	46.666
PRS6B_HUMAN	9.5123e+07	1.05589e+08	0.150593	53.1572
TPD52_HUMAN	1523467821	1691318761	0.15079	61.1602
PELP1_HUMAN	8.92702e+07	9.91326e+07	0.15118	52.9745
NUP88_HUMAN	9.85497e+06	1.09447e+07	0.151303	46.6161
WDR82_HUMAN	2.14584e+07	2.38349e+07	0.151534	48.8616
GDIA_HUMAN	1002381646	1113526416	0.151704	59.9533
DOCK2_HUMAN	4.64293e+08	5.15963e+08	0.152231	57.7332
RT27_HUMAN	3.00829e+07	3.34353e+07	0.152427	49.8373
DDTL_HUMAN	4.3806e+07	4.86903e+07	0.152504	50.9218
TYB4_HUMAN	4.75371e+06	5.2866e+06	0.153284	44.5145
TR150_HUMAN	2.12793e+08	2.36667e+08	0.153407	55.4832
NPS3A_HUMAN	3.29203e+07	3.66187e+07	0.153603	50.0986
TCEA1_HUMAN	294767787	3.27986e+08	0.154057	56.4241
DTD1_HUMAN	1.38867e+07	1.54536e+07	0.154242	47.6086
CUL2_HUMAN	6.24413e+07	6.95116e+07	0.154751	51.9467
B2R5W2_HUMAN	1.69802e+08	189035150	0.154803	54.8334
MYH10_HUMAN	1038506857	1156256548	0.154951	60.0587
PKN1_HUMAN	1.6117e+07	1.79545e+07	0.155765	48.0399
LYPA1_HUMAN	187199962	2.08551e+08	0.155817	55.1158
ACTZ_HUMAN	9.51918e+07	1.0605e+08	0.155834	53.1645
B4DUQ1_HUMAN	5.77115e+07	6.43191e+07	0.15639	51.7211
FA21A_HUMAN	9.49003e+06	1.0577e+07	0.156445	46.5124
B7ZKT9_HUMAN	4.02077e+06	4.48584e+06	0.157909	44.036
PRDX3_HUMAN	959951279	1071577608	0.158703	59.8355
CCDC6_HUMAN	2.62809e+07	2.93461e+07	0.159156	49.4542
GNAI2_HUMAN	1.41147e+08	1.57612e+08	0.159187	54.3044
GLOD4_HUMAN	1.97914e+08	2.21049e+08	0.159492	55.2801
HDDC2_HUMAN	3.99228e+07	4.45945e+07	0.159653	50.6611
RT29_HUMAN	3.199e+07	3.57425e+07	0.160018	50.0223
PRS4_HUMAN	9.52117e+07	1.06391e+08	0.160172	53.1694
DCTN3_HUMAN	1.25404e+07	1.40234e+07	0.16125	47.3214
ANM1_HUMAN	1.47609e+08	1.65244e+08	0.162813	54.4372
COPD_HUMAN	8.47139e+07	9.48382e+07	0.16287	52.8351
STML2_HUMAN	9.88535e+07	1.10682e+08	0.163059	53.2806
DOCK5_HUMAN	1.33552e+07	1.49561e+07	0.163337	47.5051
UBP11_HUMAN	7.01687e+06	7.85888e+06	0.163496	45.6483
AMPB_HUMAN	2.95754e+07	3.31312e+07	0.163791	49.7996
LPXN_HUMAN	2.5661e+08	2.87497e+08	0.163966	56.034
PRDX1_HUMAN	6060507967	6792709291	0.164548	65.1581
UBP14_HUMAN	122313610	1.37094e+08	0.164577	53.8966
GNAI1_HUMAN	2.00951e+07	2.25261e+07	0.164755	48.6854
DKC1_HUMAN	1.29892e+08	1.45627e+08	0.164961	54.0704
CT027_HUMAN	1.05013e+07	11776224	0.165303	46.8134
RALYL_HUMAN	5.73451e+07	6.43284e+07	0.165786	51.7121
PAL4A_HUMAN	3.90222e+08	4.37776e+08	0.165896	57.2453
HCFC1_HUMAN	5.33764e+07	5.98995e+07	0.166344	51.5057
PSAL_HUMAN	2.07976e+08	2.3342e+08	0.166506	55.4302
TPM1_HUMAN	3.22986e+08	3.62536e+08	0.166652	56.7004
PRDX6_HUMAN	1540691152	1729554290	0.166823	61.2087
MSI2H_HUMAN	2.05479e+07	2.30712e+07	0.167101	48.7521
CL062_HUMAN	1.47196e+06	1.65281e+06	0.167178	41.1458
TMSL3_HUMAN	1.97208e+07	2.21476e+07	0.167433	48.6339
SSBP_HUMAN	1.04551e+08	1.17452e+08	0.16787	53.4471
COF1_HUMAN	3672711073	4126031935	0.16791	63.7163
B1AK87_HUMAN	7.20358e+07	8.10347e+07	0.169824	52.3742
CA031_HUMAN	1.16858e+06	1.31459e+06	0.169855	40.4825
RBM4B_HUMAN	1.92896e+07	2.17009e+07	0.169935	48.5726
SMRC1_HUMAN	4.87452e+07	5.48506e+07	0.170247	51.2478
CCS_HUMAN	6.49919e+06	7.31562e+06	0.170721	45.4344
CALM_HUMAN	1352311825	1523878975	0.17232	60.8379
PPIF_HUMAN	5.5269e+07	6.22839e+07	0.172387	51.6123
PDIA4_HUMAN	8.24756e+08	9.29459e+08	0.172425	59.4112
RASH_HUMAN	3.16033e+07	3.5645e+07	0.173625	50.0008
RBP56_HUMAN	1.02847e+08	1.16107e+08	0.174957	53.4068
THIL_HUMAN	6.2835e+08	7.09395e+08	0.175022	58.629
MP2K2_HUMAN	2.53897e+07	2.8673e+07	0.175449	49.3709
DHSO_HUMAN	1.19802e+08	1.35319e+08	0.175713	53.8479
MCFD2_HUMAN	7.49445e+06	8.46555e+06	0.175782	45.8506
UBA6_HUMAN	1.96877e+08	2.22417e+08	0.17597	55.2814
GNA12_HUMAN	8.71579e+07	9.84746e+07	0.176119	52.9304
PFD4_HUMAN	3.01068e+07	3.40384e+07	0.177072	49.8642
FA49A_HUMAN	9.96872e+07	1.12718e+08	0.177244	53.3191
COPB2_HUMAN	2.73369e+08	3.09121e+08	0.17732	56.2299
IFT27_HUMAN	7.40203e+06	8.37116e+06	0.177507	45.8165
FA98B_HUMAN	9.66276e+06	1.09291e+07	0.177668	46.5857
2AAA_HUMAN	7.89934e+08	8.93629e+08	0.177944	59.2923
ODO1_HUMAN	155676333	1.76119e+08	0.178001	54.6059
ECHA_HUMAN	5.9741e+08	6.75908e+08	0.178106	58.4864
MYO1E_HUMAN	4.29526e+08	4.86018e+08	0.178264	57.5346
IF2GL_HUMAN	1.16096e+08	1.3138e+08	0.178436	53.7599
NDUA7_HUMAN	191594	216876	0.178816	35.2742
ARP3_HUMAN	8.38375e+08	9.49241e+08	0.179179	59.4652
ARC1A_HUMAN	3.0479e+07	3.45302e+07	0.180044	49.9027
RM21_HUMAN	5.25934e+06	5.9587e+06	0.180115	44.833
AKCL2_HUMAN	3.2946e+07	3.73284e+07	0.18017	50.1274
UCHL1_HUMAN	1739484236	1971210883	0.180423	61.5724
FPPS_HUMAN	4.76099e+08	5.3961e+08	0.180655	57.834
PA1B2_HUMAN	1.29803e+08	1.47153e+08	0.180996	54.0845
SODM_HUMAN	6.08951e+07	6.90402e+07	0.181112	51.9008
GGH_HUMAN	1.55606e+07	1.76421e+07	0.181125	47.9639
FKB1A_HUMAN	4.50424e+07	5.10844e+07	0.181598	51.0312
VASP_HUMAN	5.91243e+07	6.70799e+07	0.182131	51.8166
GDIR2_HUMAN	2021587371	2294097934	0.182438	62.0081
MTAP_HUMAN	1.71446e+08	1.94561e+08	0.182468	54.8888
FRIH_HUMAN	2.72571e+07	3.09332e+07	0.182524	49.5828
SHIP1_HUMAN	3.13376e+08	3.55754e+08	0.182987	56.6296
OTUB1_HUMAN	3.4827e+08	3.95518e+08	0.183534	56.9348
FAH2A_HUMAN	3.06104e+07	3.4767e+07	0.183696	49.9187
Q5T6U8_HUMAN	1.53759e+07	1.74777e+07	0.18485	47.9332
KCC2D_HUMAN	126994238	1.44401e+08	0.185318	54.0257
LTOR2_HUMAN	3.59377e+06	4.08864e+06	0.186121	43.7403
TSN_HUMAN	2.22247e+08	2.52914e+08	0.186482	55.6417
BRK1_HUMAN	1.2455e+07	1.41748e+07	0.186599	47.327
PFD5_HUMAN	8.45953e+07	9.6312e+07	0.187139	52.8553
RAB3A_HUMAN	3.09314e+06	3.52267e+06	0.187597	43.3089
AMPL_HUMAN	6.77992e+08	7.72367e+08	0.188018	58.8614
ABCD3_HUMAN	9.68051e+06	1.10378e+07	0.189297	46.6026
ARAP1_HUMAN	1.00505e+07	1.14655e+07	0.190029	46.7116
THIC_HUMAN	2.72547e+08	3.10929e+08	0.19008	56.2339
RPAB3_HUMAN	3.70781e+07	4.23025e+07	0.190173	50.4783
KCAB2_HUMAN	2.86723e+07	3.27469e+07	0.191698	49.738
BAX_HUMAN	7.14431e+07	8.16267e+07	0.192246	52.3728
PPIA_HUMAN	11285082540	12903500927	0.193346	66.9807
TPPC1_HUMAN	1.22621e+07	1.40216e+07	0.19345	47.2889
BST2_HUMAN	9.03621e+06	1.03332e+07	0.193501	46.4081
RENT1_HUMAN	2.17814e+08	249178698	0.194082	55.5911
CT043_HUMAN	1.57848e+06	1.80624e+06	0.194451	41.3747
RENT2_HUMAN	2.76542e+07	3.16591e+07	0.19512	49.6371
PDCD6_HUMAN	1.04309e+08	1.19417e+08	0.195147	53.4677
OSTF1_HUMAN	2.44338e+08	2.79769e+08	0.195359	55.924
COR1A_HUMAN	1580744412	1810552595	0.195826	61.3117
APEX1_HUMAN	1.93007e+08	221107066	0.19609	55.2442
RM22_HUMAN	2.03481e+07	2.33163e+07	0.196445	48.7532
OSBP1_HUMAN	4.51122e+07	51695090	0.196509	51.0505
PGM2_HUMAN	7.35594e+07	8.43472e+07	0.197431	52.4622
PLIN3_HUMAN	1.68462e+08	1.93271e+08	0.198203	54.8539
CPSF6_HUMAN	5.00039e+07	5.73728e+07	0.198325	51.3494
PTPRC_HUMAN	3283417683	3767892542	0.19856	63.4237
PPCE_HUMAN	1.29574e+08	1.4872e+08	0.198822	54.0972
GCN1L_HUMAN	8.80713e+08	1011305108	0.199475	59.6277
COMD2_HUMAN	5.70047e+06	6.5461e+06	0.199555	45.0849
JIP4_HUMAN	1.70669e+07	1.96124e+07	0.200571	48.25
PEBP1_HUMAN	1328378578	1526731764	0.20078	60.8148
DCPS_HUMAN	9.91074e+07	1.13907e+08	0.200797	53.3258
RM09_HUMAN	1.78204e+07	2.049e+07	0.201394	48.3754
PSB4_HUMAN	242291183	2.78589e+08	0.201394	55.9057
FNBP1_HUMAN	6.01261e+07	6.91438e+07	0.201609	51.8846
RT17_HUMAN	3.02033e+07	3.47405e+07	0.201909	49.8983
B1ALK7_HUMAN	7.34107e+06	8.44512e+06	0.202126	45.8172
UK114_HUMAN	4.19786e+07	4.83259e+07	0.203143	50.8494
ACAP2_HUMAN	9.63771e+07	1.1098e+08	0.203542	53.2479
NHP2_HUMAN	5.53795e+07	6.37726e+07	0.203585	51.6493
IDH3A_HUMAN	9.34689e+07	1.07666e+08	0.204003	53.16
5NT3_HUMAN	5.74502e+06	6.61952e+06	0.204416	45.1122
NSF_HUMAN	1.8079e+08	2.08337e+08	0.204602	55.0641
TRA2A_HUMAN	3.83134e+07	4.41588e+07	0.204853	50.5875
ODP2_HUMAN	2.13843e+08	2.46478e+08	0.204911	55.5489
GSTO1_HUMAN	3.78255e+08	4.35983e+08	0.204912	57.1945
RL6_HUMAN	1390563296	1602795601	0.204921	60.951
CPSF5_HUMAN	2.36365e+08	2.72495e+08	0.205209	55.8381
CB043_HUMAN	1.09346e+07	1.26142e+07	0.206155	46.9709
H2A2A_HUMAN	4.28724e+06	4.94613e+06	0.206252	44.2695
NCOAT_HUMAN	2.53359e+07	2.92303e+07	0.206283	49.3956
CS025_HUMAN	2.81941e+06	3.25459e+06	0.207084	43.061
NDUC1_HUMAN	405255	467989	0.207646	37.4646
SPOPL_HUMAN	2.36316e+07	2.72924e+07	0.207785	49.1962
PSA3_HUMAN	3.11115e+08	3.59622e+08	0.209033	56.6348
AR6P4_HUMAN	2.45081e+06	2.83308e+06	0.209111	42.6588
IF4G3_HUMAN	3.21951e+07	3.7231e+07	0.209662	50.0903
FUBP2_HUMAN	6.35302e+08	7.34726e+08	0.209764	58.6955
MVD1_HUMAN	1.90011e+07	2.19819e+07	0.210231	48.5694
CX026_HUMAN	1.85674e+07	2.14877e+07	0.210737	48.5033
VAT1_HUMAN	8.27374e+07	9.57804e+07	0.21119	52.8153
RAB30_HUMAN	3.76787e+06	4.36199e+06	0.211238	43.9019
RU1C_HUMAN	2.79861e+07	3.2411e+07	0.211776	49.6882
LTOR3_HUMAN	2.54951e+07	2.95388e+07	0.212395	49.4198
HCD2_HUMAN	5.25752e+08	6.09161e+08	0.212441	58.1521
ERGI1_HUMAN	2.16054e+07	2.50431e+07	0.213019	48.9428
KAPCA_HUMAN	4.57017e+07	5.30117e+07	0.214064	51.1056
PTCD3_HUMAN	4.16591e+07	4.83267e+07	0.214188	50.8384
LYRM7_HUMAN	4.11505e+06	4.7748e+06	0.214531	44.1595
CAZA2_HUMAN	1.30685e+08	1.51646e+08	0.21461	54.1376
RL19_HUMAN	5.48224e+08	6.36368e+08	0.215094	58.2755
RT24_HUMAN	8.82075e+06	1.02424e+07	0.215574	46.3605
ETFB_HUMAN	3.44225e+08	3.99728e+08	0.215665	56.9332
DX39B_HUMAN	1.65571e+08	1.92306e+08	0.215951	54.8217
TPD54_HUMAN	9.09269e+07	1.05669e+08	0.216772	53.0932
ARC1B_HUMAN	2.7687e+08	3.21877e+08	0.217301	56.3066
SSDH_HUMAN	122352349	142351452	0.218415	53.9513
NEK9_HUMAN	1.08721e+08	1.26565e+08	0.219254	53.6114
BASP1_HUMAN	2.3257e+08	2.70837e+08	0.219759	55.8059
RT07_HUMAN	5.60668e+07	6.53136e+07	0.220237	51.7015
UBP13_HUMAN	7.92334e+06	9.23065e+06	0.220324	46.0557
D3DTY9_HUMAN	9.88027e+06	1.15134e+07	0.220696	46.6929
ACPH_HUMAN	3.13672e+08	3.65544e+08	0.220789	56.6702
CCD58_HUMAN	4.36837e+06	5.09103e+06	0.220863	44.3382
AL9A1_HUMAN	4.88802e+07	5.70078e+07	0.221908	51.3074
RM41_HUMAN	8.99161e+06	1.04874e+07	0.222008	46.4223
SNG2_HUMAN	206909280	2.414e+08	0.222429	55.4713
CHCH1_HUMAN	1.62519e+06	1.89642e+06	0.222674	41.487
SCOT1_HUMAN	2.892e+08	3.37568e+08	0.22311	56.4381
PARK7_HUMAN	9.65504e+08	1127390643	0.223633	59.917
ODO2_HUMAN	1.05788e+08	1.23529e+08	0.22367	53.5369
RT10_HUMAN	4.31609e+07	5.04054e+07	0.223853	50.9503
WDR11_HUMAN	1.08626e+07	1.26889e+07	0.224199	46.9699
BLMH_HUMAN	1.43758e+08	1.6799e+08	0.22473	54.4229
TBA4A_HUMAN	3.83881e+08	4.49002e+08	0.226064	57.2582
BPNT1_HUMAN	5.96385e+08	6.97907e+08	0.226793	58.5301
HBXIP_HUMAN	8.58332e+06	1.00445e+07	0.226798	46.293
[truncated: 456 more rows]

## Sheet: day6
UniProt ID	Sum of vista_peak_area_light	Sum of vista_peak_area_heavy	log2ratios	log2product
K22E_HUMAN	4.10672e+08	263782	-10.6044	46.6224
K1C14_HUMAN	1.20498e+07	19764.9	-9.25185	37.7932
APOA1_HUMAN	2.45162e+08	418083	-9.19573	46.5426
ALBU_HUMAN	15268781590	3.17371e+07	-8.9102	58.7495
A2MG_HUMAN	3.99829e+08	1.3319e+06	-8.22976	48.9199
TRYP_PIGC	39086855748	1.64573e+08	-7.89181	62.4801
TRFL_HUMAN	9.78158e+07	611036	-7.32266	45.7645
K2C1_HUMAN	1650450881	1.97729e+07	-6.38319	54.8572
ITIH3_HUMAN	1.76934e+07	240195	-6.20286	41.9506
HBA_HUMAN	3.30073e+07	483633	-6.09273	43.8598
ITIH2_HUMAN	2.53585e+08	5.65721e+06	-5.48623	50.3496
RIR2_HUMAN	6.57962e+07	2.30676e+06	-4.83406	47.1089
VTNC_HUMAN	2.79707e+07	1.86746e+06	-3.90476	45.5701
FA5_HUMAN	59243954	3.9556e+06	-3.9047	47.7356
ANT3_HUMAN	4.93211e+07	3.33035e+06	-3.88846	47.2229
K1C10_HUMAN	9.96815e+08	7.83582e+07	-3.66917	56.1163
RPA1_HUMAN	7.74538e+08	6.36023e+07	-3.60618	55.4513
STIM1_HUMAN	5.59751e+07	5.02431e+06	-3.47779	47.9988
TOPK_HUMAN	8.24988e+07	8.2157e+06	-3.32792	49.2678
CUL1_HUMAN	5.72419e+07	5.85469e+06	-3.2894	48.2517
E41L2_HUMAN	243419159	2.54363e+07	-3.25848	52.4593
K1C9_HUMAN	2.06027e+08	2.187e+07	-3.23581	52.0007
TSR1_HUMAN	1.49182e+08	1.59865e+07	-3.22215	51.0829
CO3_HUMAN	5.34416e+07	7.74988e+06	-2.78572	48.5572
FINC_HUMAN	3.7802e+07	5.97511e+06	-2.66142	47.6825
DC1L2_HUMAN	2.96839e+07	5.07787e+06	-2.54738	47.099
PSF2_HUMAN	1.41752e+07	2.80039e+06	-2.33967	45.1741
IMA2_HUMAN	1.56733e+08	3.12488e+07	-2.32644	52.121
APOB_HUMAN	8.58419e+07	1.76387e+07	-2.28294	50.4274
FANCI_HUMAN	6.92138e+06	1.46628e+06	-2.2389	43.2064
DUT_HUMAN	1116929943	2.41473e+08	-2.2096	57.9042
H15_HUMAN	2159959996	4.81584e+08	-2.16514	59.8516
SYNE1_HUMAN	8.3422e+08	188468365	-2.14611	57.1256
SUCB1_HUMAN	2.30397e+08	5.22525e+07	-2.14055	53.4185
KI67_HUMAN	9.43707e+06	2.14336e+06	-2.13846	44.2013
H14_HUMAN	3.93243e+07	9.23246e+06	-2.09063	48.3672
H11_HUMAN	6.52352e+08	1.60716e+08	-2.02114	56.541
H12_HUMAN	1522816672	3.76984e+08	-2.01417	58.994
EPIPL_HUMAN	3.35422e+07	8.40452e+06	-1.99674	48.0022
CDK1_HUMAN	162520104	4.07891e+07	-1.99436	52.5577
BOP1_HUMAN	1.11955e+08	2.81354e+07	-1.99246	51.4842
CND3_HUMAN	2.44544e+07	6.36735e+06	-1.94133	47.1459
CND1_HUMAN	8.74161e+07	2.33357e+07	-1.90536	50.8574
CO1A1_HUMAN	5.07376e+07	1.35958e+07	-1.8999	49.2932
E2AK4_HUMAN	5.53994e+06	1.57573e+06	-1.81385	42.989
DYR_HUMAN	6.22877e+07	1.78024e+07	-1.80687	49.978
RIR1_HUMAN	8.27943e+07	2.42212e+07	-1.77326	50.8328
ACYP2_HUMAN	1.67933e+07	4.93902e+06	-1.76559	46.2372
MD2L1_HUMAN	4.25814e+06	1.29283e+06	-1.71969	42.3239
M4K4_HUMAN	6.30736e+07	1.94739e+07	-1.6955	50.1256
SQSTM_HUMAN	2.57044e+07	8.32029e+06	-1.62731	47.6037
SMC2_HUMAN	2.69123e+08	9.00275e+07	-1.57983	54.4276
TECR_HUMAN	1.23346e+08	41433128	-1.57385	52.1824
CAB45_HUMAN	1.74604e+08	5.88848e+07	-1.56812	53.1909
GALT2_HUMAN	1.40203e+07	4.96751e+06	-1.49693	45.9851
DDI2_HUMAN	3.95236e+07	1.44811e+07	-1.44854	49.0239
SMC4_HUMAN	1.86855e+08	6.88e+07	-1.44144	53.5132
A8K6X3_HUMAN	2.48691e+06	935035	-1.41126	41.0806
DPOD2_HUMAN	1.53789e+07	6.01781e+06	-1.35364	46.3953
ASNS_HUMAN	2.48897e+08	9.84606e+07	-1.33793	54.444
PRS6A_HUMAN	1648333724	6.5681e+08	-1.32746	59.9093
KSYK_HUMAN	3.07113e+07	1.23976e+07	-1.30871	48.4358
RFC1_HUMAN	7.69899e+06	3.25596e+06	-1.24159	44.5109
HERC1_HUMAN	9.65442e+06	4.08701e+06	-1.24015	45.1654
GFPT1_HUMAN	5.59531e+07	2.41445e+07	-1.21252	50.2629
ARAP1_HUMAN	4.27735e+07	1.85483e+07	-1.20543	49.495
MCM4_HUMAN	4.233e+08	1.85461e+08	-1.19056	56.1236
NDUV2_HUMAN	1.54306e+08	6.80187e+07	-1.18179	53.2206
MCM5_HUMAN	3.30417e+08	1.46048e+08	-1.17785	55.4216
CP51A_HUMAN	5.64068e+07	2.50117e+07	-1.17327	50.3255
MCM7_HUMAN	5.29413e+08	235085985	-1.17121	56.7884
MCM2_HUMAN	4.46032e+08	1.98138e+08	-1.17064	56.2945
PCH2_HUMAN	7.93106e+07	3.53693e+07	-1.16501	51.317
DNLI1_HUMAN	4.65164e+06	2.10617e+06	-1.14312	43.1555
CDK2_HUMAN	1.28335e+07	5.8171e+06	-1.14154	46.0853
MA2B1_HUMAN	2.06139e+07	9.34865e+06	-1.14079	47.4534
MSH6_HUMAN	181665259	8.2865e+07	-1.13245	53.741
IGHG4_HUMAN	9.506e+07	4.3484e+07	-1.12835	51.8763
CBX5_HUMAN	3.82581e+06	1.75027e+06	-1.12819	42.6065
TOP2A_HUMAN	3.3927e+08	1.592e+08	-1.09159	55.5841
VRK1_HUMAN	1.07192e+08	5.03721e+07	-1.0895	52.2617
H31T_HUMAN	2362973025	1113854146	-1.08504	61.1909
RPGF6_HUMAN	1.98953e+07	9.41852e+06	-1.07886	47.413
MCM3_HUMAN	5.44702e+08	2.58857e+08	-1.07331	56.9685
SMC1A_HUMAN	8.84762e+07	4.21699e+07	-1.06908	51.7285
MCM6_HUMAN	5.07536e+08	2.42063e+08	-1.06813	56.7697
TNPO3_HUMAN	3.38829e+07	1.63178e+07	-1.05411	48.974
WDHD1_HUMAN	6.4886e+06	3.15383e+06	-1.0408	44.2181
ALDOC_HUMAN	1721177760	8.66669e+08	-0.989843	60.3717
GTPB1_HUMAN	6.48379e+06	3.32812e+06	-0.962129	44.2947
HN1L_HUMAN	4.11187e+07	2.11238e+07	-0.960921	49.6257
FEN1_HUMAN	1342789837	6.90688e+08	-0.959128	59.686
AP3B1_HUMAN	1.3103e+08	6.87284e+07	-0.930924	52.9997
DDX21_HUMAN	3.8016e+08	2.00346e+08	-0.924112	56.0799
MSH2_HUMAN	8.45806e+07	4.46278e+07	-0.922383	51.7453
KTN1_HUMAN	7.64243e+07	4.04342e+07	-0.918456	51.4566
PSD13_HUMAN	5.36422e+08	2.88378e+08	-0.895405	57.1022
PCNA_HUMAN	7.96086e+08	4.32724e+08	-0.879478	58.2572
PB1_HUMAN	5.32773e+06	2.89763e+06	-0.87865	43.8115
PEPD_HUMAN	1.49418e+08	8.23247e+07	-0.859961	53.4496
AAAT_HUMAN	2.06706e+07	1.14465e+07	-0.852678	47.7495
DPOLA_HUMAN	6.45561e+06	3.58846e+06	-0.847187	44.3971
RFC4_HUMAN	1.87488e+08	1.05403e+08	-0.830887	54.1336
H4_HUMAN	7864824747	4426686478	-0.829187	64.9163
STAG2_HUMAN	1.49648e+07	8.46367e+06	-0.822213	46.8479
VPS29_HUMAN	186998814	1.06446e+08	-0.812905	54.144
HAT1_HUMAN	1095322275	630298268	-0.797249	59.2602
OAT_HUMAN	4.28869e+08	2.47479e+08	-0.793233	56.5587
NOL6_HUMAN	2.72438e+07	1.57599e+07	-0.789673	48.6092
HMCS1_HUMAN	2.14266e+08	1.2418e+08	-0.786978	54.5627
HMG3M_HUMAN	6.35682e+06	3.71905e+06	-0.77337	44.4264
TSC2_HUMAN	3.06455e+07	1.79629e+07	-0.770654	48.9677
STMN1_HUMAN	1.63123e+08	9.71088e+07	-0.748285	53.8145
RBBP7_HUMAN	9.26732e+07	5.56188e+07	-0.736579	52.1947
WDR11_HUMAN	2.39264e+07	1.43644e+07	-0.736109	48.2881
BAG2_HUMAN	8.40636e+07	5.05863e+07	-0.732735	51.9172
HXK2_HUMAN	2.12618e+07	1.28333e+07	-0.728376	47.9552
RFC5_HUMAN	1.01466e+08	6.12623e+07	-0.727919	52.4649
BAZ1B_HUMAN	1.31716e+07	7.97131e+06	-0.724546	46.5773
RFC3_HUMAN	3.02893e+07	1.8526e+07	-0.709257	48.9954
TITIN_HUMAN	6.52419e+07	3.99324e+07	-0.70824	51.2104
2AAB_HUMAN	1.76873e+07	1.08704e+07	-0.702314	47.4501
PNPT1_HUMAN	3.55811e+07	2.18751e+07	-0.701824	49.4674
FA98A_HUMAN	2.01116e+07	1.24152e+07	-0.695923	47.8271
ALDOA_HUMAN	8495198592	5251122678	-0.694022	65.274
DNMT1_HUMAN	6.37761e+08	3.95479e+08	-0.689414	57.8075
B2CI53_HUMAN	4.02259e+06	2.5048e+06	-0.68343	43.196
PPGB_HUMAN	1.60325e+07	1.00893e+07	-0.668177	47.2008
LAT1_HUMAN	2.22353e+07	1.40574e+07	-0.661527	48.1512
SPCS1_HUMAN	2.60236e+06	1.64594e+06	-0.660907	41.9619
PDK1_HUMAN	9.22148e+07	5.85997e+07	-0.654103	52.2629
TPM4_HUMAN	4.07886e+07	2.5948e+07	-0.652542	49.9108
IAH1_HUMAN	2.92773e+07	1.86693e+07	-0.649117	48.9574
RFC2_HUMAN	3.59318e+07	2.29241e+07	-0.648397	49.5491
FRIL_HUMAN	3.68332e+07	2.35346e+07	-0.646224	49.6228
MDN1_HUMAN	1.35375e+08	8.83284e+07	-0.616013	53.4088
RRS1_HUMAN	9.40677e+07	6.15289e+07	-0.612435	52.362
HMGB3_HUMAN	5.56306e+07	3.65539e+07	-0.605853	50.8529
PDS5B_HUMAN	1.03776e+08	6.83413e+07	-0.602644	52.6552
HMGB2_HUMAN	1148868891	758030261	-0.599887	59.5952
PSMG2_HUMAN	2.71204e+07	1.79477e+07	-0.595581	48.7902
CNPY3_HUMAN	9.2006e+06	6.10982e+06	-0.590599	45.676
CGBP1_HUMAN	5.27958e+07	3.50753e+07	-0.589967	50.7179
YRDC_HUMAN	5.83502e+06	3.87848e+06	-0.589246	44.3634
NIF3L_HUMAN	2.55885e+07	17083206	-0.582915	48.6351
PROSC_HUMAN	2.74181e+08	1.8367e+08	-0.578012	55.4831
TMM33_HUMAN	5.3303e+07	3.57407e+07	-0.576651	50.7588
NASP_HUMAN	4.58436e+08	3.08057e+08	-0.573523	56.9708
INO1_HUMAN	7.41491e+06	4.98373e+06	-0.573204	45.0708
LAP2B_HUMAN	1.0789e+08	7.27347e+07	-0.568846	52.8011
RAB18_HUMAN	8.11821e+07	5.4851e+07	-0.565642	51.9837
PDXD1_HUMAN	9.9425e+06	6.79283e+06	-0.549595	45.9408
H2B1A_HUMAN	6843561365	4684005261	-0.547005	64.7972
SERC_HUMAN	2.70385e+08	1.85395e+08	-0.544415	55.4765
BAF_HUMAN	2.08067e+08	1.42668e+08	-0.544388	54.7206
CPSM_HUMAN	4.26675e+07	2.9354e+07	-0.539583	50.1537
FDFT_HUMAN	5.77327e+08	3.9763e+08	-0.537962	57.6717
NUP85_HUMAN	3.47258e+07	2.39237e+07	-0.53757	49.5614
VAMP2_HUMAN	1.07422e+06	742442	-0.532943	39.5368
MTDC_HUMAN	2.50368e+07	1.73165e+07	-0.531906	48.6232
ENOG_HUMAN	9.71464e+08	6.79101e+08	-0.516535	59.1946
MTA2_HUMAN	5.62528e+07	3.9375e+07	-0.514645	50.9762
HNRPF_HUMAN	1517627982	1065546569	-0.510225	60.4881
S4A7_HUMAN	8.65028e+06	6.0779e+06	-0.509175	45.5795
HMGN2_HUMAN	4.16984e+06	2.94552e+06	-0.501468	43.4817
UBE2N_HUMAN	4.38387e+07	3.10976e+07	-0.4954	50.276
PSMG1_HUMAN	7.66883e+07	5.45756e+07	-0.490752	51.8943
HELC1_HUMAN	1.33087e+07	9.49847e+06	-0.486598	46.8451
RHOA_HUMAN	522700080	3.75107e+08	-0.478682	57.4441
UAP1_HUMAN	1.06168e+07	7.62726e+06	-0.477115	46.2026
H2B1B_HUMAN	4465896150	3210056492	-0.476351	63.6363
STT3A_HUMAN	3.67441e+07	2.65302e+07	-0.469878	49.7921
FRG1_HUMAN	8.17987e+06	5.90755e+06	-0.469518	45.4578
GLYM_HUMAN	1663937569	1211713338	-0.457553	60.8064
RT07_HUMAN	3.71106e+07	2.71324e+07	-0.451815	49.8388
B4E3B6_HUMAN	2.35702e+07	1.7289e+07	-0.447104	48.5338
GLYC_HUMAN	2.19416e+08	1.61316e+08	-0.443783	54.9744
H2B1C_HUMAN	8.60599e+08	6.33619e+08	-0.441726	58.9198
H2AY_HUMAN	7.61412e+08	5.60942e+08	-0.440824	58.5674
B4DRT3_HUMAN	7.96529e+07	5.86828e+07	-0.44079	52.0537
FXR1_HUMAN	8.06537e+06	5.97667e+06	-0.432399	45.4542
RCC1_HUMAN	3.18941e+08	2.36865e+08	-0.429224	56.0682
TM111_HUMAN	1.10669e+07	8.2522e+06	-0.423403	46.3761
RPB7_HUMAN	8.99768e+06	6.71062e+06	-0.423108	45.7791
DDX24_HUMAN	6.31861e+06	4.7158e+06	-0.422104	44.7602
DHX30_HUMAN	2.9626e+07	2.21333e+07	-0.420645	49.2201
BAZ1A_HUMAN	5.11806e+06	3.82756e+06	-0.419175	44.1552
ACYP1_HUMAN	3.16009e+07	2.36666e+07	-0.417116	49.4098
KTHY_HUMAN	4.23278e+07	3.17043e+07	-0.416926	50.2533
DDX5_HUMAN	5.96703e+08	4.47505e+08	-0.415107	57.8898
PPID_HUMAN	2.31861e+08	1.73968e+08	-0.41444	55.1629
DHSA_HUMAN	220202566	1.65333e+08	-0.413457	55.0151
APC1_HUMAN	4.47066e+07	3.35975e+07	-0.412135	50.4158
CASP6_HUMAN	1.01472e+07	7.6289e+06	-0.411541	46.1376
COX7R_HUMAN	2.44348e+06	1.83796e+06	-0.410827	42.0302
PSA3_HUMAN	7.17057e+08	5.40609e+08	-0.407503	58.4275
SMCA5_HUMAN	1.08601e+08	8.21984e+07	-0.401854	52.9871
GOLP3_HUMAN	8.25977e+06	6.26028e+06	-0.399875	45.5555
GUAA_HUMAN	1.37354e+08	1.04293e+08	-0.397254	53.6694
RBM10_HUMAN	2.31233e+07	1.75948e+07	-0.394197	48.5315
H2A1B_HUMAN	3056966127	2339962266	-0.385615	62.6333
H2A1A_HUMAN	3119223859	2389816747	-0.384287	62.6928
NU188_HUMAN	1.50665e+07	1.15505e+07	-0.383396	47.3063
CYBP_HUMAN	1151370790	8.84199e+08	-0.38091	59.8205
HMGB1_HUMAN	1732890377	1331999297	-0.379587	61.0015
CDC5L_HUMAN	5.15122e+07	3.96687e+07	-0.376912	50.8599
TFR1_HUMAN	1.99662e+08	1.53828e+08	-0.376243	54.7697
ENOB_HUMAN	2.60475e+07	2.00832e+07	-0.375157	48.8941
SASH3_HUMAN	1.86588e+08	1.4412e+08	-0.372585	54.578
PSIP1_HUMAN	113991429	8.81511e+07	-0.370874	53.1578
PPM1G_HUMAN	6.42187e+07	4.97367e+07	-0.368683	51.5043
PO210_HUMAN	2.68741e+08	2.08144e+08	-0.368631	55.6347
K0664_HUMAN	1.17899e+08	9.16718e+07	-0.362997	53.2629
CELF1_HUMAN	2.50897e+07	1.9582e+07	-0.357563	48.8036
IF2GL_HUMAN	272158494	2.12738e+08	-0.355369	55.6844
HGB1A_HUMAN	2740537998	2143552149	-0.354456	62.3492
PTMA_HUMAN	3.44641e+07	2.69663e+07	-0.353938	49.7232
DBPA_HUMAN	1154268163	9.05031e+08	-0.350939	59.8577
ORC4_HUMAN	2.19856e+07	1.73001e+07	-0.345775	48.4343
1433F_HUMAN	1.95859e+08	1.54664e+08	-0.34068	54.7498
HS2ST_HUMAN	2.08562e+07	1.64725e+07	-0.340414	48.2875
SMC3_HUMAN	285817651	225780332	-0.340175	55.8409
PSME4_HUMAN	6.33666e+07	5.01007e+07	-0.338892	51.4955
SNUT2_HUMAN	3.28025e+07	2.59784e+07	-0.336493	49.5981
E9PLD3_HUMAN	1.67424e+07	1.32789e+07	-0.334373	47.6596
SMHD1_HUMAN	2.70965e+07	2.15017e+07	-0.333655	49.0495
COX17_HUMAN	2.24987e+06	1.78625e+06	-0.332908	41.8699
SPTC1_HUMAN	1.00843e+07	8.02708e+06	-0.329167	46.2021
PARP1_HUMAN	2788966233	2227685457	-0.324185	62.43
CG050_HUMAN	3.30531e+07	2.64184e+07	-0.323242	49.6333
PURA2_HUMAN	1.82906e+08	1.46348e+08	-0.321695	54.5714
CPSF2_HUMAN	5.56492e+06	4.46499e+06	-0.317705	44.4982
LYAR_HUMAN	7.65713e+07	6.15083e+07	-0.316023	52.0646
ARL3_HUMAN	5.20739e+07	4.18318e+07	-0.315961	50.9522
RSRC2_HUMAN	2.98395e+06	2.40553e+06	-0.310867	42.7067
XPO2_HUMAN	6.5804e+08	5.30678e+08	-0.31034	58.2769
HSP74_HUMAN	2010148719	1623084097	-0.308564	61.5007
NU160_HUMAN	5.92678e+07	4.78641e+07	-0.308303	51.3332
CARM1_HUMAN	2.7955e+07	2.25794e+07	-0.308099	49.1651
H1X_HUMAN	2.1867e+07	1.7673e+07	-0.307207	48.4573
S10AB_HUMAN	4.21492e+06	3.40672e+06	-0.307122	43.707
ROMO1_HUMAN	4.04463e+06	3.27317e+06	-0.305319	43.5898
PEBB_HUMAN	5.6122e+07	4.54287e+07	-0.304962	51.1792
H90B3_HUMAN	6798889981	5517737803	-0.301222	65.0241
SNX1_HUMAN	2.20399e+08	1.7916e+08	-0.298868	55.1322
HPRT_HUMAN	771498752	6.27559e+08	-0.297913	58.7483
B4DDR3_HUMAN	1.57258e+07	1.28142e+07	-0.295387	47.5179
RBBP4_HUMAN	1349781736	1100967814	-0.293954	60.3662
Q71M26_HUMAN	3.38212e+07	2.75968e+07	-0.293429	49.7294
FACR1_HUMAN	1.29076e+07	1.05613e+07	-0.289431	46.954
IPO7_HUMAN	2.12281e+08	1.7414e+08	-0.285729	55.0371
DIM1_HUMAN	1.75672e+07	1.44288e+07	-0.28394	47.8488
XPO5_HUMAN	4.72432e+07	3.88957e+07	-0.280495	50.7067
KDM1A_HUMAN	4.68698e+06	3.86064e+06	-0.279817	44.0406
NUP54_HUMAN	3.99162e+07	3.28811e+07	-0.279715	50.2212
HSP7E_HUMAN	4.75888e+07	3.92272e+07	-0.27877	50.7295
KTAP2_HUMAN	6.54788e+06	5.40332e+06	-0.277181	45.008
GLRX3_HUMAN	4.53524e+08	3.74379e+08	-0.276681	57.2365
PAG1_HUMAN	1.2925e+08	1.06705e+08	-0.276533	53.6146
DYLT1_HUMAN	3.12652e+06	2.58189e+06	-0.27613	42.8761
H2AW_HUMAN	1.7175e+08	1.41871e+08	-0.275724	54.4357
ICAM1_HUMAN	6.21585e+06	5.14204e+06	-0.27361	44.8614
4F2_HUMAN	1.99401e+08	1.65177e+08	-0.271659	54.8705
L12R1_HUMAN	2.13622e+06	1.77039e+06	-0.270989	41.7823
DBLOH_HUMAN	1.68832e+08	1.40011e+08	-0.270053	54.392
ROAA_HUMAN	7.20863e+08	5.97847e+08	-0.269948	58.5804
LDHA_HUMAN	10104343286	8392061085	-0.267878	66.2006
COX6C_HUMAN	4.95365e+07	4.1188e+07	-0.266268	50.8577
PSB5_HUMAN	3.73422e+08	3.10519e+08	-0.266123	56.6863
ST38L_HUMAN	8.36544e+06	6.95641e+06	-0.266099	45.7259
ERP29_HUMAN	432634721	3.60413e+08	-0.263498	57.1137
CC078_HUMAN	1.30771e+06	1.08947e+06	-0.263416	40.3738
B3KV44_HUMAN	1.59075e+07	1.32585e+07	-0.262786	47.5836
STAG1_HUMAN	2.3683e+07	1.97429e+07	-0.262517	48.7322
TBB5_HUMAN	12306069378	10275747315	-0.260127	66.7772
HP1B3_HUMAN	9.44389e+07	7.88968e+07	-0.259414	52.7263
SPB9_HUMAN	976364833	8.16122e+08	-0.258635	59.4671
TOM34_HUMAN	5.46001e+07	4.56944e+07	-0.256885	51.1479
FUMH_HUMAN	8.66579e+08	7.26571e+08	-0.254228	59.1273
DOC11_HUMAN	7.91844e+06	6.64195e+06	-0.253608	45.58
DNM1L_HUMAN	1.30662e+08	109760625	-0.251483	53.6711
GPN3_HUMAN	5.10638e+06	4.29168e+06	-0.250759	44.317
PPIL1_HUMAN	1.65954e+06	1.39485e+06	-0.25067	41.074
HS90B_HUMAN	6440592218	5429478645	-0.24638	64.9227
AN32E_HUMAN	3.20641e+08	2.70306e+08	-0.246362	56.2664
NUDC_HUMAN	9.02158e+08	7.61226e+08	-0.245055	59.2526
TOP1M_HUMAN	3.2357e+07	2.73035e+07	-0.244993	49.6502
RTN3_HUMAN	6.60087e+07	5.6004e+07	-0.237126	51.7152
SSRP1_HUMAN	1.98819e+08	168909740	-0.235203	54.8986
SAR1B_HUMAN	2.48127e+07	2.11523e+07	-0.230266	48.8989
CBX3_HUMAN	4.3741e+08	3.73295e+08	-0.22867	57.1802
TR112_HUMAN	1.83755e+07	1.56921e+07	-0.227747	48.0348
KISHA_HUMAN	7.9158e+06	6.76733e+06	-0.226149	45.6065
GRB2_HUMAN	2.805e+08	2.39878e+08	-0.225699	55.9011
NUPL1_HUMAN	7.75567e+06	6.63416e+06	-0.225337	45.5483
PDS5A_HUMAN	5.53095e+07	4.73157e+07	-0.225208	51.2168
FKBP3_HUMAN	8.10246e+08	6.93522e+08	-0.224418	58.9632
DLRB1_HUMAN	4.44729e+07	38139347	-0.221646	50.5912
NUCB2_HUMAN	1.98698e+07	1.7047e+07	-0.221055	48.2671
B4DJT8_HUMAN	3.38285e+07	2.90457e+07	-0.219916	49.8036
CSDE1_HUMAN	9.83673e+07	8.45004e+07	-0.219222	52.8841
NP1L1_HUMAN	2148079910	1845639688	-0.218927	61.7819
K6PP_HUMAN	5.8893e+08	5.06218e+08	-0.21834	58.0487
BCAT1_HUMAN	2.26519e+08	1.94763e+08	-0.217912	55.2922
HPBP1_HUMAN	3.71636e+07	3.21277e+07	-0.210072	50.0847
DNJA1_HUMAN	4.57738e+08	3.96661e+08	-0.206615	57.3333
RANG_HUMAN	5.2389e+08	4.54691e+08	-0.204377	57.725
PDCD5_HUMAN	8.24475e+06	7.15626e+06	-0.204269	45.7458
ROD1_HUMAN	4.5316e+07	3.93513e+07	-0.203606	50.6634
RAGP1_HUMAN	6.71971e+07	5.84356e+07	-0.201551	51.8022
IF4B_HUMAN	9.04964e+07	7.87731e+07	-0.200157	52.6626
XPO1_HUMAN	5.89056e+08	5.13137e+08	-0.199062	58.0686
NAA50_HUMAN	6.41001e+07	5.58893e+07	-0.197755	51.6699
B4DMY3_HUMAN	4.68545e+08	4.08701e+08	-0.197142	57.4101
TPPC4_HUMAN	7.77069e+07	6.78017e+07	-0.196722	52.2264
AP2A1_HUMAN	2.27277e+07	1.9842e+07	-0.195894	48.68
TBB1_HUMAN	9151965955	7990557508	-0.195786	65.9871
ADNP_HUMAN	6.85252e+06	5.9874e+06	-0.194705	45.2217
IF16_HUMAN	5.83366e+07	5.10252e+07	-0.193192	51.4026
VPRBP_HUMAN	3.03534e+07	2.65591e+07	-0.192653	49.5181
TBB4A_HUMAN	6504116881	5692495526	-0.192292	65.0051
HN1_HUMAN	2.35647e+08	206294766	-0.19192	55.4322
FRIH_HUMAN	4.71793e+07	4.13065e+07	-0.191787	50.7915
PGRC1_HUMAN	1.45954e+07	1.28022e+07	-0.189122	47.4089
DX39A_HUMAN	4568543092	4008624141	-0.188627	63.9895
TBA1A_HUMAN	44189189699	38805443603	-0.187434	70.5385
TBA1B_HUMAN	3064663981	2693549197	-0.18622	62.8399
HACD3_HUMAN	2.37273e+07	2.08624e+07	-0.185643	48.8145
GRSF1_HUMAN	1.77005e+07	1.55652e+07	-0.185464	47.9691
LAP2A_HUMAN	3.74187e+08	3.29135e+08	-0.18508	56.7733
PSB6_HUMAN	159239029	1.40073e+08	-0.185018	54.3082
SNRPA_HUMAN	8.94141e+07	7.86561e+07	-0.184943	52.6431
TBL1R_HUMAN	7.25582e+06	6.38707e+06	-0.183985	45.3974
SNX27_HUMAN	9.96038e+06	8.7709e+06	-0.183475	46.3121
SPAG7_HUMAN	6.9871e+06	6.15823e+06	-0.182178	45.2903
TRY3_HUMAN	6.08155e+06	5.36081e+06	-0.181988	44.89
IDH3B_HUMAN	5.28834e+07	4.66508e+07	-0.180913	51.1317
ERO1A_HUMAN	1.93741e+08	1.70933e+08	-0.180702	54.8784
TNPO1_HUMAN	1.76677e+08	1.55963e+08	-0.179912	54.6132
TBB2A_HUMAN	35650592551	31474869579	-0.179726	69.9267
PP1B_HUMAN	1.83858e+07	1.62374e+07	-0.179276	48.0849
THOC4_HUMAN	2.81801e+08	2.48933e+08	-0.178921	55.9613
RM44_HUMAN	9.99689e+06	8.83914e+06	-0.177572	46.3285
PRKDC_HUMAN	5673440995	5016709833	-0.177483	64.6257
PP4C_HUMAN	4.60463e+07	4.07527e+07	-0.176187	50.737
LANC1_HUMAN	3.25981e+07	2.88538e+07	-0.176029	49.7405
GRPE1_HUMAN	1.70797e+08	1.5123e+08	-0.175534	54.5199
CPSF3_HUMAN	1.58146e+07	1.40054e+07	-0.175277	47.6542
COX7C_HUMAN	20330755	1.80261e+07	-0.173574	48.3807
SP16H_HUMAN	2.99754e+08	2.65932e+08	-0.172721	56.1457
VAT1_HUMAN	7.73167e+08	6.86142e+08	-0.172274	58.8801
H90B2_HUMAN	4139991149	3674387714	-0.172124	63.7218
SYAC_HUMAN	9.87985e+08	8.7722e+08	-0.17155	59.5883
TTC9C_HUMAN	3.24109e+07	2.87911e+07	-0.170853	49.7291
RU1C_HUMAN	5.24753e+07	4.66376e+07	-0.170146	51.1201
RECQ1_HUMAN	9.18562e+07	8.16693e+07	-0.169583	52.7362
TBB4B_HUMAN	3.48108e+08	3.0958e+08	-0.169224	56.5807
ML12A_HUMAN	6.72622e+08	5.98352e+08	-0.168802	58.4816
TIPRL_HUMAN	68199265	6.07167e+07	-0.167663	51.8788
LMNB1_HUMAN	1149508073	1023469620	-0.167548	60.0292
B3KUE6_HUMAN	5.88549e+06	5.24059e+06	-0.167434	44.81
TOP1_HUMAN	1.22421e+08	1.09108e+08	-0.166097	53.5685
TATD1_HUMAN	1.84451e+07	1.64403e+07	-0.166002	48.1075
PCM1_HUMAN	4.75156e+06	4.24318e+06	-0.163253	44.1967
DEK_HUMAN	3.6532e+08	3.26365e+08	-0.162675	56.7265
GCDH_HUMAN	1.58391e+08	1.41523e+08	-0.162456	54.3154
TAGL2_HUMAN	2763691799	2471684623	-0.161102	62.5668
LMNA_HUMAN	1.2184e+07	1.09003e+07	-0.160619	46.9164
E9PL71_HUMAN	7.66903e+06	6.86194e+06	-0.160426	45.5808
TRAP1_HUMAN	3908758977	3499971686	-0.159367	63.5688
DNJB1_HUMAN	7.19322e+07	6.44315e+07	-0.158871	52.0414
MPPB_HUMAN	3.16717e+08	2.84076e+08	-0.156916	56.3203
FKBP8_HUMAN	2.83123e+07	2.54477e+07	-0.153892	49.356
HS105_HUMAN	770592046	6.93125e+08	-0.152852	58.8899
CLCA_HUMAN	6.03727e+07	5.43123e+07	-0.152617	51.5422
PPME1_HUMAN	8.51057e+07	7.66277e+07	-0.151388	52.5341
HEBP2_HUMAN	2.26342e+07	2.03956e+07	-0.150244	48.7138
NOLC1_HUMAN	8.23199e+07	7.42637e+07	-0.148584	52.4409
MP2K1_HUMAN	9.40685e+08	8.4876e+08	-0.148353	59.4699
RL40_HUMAN	4444953745	4010622839	-0.148342	63.9507
T2AG_HUMAN	1.7529e+06	1.58304e+06	-0.147046	41.3356
PYR1_HUMAN	1364680586	1233346763	-0.145985	60.5458
LC7L2_HUMAN	8.48035e+07	7.66617e+07	-0.145618	52.5296
NAA10_HUMAN	7.85626e+07	7.10322e+07	-0.145368	52.3093
PGK2_HUMAN	1.37667e+08	1.24563e+08	-0.144313	53.9289
TBAL3_HUMAN	2.88938e+08	2.61728e+08	-0.142689	56.0697
NUDT5_HUMAN	3.35334e+08	303816278	-0.142399	56.4996
TBA4B_HUMAN	3435455454	3112794084	-0.142291	63.2134
TCTP_HUMAN	1060769587	9.61608e+08	-0.14159	59.8233
UAP1L_HUMAN	9.01559e+06	8.18076e+06	-0.140186	46.0678
UBC9_HUMAN	101580358	9.22425e+07	-0.139118	53.057
PGAM1_HUMAN	4916010734	4466693181	-0.138281	64.2514
AIP_HUMAN	1.15529e+08	1.05016e+08	-0.137644	53.4297
IDHP_HUMAN	2070953844	1882718526	-0.137478	61.7578
IPO9_HUMAN	2.62527e+07	2.38692e+07	-0.137318	49.1546
TOP2B_HUMAN	4.44722e+08	4.04645e+08	-0.136248	57.3204
B2RWN5_HUMAN	3.44214e+06	3.13481e+06	-0.134929	43.2948
MRT4_HUMAN	1.10733e+08	1.01003e+08	-0.132679	53.3123
ERI1_HUMAN	2.02639e+07	1.84839e+07	-0.132643	48.4122
DNJC7_HUMAN	3.52264e+07	3.21365e+07	-0.132443	50.0079
DHX15_HUMAN	5.01161e+08	4.57647e+08	-0.13104	57.6704
SPTC2_HUMAN	1.90448e+07	1.74056e+07	-0.129842	48.2359
LC7L3_HUMAN	2.4667e+07	2.25465e+07	-0.129681	48.9825
COX5A_HUMAN	4.59899e+07	4.21051e+07	-0.127323	50.7823
ILKAP_HUMAN	3.07781e+07	2.81867e+07	-0.126888	49.6239
CHM2A_HUMAN	4.18862e+07	3.83852e+07	-0.125926	50.514
RUXE_HUMAN	208476504	1.91561e+08	-0.122084	55.1485
SERB_HUMAN	1.40403e+08	129022718	-0.121945	54.008
NOP14_HUMAN	2.14681e+07	1.97451e+07	-0.1207	48.5907
DNJC9_HUMAN	1.84305e+08	1.69586e+08	-0.120075	54.795
1433T_HUMAN	9.47293e+08	8.72536e+08	-0.118596	59.5199
NU205_HUMAN	1.71531e+08	1.58025e+08	-0.118315	54.5895
PPIH_HUMAN	9.92415e+07	9.14729e+07	-0.117599	53.0113
SRSF7_HUMAN	2.49113e+08	229631883	-0.117479	55.667
NACP1_HUMAN	5.38809e+06	4.9729e+06	-0.115688	44.607
SIN3A_HUMAN	1.61649e+06	1.49241e+06	-0.115221	41.1336
RAB4B_HUMAN	2.0424e+07	1.88621e+07	-0.114774	48.4527
SPCS3_HUMAN	3.91214e+07	3.61378e+07	-0.114449	50.3285
DENR_HUMAN	4.93178e+07	4.55604e+07	-0.114327	50.9969
PR38A_HUMAN	1.29484e+07	1.19708e+07	-0.113259	47.1393
PDCL3_HUMAN	1.15835e+07	1.07129e+07	-0.112719	46.8184
API5_HUMAN	2.91756e+08	2.69913e+08	-0.11227	56.1281
WDR3_HUMAN	3.86897e+07	3.58291e+07	-0.110818	50.3001
SFXN1_HUMAN	2.30571e+08	2.13532e+08	-0.110758	55.4505
OSBL8_HUMAN	2.52008e+07	2.33459e+07	-0.1103	49.0636
IPO5_HUMAN	6.27896e+08	5.82158e+08	-0.109115	58.3428
TALDO_HUMAN	7.44219e+08	6.9032e+08	-0.108463	58.8338
SERA_HUMAN	1643395391	1524872076	-0.107991	61.1201
NPS3A_HUMAN	3.66661e+07	3.40542e+07	-0.106612	50.1493
NDUV1_HUMAN	1.76078e+07	1.63564e+07	-0.106359	48.0331
MRRP3_HUMAN	6.57956e+06	6.11505e+06	-0.105628	45.1935
PITH1_HUMAN	2.66755e+07	2.47932e+07	-0.105574	49.2325
RU2A_HUMAN	4.5634e+08	4.24195e+08	-0.105382	57.4257
CHMP5_HUMAN	6.50623e+07	6.0493e+07	-0.105054	51.8056
RUXF_HUMAN	1.41487e+07	1.31629e+07	-0.104195	47.4041
IF4A3_HUMAN	1409550774	1312833012	-0.102552	60.6826
HSP71_HUMAN	4.68564e+08	4.36422e+08	-0.102524	57.5048
TMED5_HUMAN	1.67022e+07	1.55941e+07	-0.0990402	47.888
XPOT_HUMAN	5.67979e+07	5.30671e+07	-0.0980219	51.4206
LPPRC_HUMAN	1925387792	1799310298	-0.097705	61.5873
SRSF9_HUMAN	1.36169e+08	1.27298e+08	-0.0971938	53.9445
SLIRP_HUMAN	8.77275e+07	82063831	-0.0962823	52.6768
ELAV1_HUMAN	6.30094e+08	5.89668e+08	-0.0956651	58.3663
DHSB_HUMAN	1.20295e+08	1.12613e+08	-0.0952101	53.5888
NCBP1_HUMAN	1.08052e+08	1.01154e+08	-0.0951777	53.2791
PLRG1_HUMAN	3.80582e+06	3.56355e+06	-0.0948897	43.6247
NUP93_HUMAN	7.01474e+07	6.56881e+07	-0.0947578	52.033
CUL3_HUMAN	9.84591e+06	9.22048e+06	-0.0946824	46.3675
CSRP1_HUMAN	1.43233e+08	1.34266e+08	-0.0932777	54.0943
COPB2_HUMAN	2.6847e+08	2.51702e+08	-0.0930399	55.9073
TBL2_HUMAN	2.06815e+06	1.94125e+06	-0.0913608	41.8685
PGK1_HUMAN	25695525485	24120560270	-0.0912537	69.0703
RUXGL_HUMAN	1.63216e+08	1.53255e+08	-0.0908494	54.4736
TIGAR_HUMAN	2.10306e+07	1.97476e+07	-0.0908112	48.5612
LRC59_HUMAN	2.82252e+08	265069950	-0.0906116	56.0542
UBR5_HUMAN	9.91155e+07	9.30954e+07	-0.0904001	53.0348
PUR1_HUMAN	4.28395e+08	4.02387e+08	-0.0903604	57.2584
ELF1_HUMAN	6.63424e+06	6.23264e+06	-0.0900891	45.2329
HNRH3_HUMAN	6.43284e+08	6.0465e+08	-0.0893558	58.4324
ENPL_HUMAN	1748514749	1643993452	-0.0889254	61.318
SNR40_HUMAN	7.31784e+07	6.88058e+07	-0.0888869	52.1609
TRABD_HUMAN	2.67003e+06	2.51073e+06	-0.0887485	42.6081
B2MG_HUMAN	1.17583e+07	1.10592e+07	-0.0884314	46.8859
DDX6_HUMAN	5.41229e+08	5.09166e+08	-0.088101	57.9352
RSMB_HUMAN	7.65454e+08	7.2018e+08	-0.0879576	58.9355
SRRM1_HUMAN	1.80373e+08	1.69784e+08	-0.0872835	54.7655
RBM39_HUMAN	1.12501e+08	1.05911e+08	-0.0870974	53.4036
EFHD2_HUMAN	1.0792e+08	101856083	-0.0834327	53.2873
CHM4B_HUMAN	1.01496e+08	9.58126e+07	-0.0831408	53.1106
BLK_HUMAN	1.03277e+08	9.75717e+07	-0.0819805	53.1619
HMGN5_HUMAN	1.94945e+07	1.84185e+07	-0.0819062	48.3512
NEP1_HUMAN	1.87495e+07	1.77213e+07	-0.0813614	48.2393
CD2B2_HUMAN	2.56704e+07	2.42741e+07	-0.0806853	49.1465
HS904_HUMAN	2127608182	2011946323	-0.0806407	61.8925
SPF27_HUMAN	2.13942e+07	2.02465e+07	-0.0795465	48.6219
TBRG4_HUMAN	2.09461e+07	1.98242e+07	-0.0794203	48.5609
LRMP_HUMAN	2.13641e+08	2.02472e+08	-0.0774669	55.2638
BIRC6_HUMAN	7.07599e+07	6.70949e+07	-0.0767275	52.0761
PFD3_HUMAN	155704146	1.4767e+08	-0.0764352	54.352
TMCO1_HUMAN	2.34144e+07	2.22147e+07	-0.0758774	48.8859
ARL8B_HUMAN	9.51222e+06	9.02721e+06	-0.0755018	46.2872
SYTC_HUMAN	1.33962e+08	1.27163e+08	-0.0751541	53.9194
SYWC_HUMAN	1.74837e+08	1.65969e+08	-0.0750923	54.6878
CN142_HUMAN	3.73624e+06	3.54727e+06	-0.0748798	43.5914
IF4H_HUMAN	3.26195e+08	3.09733e+08	-0.0747083	56.4876
FLII_HUMAN	1.02646e+08	9.75184e+07	-0.0739317	53.1523
DPYL2_HUMAN	2666928056	2534675724	-0.0733777	62.5517
BZW1_HUMAN	6.2243e+08	5.91787e+08	-0.0728334	58.3538
RAE1L_HUMAN	1.27603e+08	1.21463e+08	-0.0711415	53.783
BZW2_HUMAN	7.45418e+08	7.1036e+08	-0.0694993	58.8774
ASF1A_HUMAN	2.7923e+07	2.66184e+07	-0.0690338	49.4009
ELP3_HUMAN	3.91692e+07	3.7342e+07	-0.0689211	50.3775
PRP6_HUMAN	1.59244e+07	1.51841e+07	-0.068676	47.7808
DDX18_HUMAN	8.13324e+07	7.75905e+07	-0.0679494	52.4867
FKBP4_HUMAN	1724023788	1644830214	-0.067841	61.2984
IR3IP_HUMAN	1.35599e+07	1.29422e+07	-0.067267	47.3184
UCRI_HUMAN	2.27794e+07	2.17575e+07	-0.0662197	48.8162
DCTP1_HUMAN	2.30011e+08	2.1979e+08	-0.0655726	55.4887
NAMPT_HUMAN	355430451	3.39776e+08	-0.0649823	56.745
PFD2_HUMAN	3.08291e+07	2.94745e+07	-0.0648219	49.6908
PSMD3_HUMAN	3.45767e+08	3.30578e+08	-0.064808	56.6656
MEMO1_HUMAN	7.27756e+07	6.95933e+07	-0.0645066	52.1694
SMCA1_HUMAN	7.66102e+07	7.32617e+07	-0.0644773	52.3176
GDS1_HUMAN	112914064	1.08e+08	-0.0641996	53.4371
KPRB_HUMAN	1.69905e+08	162564463	-0.0637128	54.6166
CHSP1_HUMAN	2.37627e+08	2.27377e+08	-0.0636159	55.5846
BRX1_HUMAN	155305637	1.48758e+08	-0.0621411	54.3589
SR140_HUMAN	1.54144e+08	1.47648e+08	-0.0621207	54.3373
AT8A1_HUMAN	4.66654e+06	4.47212e+06	-0.0613948	44.2465
SAP18_HUMAN	4.08783e+07	3.92419e+07	-0.0589414	50.5107
DPOD1_HUMAN	1.09779e+08	1.05386e+08	-0.0589205	53.3611
TACO1_HUMAN	1.86839e+07	1.79376e+07	-0.0588074	48.2518
IMA3_HUMAN	6.20752e+07	5.95969e+07	-0.0587791	51.7162
KNTC1_HUMAN	1.49155e+07	1.43281e+07	-0.0579635	47.6027
CH10_HUMAN	1818918766	1748489402	-0.0569721	61.4639
SEC62_HUMAN	9.85797e+06	9.47638e+06	-0.0569553	46.4088
PUR6_HUMAN	3722011959	3578670758	-0.0566589	63.5302
FAM3C_HUMAN	4.52854e+07	4.3559e+07	-0.0560742	50.809
SAE2_HUMAN	1.77678e+08	1.71044e+08	-0.0548969	54.7545
ECI1_HUMAN	7.47694e+07	7.19978e+07	-0.0544947	52.2574
UB2G1_HUMAN	1.99006e+07	1.91777e+07	-0.0533847	48.4392
DHSD_HUMAN	1.57388e+06	1.51764e+06	-0.0524979	41.1193
TPIS_HUMAN	8258783734	7965238726	-0.0522117	65.8344
ACAD9_HUMAN	4.62087e+07	4.458e+07	-0.0517676	50.8716
SNAG_HUMAN	1.79101e+07	1.72947e+07	-0.050446	48.1381
SC61B_HUMAN	1.27825e+07	1.23435e+07	-0.050417	47.1649
STRAP_HUMAN	1.92381e+08	1.85885e+08	-0.0495555	54.9892
BCCIP_HUMAN	3.09004e+08	2.98625e+08	-0.0492911	56.3568
RU17_HUMAN	3.99514e+08	3.86113e+08	-0.049223	57.0981
RAN_HUMAN	2640942890	2553721159	-0.0484521	62.5484
RCL1_HUMAN	1.03153e+07	9.97726e+06	-0.0480723	46.5485
GSLG1_HUMAN	6.28877e+07	6.08316e+07	-0.0479566	51.7646
SPCS2_HUMAN	6.83902e+07	6.61915e+07	-0.0471433	52.0074
HS71L_HUMAN	1473401890	1426652238	-0.0465173	60.8665
PTCD3_HUMAN	4.05922e+07	3.93066e+07	-0.0464302	50.503
NUDC1_HUMAN	5.78063e+07	5.5977e+07	-0.0463922	51.5231
NAA25_HUMAN	1.0845e+07	1.05045e+07	-0.0460125	46.695
TXD17_HUMAN	6.57555e+07	6.37527e+07	-0.044624	51.8966
SEC13_HUMAN	1.302e+07	1.26249e+07	-0.0444592	47.224
GLRX5_HUMAN	6.65037e+06	6.44893e+06	-0.0443741	45.2856
WDR7_HUMAN	2.22747e+06	2.1603e+06	-0.0441745	42.1298
Q6PUJ7_HUMAN	3.39785e+07	3.29541e+07	-0.0441624	49.9921
ADT1_HUMAN	1737859222	1685761328	-0.0439109	61.3454
ADT2_HUMAN	904768026	877945393	-0.0434167	59.4625
SPSY_HUMAN	7.55611e+07	7.33566e+07	-0.0427173	52.2996
SAC1_HUMAN	8.8209e+07	8.56461e+07	-0.0425396	52.7463
DCK_HUMAN	4.2468e+08	4.12889e+08	-0.0406218	57.283
SPF45_HUMAN	6.03485e+07	5.86918e+07	-0.0401584	51.6535
NRDC_HUMAN	2.80978e+07	2.73276e+07	-0.0400977	49.4478
SF3B3_HUMAN	6.56151e+08	6.38264e+08	-0.0398756	58.539
CISY_HUMAN	3225536796	3137876100	-0.0397509	63.134
TBB6_HUMAN	7.85547e+08	7.64327e+08	-0.0395086	59.0587
PP1G_HUMAN	1.32833e+07	1.2929e+07	-0.038997	47.2872
SK2L2_HUMAN	3.4959e+07	3.40398e+07	-0.0384408	50.0799
PRP19_HUMAN	6.03162e+08	5.87331e+08	-0.0383709	58.2976
RCC2_HUMAN	4.05482e+08	3.94934e+08	-0.0380258	57.1521
CHRD1_HUMAN	1.17065e+08	1.1403e+08	-0.0379065	53.5676
GEMI5_HUMAN	1.25045e+08	1.21871e+08	-0.0370902	53.7586
DAD1_HUMAN	5.35716e+07	5.22885e+07	-0.0349733	51.315
COR1B_HUMAN	5.79948e+07	5.66067e+07	-0.0349519	51.5439
LYPA2_HUMAN	1.84003e+07	1.79602e+07	-0.0349234	48.2315
CP080_HUMAN	2.63522e+07	2.57376e+07	-0.0340471	49.2688
DDX47_HUMAN	1.18628e+07	1.15887e+07	-0.0337242	46.9662
CLIC1_HUMAN	9.60216e+08	9.38583e+08	-0.0328758	59.6447
CY1_HUMAN	3.47416e+07	3.39695e+07	-0.0324244	50.0679
IMA1_HUMAN	2.24949e+07	2.20052e+07	-0.0317563	48.8144
PUF60_HUMAN	1.70903e+08	1.67232e+08	-0.0313224	54.6659
C1TC_HUMAN	5.85255e+08	5.72702e+08	-0.0312811	58.2177
TRA2B_HUMAN	1.63641e+08	1.60316e+08	-0.0296178	54.5423
DHRS7_HUMAN	5.52071e+07	5.41335e+07	-0.0283316	51.4084
LSM12_HUMAN	2.20785e+07	2.16503e+07	-0.0282552	48.764
K1967_HUMAN	391920490	3.84459e+08	-0.0277306	57.0642
UB2R2_HUMAN	1.58731e+07	1.55727e+07	-0.0275706	47.8126
RM24_HUMAN	2.22626e+07	2.18442e+07	-0.027372	48.7889
VDAC1_HUMAN	1172592934	1151434991	-0.0262693	60.2278
P5CS_HUMAN	2.97623e+08	292265004	-0.0262087	56.2716
U5S1_HUMAN	3.43794e+08	3.37804e+08	-0.0253596	56.6886
EIF3K_HUMAN	1.49383e+08	1.46807e+08	-0.0250965	54.2838
EF1D_HUMAN	6.21581e+08	6.11127e+08	-0.0244709	58.3983
ADT3_HUMAN	119820993	1.17836e+08	-0.0240993	53.6485
TCPA_HUMAN	3223726766	3170854983	-0.0238576	63.1483
UB2L3_HUMAN	4.99522e+08	4.91363e+08	-0.0237579	57.7682
PGAM5_HUMAN	1.41239e+08	1.38935e+08	-0.023726	54.1234
ARF4_HUMAN	1.94333e+07	1.91203e+07	-0.0234297	48.4006
PCBP2_HUMAN	4.3212e+08	4.25329e+08	-0.0228525	57.3509
TFAM_HUMAN	4.7723e+07	4.6988e+07	-0.0223944	50.994
STML2_HUMAN	1.21255e+08	1.19498e+08	-0.0210613	53.6859
PYRG1_HUMAN	2.49446e+07	2.45836e+07	-0.0210342	49.1234
PSMG3_HUMAN	1.35995e+07	1.34053e+07	-0.0207483	47.3733
RU2B_HUMAN	1.65193e+08	1.62941e+08	-0.019801	54.5793
ANXA7_HUMAN	1.63906e+08	1.61712e+08	-0.0194469	54.5571
IF2G_HUMAN	4.45465e+07	4.39532e+07	-0.0193453	50.7983
COX7B_HUMAN	1.33634e+06	1.3187e+06	-0.019162	40.6805
IMA4_HUMAN	4.41979e+07	4.36776e+07	-0.0170837	50.7779
IF2B_HUMAN	3.10676e+08	3.07124e+08	-0.0165909	56.4051
L2HDH_HUMAN	6.88374e+07	6.80622e+07	-0.0163385	52.057
HNRPL_HUMAN	1747381395	1727842319	-0.016223	61.3889
SYDC_HUMAN	1904529952	1884097303	-0.0155615	61.638
XPP3_HUMAN	5.81546e+08	5.75356e+08	-0.0154385	58.2152
SYG_HUMAN	1166692836	1154355556	-0.0153371	60.2242
SBDS_HUMAN	1.09399e+07	1.08284e+07	-0.0147728	46.7514
CPSF5_HUMAN	2.96942e+08	2.93954e+08	-0.0145923	56.2766
METK1_HUMAN	2.12468e+08	2.10347e+08	-0.0144767	55.3109
LAMP1_HUMAN	4.52098e+07	4.47688e+07	-0.014142	50.8461
HS90A_HUMAN	6568431469	6508853862	-0.0131454	65.2127
TOM40_HUMAN	5.22536e+07	5.17885e+07	-0.012899	51.2652
ARL1_HUMAN	2.91715e+07	2.89375e+07	-0.0116204	49.5845
NAA15_HUMAN	1.34354e+08	1.33291e+08	-0.0114608	53.9915
CWC15_HUMAN	7.03356e+06	6.97937e+06	-0.0111577	45.4805
RAB7A_HUMAN	1725777594	1713569550	-0.0102418	61.359
MIMIT_HUMAN	1.53433e+07	1.52351e+07	-0.0102111	47.732
PP1A_HUMAN	4.62396e+08	4.59439e+08	-0.00925679	57.5599
FUBP3_HUMAN	5.08937e+07	5.05833e+07	-0.00882603	51.1931
CBX1_HUMAN	1.76208e+08	1.7514e+08	-0.00876833	54.7766
RPN2_HUMAN	7.47492e+07	7.43254e+07	-0.00820285	52.3029
VDAC3_HUMAN	5.16445e+08	5.13611e+08	-0.00793885	57.8801
P20D2_HUMAN	2.12116e+07	2.11043e+07	-0.00731528	48.6694
CSN7B_HUMAN	2.21103e+07	2.20048e+07	-0.00690243	48.7895
HS902_HUMAN	750991190	7.47447e+08	-0.00682505	58.9616
UCHL5_HUMAN	1.64692e+08	1.6393e+08	-0.00668583	54.5837
IDI1_HUMAN	177601456	1.76782e+08	-0.0066682	54.8015
ULA1_HUMAN	8.71489e+07	8.67815e+07	-0.00609428	52.7479
AN32B_HUMAN	1072302638	1067833508	-0.00602541	59.9901
DDB1_HUMAN	364664905	3.6324e+08	-0.00564923	56.8783
E7EUQ8_HUMAN	1.1455e+08	1.14107e+08	-0.00559547	53.5372
RNPS1_HUMAN	2.81805e+08	2.80761e+08	-0.00535398	56.1349
ATP5I_HUMAN	1.49001e+08	1.4848e+08	-0.00505524	54.2964
BUB3_HUMAN	1.40072e+08	1.39619e+08	-0.00466953	54.1185
XRCC6_HUMAN	2818425903	2809985931	-0.00432673	62.7802
RIT1_HUMAN	1.13669e+07	1.13333e+07	-0.00427659	46.8724
NU155_HUMAN	1.17875e+08	1.17569e+08	-0.00376001	53.6216
GNA1_HUMAN	5.35775e+07	5.34483e+07	-0.00348433	51.3468
VA0D1_HUMAN	6.10836e+06	6.10137e+06	-0.00165239	45.0831
DYN3_HUMAN	2.67588e+07	2.67333e+07	-0.00137896	49.3456
MST4_HUMAN	1.82755e+08	1.82622e+08	-0.00105487	54.8896
E9PDP1_HUMAN	1.53146e+07	1.5304e+07	-0.00100103	47.7358
VIGLN_HUMAN	5.73329e+07	5.72957e+07	-0.000937699	51.5448
PUR2_HUMAN	4.71826e+08	4.71878e+08	0.000156797	57.6275
DRG1_HUMAN	9.51206e+07	9.51972e+07	0.00116001	53.0077
WNK1_HUMAN	7.2283e+07	7.23518e+07	0.00137348	52.2157
LONM_HUMAN	2.79809e+08	280083737	0.00141833	56.1211
EIF3H_HUMAN	148716623	1.48867e+08	0.00146262	54.2974
E7EPW1_HUMAN	8.00282e+06	8.01136e+06	0.00153966	45.8657
G3PT_HUMAN	1478031538	1480159526	0.00207562	60.9241
RENT1_HUMAN	314894663	3.15438e+08	0.00248813	56.4631
WDR12_HUMAN	1.48534e+07	1.48821e+07	0.00278935	47.6514
CHCH3_HUMAN	5.34412e+07	5.35733e+07	0.00356169	51.3465
EDF1_HUMAN	1.85326e+07	1.85784e+07	0.00356247	48.2907
ARF5_HUMAN	1.72894e+07	1.73356e+07	0.00384779	48.0906
PA1B3_HUMAN	1.25798e+08	1.26184e+08	0.00441955	53.8175
LMAN1_HUMAN	7.1565e+07	7.17926e+07	0.00458185	52.1901
CAND1_HUMAN	1191742254	1195751489	0.00484534	60.3057
UB2J1_HUMAN	1.40241e+07	1.40737e+07	0.00509956	47.4879
AAKG1_HUMAN	2.03795e+07	2.04617e+07	0.00580795	48.567
CD2AP_HUMAN	3.60126e+07	3.6161e+07	0.00593367	50.2099
TEBP_HUMAN	2.16416e+07	2.17372e+07	0.00636	48.741
HNRPR_HUMAN	5.16171e+08	5.18606e+08	0.00679184	57.8933
DDX3X_HUMAN	6.49379e+07	6.52727e+07	0.00741777	51.9125
STXB2_HUMAN	3.30776e+07	3.3258e+07	0.00784912	49.9665
F203A_HUMAN	2.27847e+07	2.29244e+07	0.00881808	48.8919
KPRA_HUMAN	6.22805e+07	6.27061e+07	0.00982531	51.7944
IDE_HUMAN	1.53252e+08	154309194	0.00991497	54.3926
AT1A1_HUMAN	2.938e+08	2.9585e+08	0.010031	56.2706
PIPNB_HUMAN	1.20605e+08	1.21515e+08	0.0108388	53.7023
HEAT1_HUMAN	1.94179e+08	195847085	0.0123388	55.078
AHSA1_HUMAN	1324707958	1336688063	0.0129885	60.619
MYH11_HUMAN	3.98744e+08	4.02374e+08	0.0130735	57.1548
CLPP_HUMAN	1.47014e+08	1.4846e+08	0.0141173	54.2769
EFHD1_HUMAN	7.69141e+07	7.77174e+07	0.0149891	52.4085
HSP7C_HUMAN	12858263607	12995725777	0.0153414	67.1793
SHLB2_HUMAN	1.13487e+08	1.14711e+08	0.0154837	53.5314
IMP3_HUMAN	1.73131e+07	1.75072e+07	0.0160842	48.1068
HSP72_HUMAN	4136210170	4183263130	0.0163193	63.9076
UBC12_HUMAN	2.06727e+08	2.0915e+08	0.0168075	55.2631
ATD3A_HUMAN	1.21273e+08	1.22702e+08	0.0169016	53.7243
OSBL3_HUMAN	5.75437e+06	5.82425e+06	0.0174137	44.9299
CX7A2_HUMAN	7.31769e+07	7.41266e+07	0.0186033	52.2684
VATL_HUMAN	1.63678e+07	1.6584e+07	0.0189378	47.9476
PEX16_HUMAN	8.25831e+06	8.36798e+06	0.0190328	45.9739
CS043_HUMAN	5.48365e+06	5.5604e+06	0.0200533	44.7935
RFA3_HUMAN	3.83473e+07	3.89172e+07	0.0212832	50.4065
CHERP_HUMAN	3.22404e+07	3.27269e+07	0.0216091	49.9063
BYST_HUMAN	9.10263e+07	9.24089e+07	0.0217473	52.9013
A8K6Q8_HUMAN	1.23312e+07	1.25212e+07	0.022059	47.1337
PRPS1_HUMAN	3.051e+08	3.09872e+08	0.0223928	56.3918
CPSF1_HUMAN	6.09028e+07	6.18686e+07	0.0226986	51.7427
WDR82_HUMAN	2.08045e+07	2.11437e+07	0.023332	48.6441
KHDR1_HUMAN	2.41445e+08	2.45392e+08	0.0233963	55.7176
HNRPG_HUMAN	9.22499e+08	9.37594e+08	0.0234168	59.5854
SARNP_HUMAN	1.80997e+08	1.84012e+08	0.023835	54.8866
COX2_HUMAN	5.03433e+08	5.11854e+08	0.0239323	57.8384
TNPO2_HUMAN	6.05137e+06	6.15294e+06	0.0240136	45.0817
DCAF7_HUMAN	7.05962e+06	7.18357e+06	0.0251122	45.5274
TCPQ_HUMAN	4745872938	4830935905	0.0256292	64.3137
SF3B5_HUMAN	1.95318e+07	1.98856e+07	0.0258977	48.4645
MACF1_HUMAN	5.92169e+07	6.02946e+07	0.0260195	51.665
XRN2_HUMAN	2.74222e+07	2.79325e+07	0.0266036	49.4443
DPYL1_HUMAN	2.70728e+08	2.75884e+08	0.0272181	56.0518
RAB4A_HUMAN	2.30376e+07	2.34874e+07	0.0278948	48.9429
PABP2_HUMAN	2.51322e+08	2.56243e+08	0.0279762	55.8379
PAIRB_HUMAN	9.65868e+08	9.84994e+08	0.0282897	59.7228
EIF3L_HUMAN	4.7642e+08	4.86151e+08	0.0291693	57.6845
CSN8_HUMAN	1.18713e+08	121151222	0.029331	53.6751
DDX23_HUMAN	4.62008e+07	4.71503e+07	0.029349	50.9522
H2AV_HUMAN	1.08665e+08	111085128	0.0317744	53.4224
HS905_HUMAN	1670036311	1707513810	0.0320178	61.3065
RAB25_HUMAN	2.60202e+07	2.66191e+07	0.0328295	49.2991
LAMP2_HUMAN	4.30137e+07	4.40072e+07	0.0329459	50.7495
ELOC_HUMAN	6.70282e+07	6.85796e+07	0.0330113	52.0295
RAB6A_HUMAN	1.90654e+08	1.95071e+08	0.0330379	55.0458
RB11A_HUMAN	6.80971e+08	6.97262e+08	0.0341076	58.7201
SRP54_HUMAN	1.43872e+08	1.47432e+08	0.0352648	54.2357
DNA2L_HUMAN	6.06928e+06	6.21959e+06	0.0352938	45.1015
TOM70_HUMAN	1.29543e+07	1.32777e+07	0.0355755	47.2894
SSRA_HUMAN	5.63551e+07	5.77627e+07	0.0355929	51.5317
EIF1B_HUMAN	1.93574e+06	1.98465e+06	0.035997	41.8049
TAOK2_HUMAN	1.23746e+08	126875537	0.0360363	53.8016
RPN1_HUMAN	4.98212e+08	5.10824e+08	0.036067	57.8204
PELP1_HUMAN	8.81428e+07	9.03809e+07	0.0361751	52.8229
FAF1_HUMAN	6.04158e+06	6.19717e+06	0.0366826	45.0897
SYVC_HUMAN	6.10804e+08	6.26601e+08	0.0368372	58.4091
ROA2_HUMAN	9168920979	9412663246	0.037851	66.2261
PSMD9_HUMAN	3.5879e+07	3.68329e+07	0.0378526	50.2311
STK10_HUMAN	1.94289e+07	1.99481e+07	0.0380484	48.4614
RALA_HUMAN	1.34373e+08	1.37981e+08	0.0382281	54.0416
DMXL1_HUMAN	2.03812e+07	2.09359e+07	0.0387404	48.6002
SRSF3_HUMAN	9.64502e+08	9.90832e+08	0.0388558	59.7293
CCD72_HUMAN	1.30202e+07	1.33759e+07	0.0388854	47.3074
SEP10_HUMAN	3.92424e+07	4.03365e+07	0.0396741	50.4915
MAOM_HUMAN	4.22739e+08	4.3453e+08	0.0396865	57.3501
CHD3_HUMAN	7.88986e+07	8.11343e+07	0.0403112	52.5073
ATPA_HUMAN	7123311000	7325521455	0.0403835	65.5002
HS74L_HUMAN	4.40676e+07	4.53589e+07	0.0416685	50.8281
CFDP1_HUMAN	1.61155e+07	1.65906e+07	0.0419187	47.9258
ERH_HUMAN	5.70614e+07	5.87538e+07	0.0421675	51.5742
SMCA4_HUMAN	6.01799e+07	6.20216e+07	0.0434904	51.729
1433E_HUMAN	3925271826	4046684494	0.0439478	63.7842
RBM22_HUMAN	2.1641e+07	2.23159e+07	0.0443092	48.7788
MOB1A_HUMAN	2.12087e+08	2.18762e+08	0.0447076	55.3649
CHD4_HUMAN	4.17502e+08	4.3069e+08	0.0448682	57.3193
RRAS2_HUMAN	4.5677e+07	4.71201e+07	0.044872	50.9348
ARF1_HUMAN	2.90195e+08	2.99415e+08	0.0451276	56.27
TM14C_HUMAN	5.46826e+06	5.64412e+06	0.0456657	44.811
KCY_HUMAN	443351533	4.57737e+08	0.0460679	57.4938
ARCH_HUMAN	1.30651e+07	1.34908e+07	0.0462603	47.3247
PGP_HUMAN	7.51719e+06	7.76409e+06	0.0466231	45.7301
SEPT2_HUMAN	9.9965e+08	1032877588	0.0471741	59.8409
PRP8_HUMAN	1668058345	1724062132	0.047642	61.3187
EIF3E_HUMAN	1620300304	1674785158	0.0477148	61.2349
THIM_HUMAN	2281455600	2358227233	0.0477482	62.2224
DHB4_HUMAN	3.04464e+08	3.14715e+08	0.0477737	56.4112
HDAC1_HUMAN	2.52511e+08	2.6102e+08	0.0478141	55.8714
EIF3M_HUMAN	5.05933e+08	5.2305e+08	0.0480029	57.8767
MTCH2_HUMAN	1.44116e+08	1.49015e+08	0.0482223	54.2535
IF4E_HUMAN	9.19053e+07	9.50356e+07	0.0483214	52.9556
DDX3Y_HUMAN	1.39298e+07	1.44107e+07	0.048962	47.5123
EIF2A_HUMAN	4.18348e+07	4.32962e+07	0.0495373	50.6859
OST48_HUMAN	7.19942e+08	7.45106e+08	0.0495649	58.8962
DD19A_HUMAN	8.51633e+07	8.81537e+07	0.0497891	52.7372
MPPA_HUMAN	150435001	1.55749e+08	0.0500816	54.3792
USO1_HUMAN	9.96731e+07	1.03249e+08	0.0508534	53.1923
RT63_HUMAN	950607	985209	0.051581	39.7686
RS9_HUMAN	4498370042	4663671944	0.052064	64.1856
NNTM_HUMAN	3.53569e+08	3.66717e+08	0.0526745	56.8475
P5CR1_HUMAN	1.31384e+08	136313841	0.0531449	53.9916
TRXR1_HUMAN	1.43687e+08	1.49212e+08	0.0544325	54.2511
PININ_HUMAN	4.8741e+07	5.06288e+07	0.0548249	51.1321
PRS7_HUMAN	3.34649e+08	3.47635e+08	0.0549233	56.6911
TBCE_HUMAN	2.72987e+07	2.83676e+07	0.0554136	49.4601
ATPO_HUMAN	1111505113	1155202849	0.0556316	60.1554
EP15R_HUMAN	1.11795e+08	1.1621e+08	0.055878	53.5284
DAZP1_HUMAN	5.15635e+07	5.36008e+07	0.055903	51.2956
KPYM_HUMAN	11247741025	11692980028	0.0560074	66.8338
PP6R1_HUMAN	1.14388e+07	1.18982e+07	0.0568163	46.9517
RED_HUMAN	1.52003e+07	1.58135e+07	0.057055	47.7723
FRYL_HUMAN	2.74174e+07	2.8538e+07	0.0577918	49.475
PCY2_HUMAN	1.65312e+08	1.7208e+08	0.0578872	54.6591
IF5_HUMAN	6.68891e+07	6.96292e+07	0.0579218	52.0485
XRP2_HUMAN	1.16717e+07	1.21501e+07	0.0579502	47.011
IMMT_HUMAN	1.51667e+08	1.5789e+08	0.0580076	54.4107
SAM50_HUMAN	4.25293e+07	4.4308e+07	0.0591079	50.743
RPB2_HUMAN	1.6479e+08	171688956	0.0591691	54.6513
LZIC_HUMAN	1.55151e+07	1.61692e+07	0.0595709	47.8339
STAU1_HUMAN	7.70725e+06	8.03628e+06	0.0603122	45.8159
BID_HUMAN	7.93064e+07	8.26939e+07	0.0603443	52.5422
HCDH_HUMAN	8.40776e+08	8.76779e+08	0.0604925	59.3548
NOP2_HUMAN	1.404e+08	1.46434e+08	0.0607147	54.1906
CD11A_HUMAN	2.30525e+07	2.40478e+07	0.0609863	48.9778
MYCBP_HUMAN	5.73406e+07	5.98282e+07	0.0612677	51.6074
ATP5L_HUMAN	2.4407e+08	2.54676e+08	0.0613639	55.7868
BASI_HUMAN	3.25905e+07	3.40269e+07	0.0622228	49.9781
DYN2_HUMAN	9.90438e+07	1.03419e+08	0.0623629	53.1855
RSU1_HUMAN	5.57068e+07	5.81778e+07	0.0626153	51.5253
68MP_HUMAN	3.35953e+07	3.50869e+07	0.0626734	50.0662
ENOA_HUMAN	60732128346	63430880143	0.0627254	71.7062
CEBPZ_HUMAN	4.41949e+07	4.61711e+07	0.0631086	50.8579
AT5F1_HUMAN	5.79555e+08	605779107	0.0638468	58.2846
MYH9_HUMAN	6887372504	7199875799	0.0640183	65.4266
DNJC8_HUMAN	1.74285e+08	1.82197e+08	0.0640527	54.8178
RAB5C_HUMAN	1.20386e+08	1.25976e+08	0.065486	53.7517
VP26A_HUMAN	1.28762e+08	1.34745e+08	0.0655343	53.9458
RFA2_HUMAN	4.47374e+07	4.68405e+07	0.0662743	50.8962
PSME3_HUMAN	2.50632e+08	2.62567e+08	0.0671173	55.8691
F5H6N3_HUMAN	4.1604e+07	4.35853e+07	0.0671199	50.6876
HNRCL_HUMAN	2226949004	2333152415	0.067212	62.1721
SYMC_HUMAN	2.44109e+08	2.55794e+08	0.067457	55.7934
ACON_HUMAN	2065231070	2164946506	0.0680282	61.9553
SF3A2_HUMAN	8.70044e+07	9.12813e+07	0.0692307	52.8184
AN32A_HUMAN	1074484853	1127494152	0.0694748	60.0715
OTU6B_HUMAN	1.62349e+07	1.70501e+07	0.0706803	47.9759
SRRM2_HUMAN	1.17734e+08	1.23661e+08	0.0708598	53.6928
RS27_HUMAN	1.50006e+08	157611831	0.0713599	54.3922
TMED7_HUMAN	9.82044e+06	1.03248e+07	0.0722501	46.527
ASML_HUMAN	1.59702e+07	1.67931e+07	0.0724903	47.9302
RL18A_HUMAN	747607074	7.86441e+08	0.0730584	59.0285
SUCA_HUMAN	5.58002e+07	5.86987e+07	0.0730585	51.5406
YTDC2_HUMAN	6.74397e+06	7.09596e+06	0.0733987	45.4437
SRS10_HUMAN	1.01593e+08	1.06927e+08	0.0738252	53.2703
TCPZ_HUMAN	3027397262	3188159941	0.074646	63.0655
GRP75_HUMAN	2350021336	2475044256	0.0747805	62.3348
PIMT_HUMAN	4.20187e+08	4.42749e+08	0.0754591	57.3684
SNW1_HUMAN	1.4385e+07	1.51691e+07	0.0765712	47.6327
CSN4_HUMAN	2.52677e+08	2.66514e+08	0.0769156	55.9024
TIAR_HUMAN	4.27976e+07	4.51419e+07	0.0769377	50.779
HNRPC_HUMAN	2652793629	2799784293	0.0778032	62.6875
ATPK_HUMAN	1.08331e+08	1.14412e+08	0.0787907	53.4605
G6PI_HUMAN	7511617310	7935506777	0.0791988	65.6922
PABP1_HUMAN	1126760795	1190364172	0.0792217	60.2183
PSB8_HUMAN	2.0462e+08	2.16271e+08	0.0798954	55.2966
GANAB_HUMAN	5.94724e+08	6.28741e+08	0.0802465	58.3755
HNRPU_HUMAN	1623642882	1716756395	0.080451	61.2736
IMB1_HUMAN	1187444367	1256097776	0.0810888	60.3715
KGUA_HUMAN	1.41469e+06	1.49687e+06	0.0814647	40.9456
KPCT_HUMAN	1.64549e+07	1.74135e+07	0.0816922	48.0257
RAB14_HUMAN	7.68465e+08	8.1336e+08	0.0819154	59.1167
HNRH1_HUMAN	2705343655	2863561737	0.0819988	62.7483
IF2A_HUMAN	4.12586e+08	4.3676e+08	0.0821427	57.3224
ATPB_HUMAN	12283026754	13007891247	0.082721	67.1146
HMOX2_HUMAN	1.02731e+08	1.08795e+08	0.0827406	53.3113
G3P_HUMAN	40066196330	42449751583	0.0833706	70.5267
WDR18_HUMAN	8.38897e+07	8.88833e+07	0.0834174	52.7274
ABCE1_HUMAN	4.47683e+08	4.7478e+08	0.0847807	57.5606
KT3K_HUMAN	6.704e+06	7.11044e+06	0.084916	45.4381
IF4A1_HUMAN	8731928004	9265112303	0.0855082	66.1328
PDIA6_HUMAN	3036088587	3222140322	0.0858054	63.0849
TMEDA_HUMAN	2.2051e+08	2.34044e+08	0.0859371	55.5185
SRSF2_HUMAN	2.52958e+08	2.68618e+08	0.0866555	55.9153
ENOPH_HUMAN	1.21359e+08	1.28892e+08	0.0868727	53.7963
RPAB1_HUMAN	7.83729e+07	8.3241e+07	0.086938	52.5346
AATC_HUMAN	9.69086e+08	1029402903	0.0871107	59.7912
RA1L2_HUMAN	3760506468	3995038277	0.0872823	63.7038
TCPW_HUMAN	535918828	5.69959e+08	0.0888425	58.0837
XRCC5_HUMAN	1798345229	1912572615	0.0888445	61.5769
PMVK_HUMAN	1.10801e+08	1.17875e+08	0.0892786	53.5361
RAB5A_HUMAN	2.34633e+08	2.49676e+08	0.0896556	55.7013
AATM_HUMAN	4071329570	4332626890	0.089742	63.9354
NIPS2_HUMAN	3.97255e+07	4.22787e+07	0.0898678	50.577
CUL2_HUMAN	8.38825e+07	8.9275e+07	0.089886	52.7336
PSD11_HUMAN	3548797476	3777059655	0.0899333	63.5393
ESYT1_HUMAN	1.29254e+08	1.37589e+08	0.0901568	53.9814
U520_HUMAN	1380719500	1469897419	0.0902952	60.8158
NU133_HUMAN	6.36399e+07	6.77567e+07	0.0904318	51.9373
CC124_HUMAN	5.86927e+07	6.24961e+07	0.0905853	51.7039
VPS35_HUMAN	2.87014e+08	3.05614e+08	0.0905915	56.2837
ATP5H_HUMAN	2.77317e+08	295305256	0.0906716	56.1846
E9PMU7_HUMAN	8.91209e+06	9.49494e+06	0.0913958	46.2661
ERLN2_HUMAN	17757469	1.89545e+07	0.0941158	48.258
RUVB1_HUMAN	1272755543	1358852289	0.0944333	60.585
NPA1P_HUMAN	1.57336e+07	1.68003e+07	0.0946423	47.9093
RMD1_HUMAN	4.8688e+07	5.19935e+07	0.0947648	51.1689
TRIPC_HUMAN	1.62259e+07	1.73288e+07	0.0948749	47.9985
DNJA2_HUMAN	1.15212e+08	1.23045e+08	0.0948994	53.6543
LSM3_HUMAN	4.9425e+07	5.27858e+07	0.0949094	51.2124
GMPPA_HUMAN	6.60039e+07	7.04931e+07	0.0949316	52.047
ABCF1_HUMAN	1.47976e+08	1.58127e+08	0.0957184	54.3773
THIO_HUMAN	3.26187e+08	3.48809e+08	0.0967346	56.659
PRDX4_HUMAN	1.70754e+08	1.82614e+08	0.096876	54.7916
NUCL_HUMAN	5451936723	5831159163	0.0970139	64.7853
S61A1_HUMAN	1.04461e+07	1.11728e+07	0.0970197	46.73
PHB2_HUMAN	1192525154	1276134530	0.0977607	60.4005
UCRIL_HUMAN	6.57467e+07	7.03805e+07	0.098257	52.0391
NSUN2_HUMAN	7.69979e+07	8.24393e+07	0.0985131	52.4951
APMAP_HUMAN	2.71543e+07	2.90796e+07	0.098828	49.4882
QCR9_HUMAN	3.67956e+07	3.9414e+07	0.0991744	50.3652
MK01_HUMAN	2.62943e+08	2.81658e+08	0.0991914	56.0395
NPM3_HUMAN	3.22536e+07	3.46069e+07	0.101598	49.9875
PRDX3_HUMAN	1700651455	1824896154	0.101727	61.4286
D6R613_HUMAN	4.85337e+07	5.20918e+07	0.102069	51.167
TIM50_HUMAN	6.0466e+07	6.49115e+07	0.102349	51.8016
SYQ_HUMAN	2.54595e+08	2.73538e+08	0.103536	55.9508
NEK6_HUMAN	1.94096e+07	2.08562e+07	0.103705	48.5242
SRSF5_HUMAN	3.42213e+07	3.67763e+07	0.103883	50.1607
PSMD1_HUMAN	2.97936e+08	3.20267e+08	0.104275	56.4051
PSMD2_HUMAN	285102649	3.06507e+08	0.104437	56.2782
DYN1_HUMAN	3.53043e+07	3.7965e+07	0.104824	50.2515
PWP2_HUMAN	16200546	1.74224e+07	0.104898	48.004
SUGP2_HUMAN	1.94857e+07	2.09736e+07	0.106163	48.538
U2AF1_HUMAN	1.10657e+08	1.19112e+08	0.106219	53.5493
SAHH_HUMAN	5033508109	5418485464	0.106325	64.5642
FUBP1_HUMAN	4.79519e+08	5.16442e+08	0.107017	57.781
SEP11_HUMAN	1081851165	1165220701	0.107101	60.1288
WDR74_HUMAN	3.09544e+06	3.33464e+06	0.107387	43.2308
PDIA3_HUMAN	4897134303	5275928667	0.107487	64.4861
RALY_HUMAN	2.26104e+08	243597613	0.107512	55.6123
METK2_HUMAN	530942695	5.72242e+08	0.108068	58.076
PSD7_HUMAN	1.85242e+08	1.99717e+08	0.108545	55.0382
HNRPQ_HUMAN	1380483663	1488569030	0.108752	60.8338
ANR17_HUMAN	1.07419e+07	1.15924e+07	0.109931	46.8234
CALX_HUMAN	1283447127	1385102191	0.109969	60.6247
COX5B_HUMAN	2.3814e+07	2.57025e+07	0.1101	49.1207
EIF3F_HUMAN	1021437394	1102530890	0.110218	59.9661
CDK5_HUMAN	4.04928e+07	4.37223e+07	0.110703	50.653
PCBP1_HUMAN	8.62617e+08	9.31492e+08	0.110824	59.4791
OPA1_HUMAN	7.71509e+07	8.33143e+07	0.110882	52.5132
CALU_HUMAN	1.20446e+08	130068879	0.110888	53.7985
PDIA1_HUMAN	1093216629	1180603092	0.110945	60.1628
RCD1_HUMAN	2.89674e+06	3.12932e+06	0.11142	43.0434
SRSF1_HUMAN	9.28049e+08	1002711199	0.111633	59.6909
OXSR1_HUMAN	8.23175e+07	8.89607e+07	0.111968	52.7014
PSMD6_HUMAN	2.53887e+08	2.7443e+08	0.112254	55.9515
NAGK_HUMAN	3.11576e+07	3.36809e+07	0.11235	49.8985
HTSF1_HUMAN	2.28043e+07	2.4655e+07	0.112574	48.9982
ROCK2_HUMAN	6.69421e+07	7.24353e+07	0.113779	52.1066
G3BP1_HUMAN	3.02237e+08	327051985	0.113837	56.4561
CKAP5_HUMAN	2.30054e+08	2.48945e+08	0.113851	55.6686
NP1L4_HUMAN	218529445	2.36485e+08	0.11392	55.5204
RM15_HUMAN	1.56305e+07	1.69244e+07	0.114744	47.9105
M2OM_HUMAN	1.32847e+08	1.4386e+08	0.114896	54.0853
TCPE_HUMAN	2749093393	2977940599	0.115359	62.828
EF1A1_HUMAN	24349835327	26382236067	0.115655	69.122
PAK2_HUMAN	1048408321	1136329349	0.11618	60.0473
SAR1A_HUMAN	3.73702e+08	4.05049e+08	0.116208	57.0708
ATP5J_HUMAN	4.41601e+07	4.78718e+07	0.116434	50.9089
MPRD_HUMAN	2.42788e+07	2.63201e+07	0.116468	49.1829
SRRT_HUMAN	9.29368e+07	1.00755e+08	0.116537	53.056
COASY_HUMAN	1.22942e+07	1.33286e+07	0.116548	47.2195
SCOT1_HUMAN	3.97689e+08	4.31154e+08	0.116563	57.2507
EXOS3_HUMAN	8.07754e+06	8.75942e+06	0.11692	46.0079
Q6IPH7_HUMAN	6.51067e+08	7.06312e+08	0.117499	58.674
YKT6_HUMAN	108380844	1.17626e+08	0.1181	53.5012
G3BP2_HUMAN	6.04761e+07	6.56454e+07	0.118329	51.8181
PHB_HUMAN	1017327195	1104294843	0.118342	59.9626
CYB5B_HUMAN	3.2304e+08	3.50759e+08	0.118765	56.653
RGPA2_HUMAN	1.02135e+08	1.10906e+08	0.118857	53.3307
SC23B_HUMAN	4.12484e+07	4.48003e+07	0.119172	50.7148
SMRC1_HUMAN	5.39941e+07	5.86552e+07	0.119456	51.4921
RL11_HUMAN	1491447627	1620705582	0.119909	61.068
RTN4_HUMAN	2.97292e+08	3.23123e+08	0.120207	56.4148
BRD4_HUMAN	1.98296e+07	2.15568e+07	0.120481	48.6028
USMG5_HUMAN	7.25674e+07	7.89147e+07	0.120973	52.3466
GBG5_HUMAN	1.54814e+07	1.68397e+07	0.121335	47.8894
VDAC2_HUMAN	5.01981e+08	546038071	0.121369	57.9275
RM46_HUMAN	6.56056e+06	7.13856e+06	0.121814	45.4126
TBB3_HUMAN	8358655511	9095466160	0.121877	66.0431
JIP3_HUMAN	4.80935e+06	5.23478e+06	0.122288	44.5171
CF211_HUMAN	605981266	6.59711e+08	0.122561	58.472
UBP14_HUMAN	3.76289e+08	4.09791e+08	0.123046	57.0976
CTBL1_HUMAN	2.74956e+07	2.9951e+07	0.123403	49.5488
K6PL_HUMAN	4.78089e+08	5.20826e+08	0.123522	57.7889
AGK_HUMAN	2.22214e+08	2.42164e+08	0.124036	55.5788
CN166_HUMAN	2.29317e+08	2.49949e+08	0.124293	55.6698
ITSN2_HUMAN	5.31919e+07	5.79962e+07	0.124751	51.4542
PAK1_HUMAN	1.65457e+08	1.80423e+08	0.124929	54.7287
UBQL2_HUMAN	7.59789e+06	8.28566e+06	0.125018	45.8394
EXOS7_HUMAN	7.25345e+06	7.91495e+06	0.125911	45.7064
SYYC_HUMAN	1075916058	1174874368	0.126941	60.1328
PIHD1_HUMAN	13814583	1.50882e+07	0.12723	47.5666
RAB2A_HUMAN	6.26774e+08	6.84583e+08	0.127281	58.574
RFA1_HUMAN	1.59192e+08	1.73897e+08	0.12746	54.6199
ERF1_HUMAN	7.67114e+08	8.38075e+08	0.127638	59.1574
RBG1L_HUMAN	2.99241e+07	3.27095e+07	0.128404	49.798
SDCB1_HUMAN	1.01487e+07	1.1094e+07	0.128487	46.6781
RL13A_HUMAN	4.54367e+08	496809063	0.128833	57.6474
RL26_HUMAN	6.27909e+07	68657049	0.128852	51.937
RRP5_HUMAN	1.54014e+08	1.68478e+08	0.129495	54.5265
BRK1_HUMAN	1.73553e+07	1.89937e+07	0.130142	48.2279
ROA3_HUMAN	4211513661	4610344130	0.130536	64.0739
ACTBL_HUMAN	24313183465	26620088041	0.130777	69.1328
NUDT3_HUMAN	5.24294e+07	5.74286e+07	0.131393	51.4191
AP1M1_HUMAN	4.76607e+08	5.2207e+08	0.131442	57.7879
LGUL_HUMAN	2.86255e+08	3.13571e+08	0.13149	56.3169
G3V203_HUMAN	1.42977e+06	1.56718e+06	0.132394	41.0271
TPMT_HUMAN	2.70232e+07	2.96216e+07	0.132454	49.5078
UBCP1_HUMAN	1.43859e+07	1.5773e+07	0.132805	47.6891
ACPM_HUMAN	1.25861e+07	1.38021e+07	0.133053	47.3037
CSN3_HUMAN	3.9604e+07	4.34339e+07	0.133173	50.6115
LMAN2_HUMAN	9.42049e+07	1.03316e+08	0.133193	53.1118
ALDR_HUMAN	5.53075e+08	6.0691e+08	0.134006	58.2198
ATG3_HUMAN	1.88143e+07	2.06558e+07	0.134716	48.4654
GSHR_HUMAN	6.23733e+08	6.85043e+08	0.135266	58.568
UBP7_HUMAN	6.59377e+08	7.24197e+08	0.13528	58.7283
SART3_HUMAN	9.81846e+07	1.07847e+08	0.135413	53.2334
CSN1_HUMAN	5.85968e+07	6.43872e+07	0.135952	51.7446
TF3C1_HUMAN	2.20982e+07	2.42825e+07	0.135992	48.9308
USP9X_HUMAN	2.96643e+08	3.25995e+08	0.136123	56.4244
DCXR_HUMAN	1.72843e+08	1.89951e+08	0.136164	54.8659
GLU2B_HUMAN	2.60915e+08	2.86747e+08	0.136198	56.0542
DCA13_HUMAN	7.50184e+06	8.24474e+06	0.136229	45.8139
RALYL_HUMAN	8.44459e+07	9.2838e+07	0.136689	52.7997
RS27L_HUMAN	2.67876e+08	2.94498e+08	0.136692	56.1307
CSK2B_HUMAN	8.73242e+07	9.60179e+07	0.136922	52.8967
DLDH_HUMAN	6.36746e+08	7.00425e+08	0.137513	58.6298
SYNC_HUMAN	3.64633e+08	4.01252e+08	0.138062	57.0218
DHX36_HUMAN	3.13725e+07	3.45321e+07	0.138435	49.9444
DYL1_HUMAN	3.90297e+07	4.29649e+07	0.138588	50.5747
EIF3D_HUMAN	2.63693e+08	2.90371e+08	0.139037	56.0876
ILF2_HUMAN	2197395761	2422282186	0.140572	62.2069
TRNT1_HUMAN	7.82373e+07	8.62558e+07	0.140765	52.5835
SYMPK_HUMAN	6.93642e+07	7.64757e+07	0.140811	52.2362
PSB2_HUMAN	4.82869e+08	532809600	0.141988	57.8361
EF2_HUMAN	7794155542	8600733070	0.142067	65.8616
EIF3C_HUMAN	3.43489e+08	3.79316e+08	0.143137	56.8545
CU059_HUMAN	9.16111e+06	1.01207e+07	0.14371	46.3979
AT1B3_HUMAN	6.53192e+07	7.21678e+07	0.143848	52.0659
CRLF3_HUMAN	4.02549e+07	4.44833e+07	0.144098	50.6694
ANXA5_HUMAN	5.46526e+08	6.03935e+08	0.144103	58.1955
KIF5A_HUMAN	2.64811e+07	2.92658e+07	0.144251	49.4612
PSA1_HUMAN	6.25348e+08	6.91292e+08	0.144637	58.5848
ARHG6_HUMAN	8.4469e+06	9.33882e+06	0.144817	46.1648
RS5_HUMAN	477173173	5.27626e+08	0.145002	57.8049
TMX1_HUMAN	5.06769e+07	5.60355e+07	0.145013	51.3347
SCO1_HUMAN	1.60644e+07	1.77712e+07	0.145674	48.0204
IF2B3_HUMAN	7.48053e+07	8.27812e+07	0.146162	52.4594
PSMD8_HUMAN	1.30617e+08	1.44565e+08	0.146379	54.0679
KAPCA_HUMAN	1.17624e+08	1.30247e+08	0.14707	53.7663
RL38_HUMAN	8.72281e+08	9.66036e+08	0.147284	59.5477
RT35_HUMAN	4.25326e+07	4.71078e+07	0.147398	50.8315
THOC2_HUMAN	2.48137e+07	2.74999e+07	0.148294	49.2776
PIPSL_HUMAN	3.14272e+07	3.48367e+07	0.148592	49.9596
MBB1A_HUMAN	3.64079e+08	403663715	0.148903	57.0283
QCR8_HUMAN	2.98522e+07	3.3111e+07	0.149473	49.8121
CHM4A_HUMAN	2.1412e+07	2.37495e+07	0.149479	48.8533
IF2P_HUMAN	5.78255e+08	6.42035e+08	0.150946	58.3652
TIA1_HUMAN	9.76451e+07	1.08459e+08	0.15153	53.2336
E5RJ24_HUMAN	1.04027e+07	1.15548e+07	0.151534	46.7725
DJB11_HUMAN	1.43081e+08	1.58973e+08	0.151958	54.3365
SEPT9_HUMAN	5.9691e+08	6.63502e+08	0.152587	58.4585
HKDC1_HUMAN	1.01706e+08	113093279	0.153103	53.3528
THYN1_HUMAN	1.66785e+07	1.85468e+07	0.153181	48.1362
EXOS4_HUMAN	6.32041e+06	7.03179e+06	0.153874	45.337
UBA6_HUMAN	1.03379e+08	1.15019e+08	0.153925	53.4007
MPCP_HUMAN	7.82082e+08	8.70178e+08	0.153991	59.2395
RS17L_HUMAN	1.4082e+08	1.56687e+08	0.154033	54.2926
ACADV_HUMAN	3.62131e+08	4.0308e+08	0.154556	57.0184
AIFM1_HUMAN	4.53607e+08	5.05012e+08	0.154873	57.6686
B2R5W2_HUMAN	2.33889e+08	2.604e+08	0.154905	55.7574
IMPA1_HUMAN	1.34807e+08	1.50115e+08	0.155173	54.1678
MYH10_HUMAN	1144974982	1275004689	0.155186	60.3405
DHX9_HUMAN	2844263009	3167458831	0.155271	62.9661
RBM8A_HUMAN	1.72685e+08	1.92313e+08	0.155317	54.8824
TRA2A_HUMAN	8.67459e+06	9.66061e+06	0.155319	46.252
EF1B_HUMAN	8.90305e+08	9.91531e+08	0.155359	59.6148
ECM29_HUMAN	121295119	1.35122e+08	0.155745	53.8636
MTX2_HUMAN	4.8548e+06	5.41085e+06	0.156444	44.5784
LA_HUMAN	2199416151	2451348521	0.156455	62.2254
EFTS_HUMAN	6.18038e+07	6.88849e+07	0.156491	51.9189
GSDMD_HUMAN	5.65558e+06	6.30683e+06	0.157241	45.0197
PSA5_HUMAN	6.32287e+08	7.05177e+08	0.157406	58.6294
IMA7_HUMAN	1.52161e+07	1.69739e+07	0.157716	47.8759
RS6_HUMAN	7.2995e+08	8.14465e+08	0.158054	59.0445
PPP6_HUMAN	108898885	1.21525e+08	0.158265	53.5551
TRRAP_HUMAN	3.496e+07	3.90156e+07	0.158344	50.2768
RL14_HUMAN	7.0083e+08	7.82208e+08	0.158487	58.9275
CH60_HUMAN	20394404130	22766224723	0.158722	68.6536
TIM8B_HUMAN	6.59624e+06	7.3648e+06	0.159003	45.4654
COPG_HUMAN	1.9915e+08	2.22412e+08	0.15938	55.2979
SMCA2_HUMAN	9.68556e+07	1.08179e+08	0.159519	53.2182
1433B_HUMAN	6322480741	7062618050	0.159712	65.2754
AP3S1_HUMAN	1.88958e+07	2.11083e+07	0.159745	48.5029
CX026_HUMAN	1.96717e+07	2.19782e+07	0.159952	48.6192
RM12_HUMAN	7.27051e+06	8.12404e+06	0.16014	45.7474
SF3A3_HUMAN	2.06192e+08	2.30491e+08	0.160723	55.3996
YBOX1_HUMAN	7.68243e+08	8.58942e+08	0.160997	59.195
K1704_HUMAN	8.96587e+06	1.00246e+07	0.161031	46.3531
ATPG_HUMAN	437341656	4.89083e+08	0.161317	57.5697
ENY2_HUMAN	3.4499e+07	3.85819e+07	0.161369	50.2415
RAB8A_HUMAN	7.20927e+07	8.06717e+07	0.16221	52.3689
SYSC_HUMAN	8.4912e+08	9.5019e+08	0.162248	59.485
NOP56_HUMAN	3.7958e+08	4.24773e+08	0.162289	57.1619
RAB15_HUMAN	3.37939e+08	3.78245e+08	0.16256	56.8269
LSM6_HUMAN	2.85237e+07	3.19334e+07	0.162905	49.6942
SAHH2_HUMAN	1.12856e+08	1.2637e+08	0.163168	53.663
TCPG_HUMAN	3459883024	3874410942	0.163254	63.5394
TERA_HUMAN	2392393383	2680039665	0.1638	62.4754
GRWD1_HUMAN	4.33055e+07	4.85139e+07	0.163846	50.8999
GET4_HUMAN	4.16429e+07	4.66594e+07	0.164098	50.7872
F192A_HUMAN	1.22968e+07	1.37793e+07	0.164227	47.2678
GLSK_HUMAN	6.68873e+07	7.49729e+07	0.164637	52.1551
PSDE_HUMAN	1.22834e+08	1.37697e+08	0.164786	53.909
TCPB_HUMAN	4107740368	4605053671	0.164873	64.0363
RUVB2_HUMAN	1356959825	1521818821	0.165419	60.8409
TSSC1_HUMAN	2.55521e+06	2.86671e+06	0.16595	42.736
NPL4_HUMAN	9.04427e+06	1.01573e+07	0.167447	46.3846
ANKY2_HUMAN	5.16925e+06	5.80613e+06	0.167623	44.7707
2ABA_HUMAN	3.24311e+08	3.64288e+08	0.1677	56.7133
UBE2K_HUMAN	1.55655e+08	1.74895e+08	0.168137	54.5957
UMPS_HUMAN	9.49037e+07	1.06649e+08	0.168334	53.1683
SORL_HUMAN	1.51483e+08	1.70274e+08	0.168707	54.5179
BOLA2_HUMAN	8.30913e+07	9.34103e+07	0.168885	52.7853
RL26L_HUMAN	6.55484e+08	7.37212e+08	0.16952	58.7455
RS3A_HUMAN	1209548671	1361354756	0.170574	60.5142
GCP60_HUMAN	3.96291e+06	4.46083e+06	0.17075	44.007
UBA1_HUMAN	2333361935	2627313154	0.171178	62.4107
ELMO1_HUMAN	1.80692e+08	2.0357e+08	0.171993	55.0299
PA2G4_HUMAN	3837965670	4324772015	0.172282	63.8477
RIR2B_HUMAN	3.73173e+07	4.20513e+07	0.172306	50.479
CLH1_HUMAN	5516383332	6217025221	0.172502	64.8947
HMGA1_HUMAN	3.49496e+07	3.93921e+07	0.172629	50.2902
RL27_HUMAN	6.31389e+08	7.11648e+08	0.172636	58.6405
ARPC4_HUMAN	2.20961e+08	2.49112e+08	0.173003	55.6114
SGTA_HUMAN	8.55375e+07	9.64471e+07	0.173181	52.8733
PCNP_HUMAN	7.22738e+07	8.15127e+07	0.173553	52.3875
MK03_HUMAN	7.59471e+06	8.56686e+06	0.173772	45.8869
VATE1_HUMAN	9.08023e+07	1.02451e+08	0.174135	53.0466
STIP1_HUMAN	1465673484	1654780414	0.175076	61.0729
DDX52_HUMAN	8.3726e+06	9.45365e+06	0.175195	46.1697
RS20_HUMAN	2.74306e+07	3.09834e+07	0.175711	49.5943
QCR2_HUMAN	8.46103e+08	955752478	0.175804	59.4883
UCHL1_HUMAN	2772140317	3132900629	0.176499	62.9132
GDIR1_HUMAN	1482330726	1676722467	0.177777	61.1082
RS16_HUMAN	3.36122e+08	3.8044e+08	0.178683	56.8275
PUS7_HUMAN	2.52615e+07	2.85976e+07	0.178951	49.3598
TI23B_HUMAN	2.17669e+07	2.4645e+07	0.179158	48.9304
LAR1B_HUMAN	1.45509e+07	1.64763e+07	0.179287	47.7685
RL13_HUMAN	1462006714	1655753837	0.179538	61.0701
ACTA_HUMAN	72271614500	81863043026	0.179783	72.3252
MTPN_HUMAN	1.19974e+08	1.35957e+08	0.180426	53.8567
PSA6_HUMAN	6.4805e+08	7.34744e+08	0.181138	58.7242
TCPD_HUMAN	3555517495	4031280797	0.181179	63.636
IPYR2_HUMAN	2.76911e+08	313978049	0.181244	56.2709
PP2AA_HUMAN	3.44586e+08	3.90739e+08	0.18134	56.9019
EF1G_HUMAN	4250937354	4820731526	0.181471	64.1517
CASP3_HUMAN	3.44619e+07	3.90886e+07	0.181746	50.2587
NOG1_HUMAN	3.1966e+07	3.6262e+07	0.181918	50.042
HNRDL_HUMAN	8.45394e+08	9.59246e+08	0.182278	59.4924
C1QBP_HUMAN	1578092538	1791257535	0.182791	61.2939
EIF3I_HUMAN	2.98697e+08	3.39116e+08	0.183098	56.4913
RHOG_HUMAN	7.7192e+07	8.76456e+07	0.183231	52.5871
RAB35_HUMAN	8.19919e+08	9.3124e+08	0.183671	59.4055
R13AX_HUMAN	1086374751	1233906007	0.183711	60.2175
RS10L_HUMAN	439995690	4.99748e+08	0.183712	57.6095
SRP09_HUMAN	9.5854e+07	1.089e+08	0.184092	53.2128
RAB1B_HUMAN	2.16206e+08	2.45706e+08	0.184524	55.5602
KAD3_HUMAN	6.07733e+07	6.90735e+07	0.184694	51.8986
PRPK_HUMAN	2.25764e+07	2.56677e+07	0.185142	49.0418
ARP10_HUMAN	2.12019e+07	2.41073e+07	0.185273	48.8607
TXNL1_HUMAN	2.05513e+08	2.3376e+08	0.185799	55.4151
LMNB2_HUMAN	204241324	2.32443e+08	0.186604	55.398
TMSL3_HUMAN	3.50505e+07	3.98954e+07	0.18679	50.3127
NOP58_HUMAN	1.8848e+08	2.14648e+08	0.187561	55.1672
ENPLL_HUMAN	6.36146e+07	7.24623e+07	0.187873	52.0336
CSN2_HUMAN	3.23529e+08	3.68622e+08	0.188247	56.7269
FACE1_HUMAN	2.2634e+06	2.57902e+06	0.188334	42.4084
UBP47_HUMAN	5.90755e+07	6.73163e+07	0.188396	51.8205
SORCN_HUMAN	2.22097e+08	253164955	0.188889	55.6421
AT2A2_HUMAN	5.63239e+07	6.42056e+07	0.188954	51.6834
CORO7_HUMAN	3.87087e+07	4.41265e+07	0.188989	50.6013
ACTBM_HUMAN	11306666120	12889209446	0.18899	66.9819
SYHC_HUMAN	3.82984e+08	4.36733e+08	0.189467	57.2149
PREP_HUMAN	4.52519e+07	5.16066e+07	0.189576	51.0525
ETUD1_HUMAN	1.26489e+07	1.44272e+07	0.18978	47.3748
RS2_HUMAN	1764338764	2012500982	0.189862	61.6228
CSK22_HUMAN	4.40185e+07	5.02118e+07	0.189916	50.9731
SET_HUMAN	1382681607	1577284692	0.189974	60.9196
XPO7_HUMAN	1.64931e+08	1.88197e+08	0.190386	54.785
EIF3B_HUMAN	6.75262e+08	7.7058e+08	0.190497	58.8522
QCR7_HUMAN	4.75844e+06	5.43095e+06	0.190717	44.5548
TCPH_HUMAN	1956490436	2233257567	0.190882	61.9221
ACTB_HUMAN	66333667361	75735342495	0.191225	72.0893
RAB8B_HUMAN	4.9984e+07	5.70703e+07	0.191275	51.3412
MAT2B_HUMAN	6.54878e+07	7.47805e+07	0.191436	52.1209
U2AF2_HUMAN	4.67817e+08	5.34393e+08	0.191955	57.7947
ROA1_HUMAN	1.28363e+08	1.46642e+08	0.192071	54.0634
ARL8A_HUMAN	4.65668e+07	5.32109e+07	0.192421	51.138
QCR1_HUMAN	4.50214e+08	5.14516e+08	0.192607	57.6847
RLA2_HUMAN	5.68814e+08	6.50237e+08	0.193009	58.3598
NAA38_HUMAN	1.90449e+07	2.17767e+07	0.193387	48.5592
MDHM_HUMAN	1749942744	2001010893	0.193421	61.6027
LIS1_HUMAN	3.95542e+08	4.52312e+08	0.193487	57.312
RL23A_HUMAN	1972005174	2256174856	0.194216	61.9482
RL12_HUMAN	1780713358	2037360098	0.194246	61.6539
NELFD_HUMAN	9.34893e+06	1.06967e+07	0.194291	46.507
PPAC_HUMAN	8.49698e+07	9.72297e+07	0.194448	52.8753
UBA3_HUMAN	9.53474e+07	1.09112e+08	0.194545	53.2079
THOP1_HUMAN	4.5885e+07	5.25334e+07	0.195213	51.0983
CLIC4_HUMAN	3.30893e+08	3.78845e+08	0.195242	56.7988
P5CR2_HUMAN	7.77109e+07	8.89854e+07	0.195452	52.6187
LDHB_HUMAN	10768248407	12330749176	0.195477	66.8476
SYIC_HUMAN	1268491134	1452768372	0.195691	60.6766
RL17_HUMAN	1680004194	1924159373	0.195763	61.4874
KCC2A_HUMAN	1.53403e+08	1.75719e+08	0.195937	54.5814
GSTP1_HUMAN	18194702753	20849379006	0.196486	68.3621
SRSF6_HUMAN	9.12605e+07	1.04602e+08	0.19685	53.0838
RL24_HUMAN	9.2104e+08	1055721093	0.196892	59.7543
SKP1_HUMAN	9.23282e+07	1.05845e+08	0.197104	53.1176
TCEA1_HUMAN	4.01043e+08	4.59838e+08	0.197368	57.3557
TMED2_HUMAN	1.41939e+07	1.6277e+07	0.19757	47.7151
MOB3A_HUMAN	9.04055e+07	103687886	0.197766	53.0576
AMPB_HUMAN	2.33633e+07	2.67998e+07	0.197982	49.1535
RAB21_HUMAN	1.55709e+08	1.78684e+08	0.198557	54.6271
TIM44_HUMAN	1.94904e+08	2.23743e+08	0.199075	55.2755
EI2BA_HUMAN	1.11154e+08	1.27622e+08	0.199319	53.6553
SYK_HUMAN	4.1382e+08	4.75154e+08	0.19939	57.4482
HNRPK_HUMAN	7330741013	8418786812	0.199653	65.7423
MIF_HUMAN	1347352758	1547601020	0.199906	60.8549
PP1R8_HUMAN	4.83363e+07	5.55261e+07	0.20006	51.2533
LSM2_HUMAN	8.85294e+07	1.01699e+08	0.200073	52.9994
EI2BB_HUMAN	6.72517e+07	7.7259e+07	0.200132	52.2063
DPM1_HUMAN	5.28558e+07	6.07351e+07	0.200468	51.5116
IF2B1_HUMAN	1.35117e+08	1.55272e+08	0.200587	54.2199
PNCB_HUMAN	2.22199e+07	2.55544e+07	0.201723	49.0124
IF5A1_HUMAN	6.66312e+08	7.66437e+08	0.201969	58.8252
UBR1_HUMAN	1.30066e+06	1.49611e+06	0.20198	40.8236
VATD_HUMAN	4.13993e+07	4.76336e+07	0.202372	50.8086
ODO1_HUMAN	2.17606e+08	2.50399e+08	0.202512	55.5968
NUP98_HUMAN	4.74039e+06	5.45544e+06	0.202688	44.5558
CALM_HUMAN	5.36524e+07	6.17654e+07	0.203156	51.5574
UBL5_HUMAN	4.40178e+06	5.06959e+06	0.203784	44.3431
RL5_HUMAN	1270665090	1463725375	0.204061	60.6899
BTAF1_HUMAN	1.43561e+07	1.65383e+07	0.204151	47.7545
PRS8_HUMAN	1122610577	1293274064	0.20417	60.3326
MYPT1_HUMAN	3.91824e+07	4.51606e+07	0.204857	50.6523
KPCD_HUMAN	1.12088e+08	1.29211e+08	0.205096	53.6852
HNRGT_HUMAN	6.96167e+08	8.02761e+08	0.205537	58.9553
PSD10_HUMAN	3.92595e+07	4.52713e+07	0.205555	50.6586
1A01_HUMAN	3.11001e+07	3.58651e+07	0.205661	49.9865
RM45_HUMAN	3.34778e+07	3.86104e+07	0.205786	50.1992
Q9HB66_HUMAN	9.4926e+06	1.09489e+07	0.205914	46.5627
FPPS_HUMAN	5.43423e+08	6.26931e+08	0.206231	58.2412
RL15_HUMAN	4.14031e+08	4.77684e+08	0.206321	57.4566
ABI1_HUMAN	5.3154e+06	6.13261e+06	0.206321	44.8898
RL31_HUMAN	1.72567e+07	1.99125e+07	0.206519	48.2878
STRUM_HUMAN	2.09427e+07	2.41683e+07	0.206671	48.8466
CRKL_HUMAN	7.50258e+07	8.65882e+07	0.206783	52.5285
FA50A_HUMAN	3.04742e+07	3.51767e+07	0.207031	49.9292
WDR4_HUMAN	1.82023e+07	2.10133e+07	0.207179	48.4424
RL10A_HUMAN	2801889602	3234612544	0.207193	62.9747
RL37A_HUMAN	1.51631e+06	1.75063e+06	0.207313	41.2716
PPP5_HUMAN	1.39239e+08	1.6079e+08	0.207618	54.3136
RL19_HUMAN	6.48392e+08	7.49046e+08	0.208188	58.7528
RLA0L_HUMAN	1423821531	1645405861	0.208675	61.0229
1433Z_HUMAN	5744373426	6639869164	0.209005	65.048
PDK3_HUMAN	7.08736e+07	8.19226e+07	0.209014	52.3665
TCOF_HUMAN	6.97772e+07	8.06628e+07	0.209148	52.3217
PPIF_HUMAN	5.04758e+07	5.83718e+07	0.20968	51.3879
RL7_HUMAN	1516318303	1753802701	0.209914	61.2058
RS24_HUMAN	1034593046	1196870090	0.210203	60.103
ACTN2_HUMAN	4.80994e+07	5.5665e+07	0.21075	51.2498
WDR1_HUMAN	5.85017e+08	6.77067e+08	0.210819	58.4586
ODO2_HUMAN	1.64534e+08	1.90495e+08	0.21137	54.799
TADBP_HUMAN	4.42509e+08	5.12491e+08	0.21182	57.6541
SUGT1_HUMAN	1.78479e+08	2.06711e+08	0.211865	55.0342
RS8_HUMAN	2199763781	2548713342	0.212421	62.2818
CPIN1_HUMAN	2.41705e+07	2.80125e+07	0.212825	49.2663
FBRL_HUMAN	5.90732e+08	6.84684e+08	0.212935	58.4888
EXOS2_HUMAN	2.26274e+07	2.62344e+07	0.213386	49.0765
NCF1C_HUMAN	7.52577e+06	8.72567e+06	0.213426	45.9002
RS10_HUMAN	1596339984	1851382013	0.213835	61.3581
ATX10_HUMAN	4.93174e+08	5.72001e+08	0.213923	57.969
ADRM1_HUMAN	7.2352e+07	8.39503e+07	0.214503	52.4316
PSA4_HUMAN	2.9704e+08	344966088	0.215798	56.508
CNN2_HUMAN	4.92275e+07	5.71707e+07	0.215813	51.3217
RPR1A_HUMAN	4.50392e+06	5.23067e+06	0.215816	44.4213
DFFA_HUMAN	1.28864e+07	1.4967e+07	0.215932	47.4546
TKT_HUMAN	4879189689	5668104780	0.216225	64.5842
SODM_HUMAN	7.07307e+07	8.21751e+07	0.216366	52.368
B2RDY9_HUMAN	6.68693e+08	7.76995e+08	0.216562	58.8501
RS28_HUMAN	2.45279e+08	285024402	0.216661	55.9564
OLA1_HUMAN	2713174959	3154248003	0.217314	62.892
CAP1_HUMAN	1594562373	1853874513	0.217383	61.3584
PUR4_HUMAN	3.34874e+08	389359637	0.217484	56.8556
GRP78_HUMAN	4876166297	5670640503	0.217764	64.584
RL6_HUMAN	2350009435	2733308029	0.217982	62.478
SYFB_HUMAN	4.2474e+08	4.94035e+08	0.218032	57.542
MATR3_HUMAN	9.64548e+08	1122014049	0.218166	59.9087
RS23_HUMAN	2.8517e+08	3.31849e+08	0.218704	56.3932
RT29_HUMAN	4.24505e+07	4.94205e+07	0.219329	50.8979
NDUA5_HUMAN	1.09085e+07	1.27012e+07	0.219507	46.9774
COPE_HUMAN	1.84452e+08	214797552	0.219729	55.1371
PSA7L_HUMAN	5.36033e+08	6.24231e+08	0.219759	58.2153
CECR5_HUMAN	1.05137e+08	1.22533e+08	0.220903	53.5163
PSB10_HUMAN	3.23654e+07	3.77292e+07	0.221229	50.1171
RLA0_HUMAN	8.34532e+08	9.72884e+08	0.2213	59.4941
ILF3_HUMAN	8.81977e+08	1028331028	0.221492	59.6538
MCA3_HUMAN	6.48682e+06	7.56363e+06	0.221568	45.4797
AP2M1_HUMAN	4.24041e+07	4.94477e+07	0.221698	50.8971
2AAA_HUMAN	1459100424	1701495868	0.221724	61.1066
MTNB_HUMAN	1.94633e+07	2.26983e+07	0.221829	48.6503
PPIB_HUMAN	1550183577	1808275184	0.222175	61.2818
ITPR3_HUMAN	2.183e+07	2.54685e+07	0.222405	48.982
ETFB_HUMAN	4.85801e+08	5.66791e+08	0.222452	57.934
RL9_HUMAN	1630431884	1903188390	0.223164	61.4284
BTF3_HUMAN	5.32765e+08	6.22067e+08	0.22357	58.2014
MCES_HUMAN	9.98406e+06	1.16577e+07	0.223579	46.726
PTBP2_HUMAN	2.40417e+08	2.80931e+08	0.224679	55.9066
HMGN1_HUMAN	1.44292e+07	1.68614e+07	0.224734	47.7897
RS4X_HUMAN	2586039321	3022088295	0.224802	62.761
ETFA_HUMAN	3.21926e+08	3.76238e+08	0.224918	56.7492
NACA_HUMAN	6.85506e+08	8.01559e+08	0.225639	58.9308
RS26_HUMAN	4.12619e+07	4.82601e+07	0.226018	50.8226
MTND_HUMAN	2.22608e+07	2.60426e+07	0.226365	49.0424
IPYR_HUMAN	1469608482	1719637380	0.226673	61.1322
HNRPD_HUMAN	1587516397	1857801819	0.226825	61.3551
CQ061_HUMAN	9.06347e+06	1.0607e+07	0.226877	46.4501
PNPH_HUMAN	1324801502	1550647040	0.227094	60.8334
RL10_HUMAN	4.77078e+08	5.58496e+08	0.22732	57.8866
IPO4_HUMAN	2.27192e+07	2.65966e+07	0.227329	49.1021
NOB1_HUMAN	2.03849e+07	2.3867e+07	0.227512	48.7895
RIC8A_HUMAN	21456078	2.51221e+07	0.22757	48.9373
GNL1_HUMAN	2.405e+07	2.81615e+07	0.227682	49.2668
UBP10_HUMAN	6.49301e+07	7.60686e+07	0.228414	52.1332
NMT1_HUMAN	1.04405e+08	1.22318e+08	0.228448	53.5037
RL35_HUMAN	8.9106e+07	1.04442e+08	0.229105	53.0471
SYDM_HUMAN	8.57757e+06	1.00553e+07	0.229318	46.2936
RT02_HUMAN	2.67192e+07	3.13382e+07	0.230047	49.5728
EFTU_HUMAN	5005805894	5871522419	0.230132	64.672
PRDX1_HUMAN	15011385509	17617363307	0.230941	67.8416
RS30_HUMAN	1.05065e+08	123341051	0.231373	53.5248
HXK1_HUMAN	3.41057e+08	4.00514e+08	0.231841	56.9227
SEPT7_HUMAN	1067790235	1254254923	0.232202	60.2162
RL29_HUMAN	1.88741e+08	2.21712e+08	0.232283	55.2159
SF3A1_HUMAN	2.4203e+08	2.84366e+08	0.232563	55.9338
SIAS_HUMAN	1.93815e+08	2.27735e+08	0.232677	55.2929
RTC1_HUMAN	9.53862e+06	1.12082e+07	0.232699	46.6034
PRS10_HUMAN	764635228	8.98483e+08	0.232719	59.2531
TBCB_HUMAN	9.53833e+07	1.12135e+08	0.233426	53.2479
RL3_HUMAN	2845059909	3345176028	0.233623	63.0452
F10A1_HUMAN	1839276851	2163346467	0.234126	61.7871
B2RCX0_HUMAN	1.0288e+08	1.21009e+08	0.234152	53.4669
RPAC1_HUMAN	3.77165e+07	4.43632e+07	0.234169	50.5716
RAB10_HUMAN	1.65248e+08	1.94434e+08	0.234651	54.8348
RS15_HUMAN	1.7663e+08	2.07833e+08	0.234692	55.027
RPB3_HUMAN	3.27858e+07	3.85867e+07	0.235033	50.1682
IWS1_HUMAN	5.72685e+06	6.74222e+06	0.235481	45.1341
SYCC_HUMAN	3.53296e+07	4.15946e+07	0.235518	50.3843
VATC1_HUMAN	4.24416e+07	4.99845e+07	0.236003	50.914
PLSI_HUMAN	2842143712	3347426892	0.236073	63.0447
AIMP2_HUMAN	1.05584e+08	1.2436e+08	0.236132	53.5438
RS21_HUMAN	1.17833e+08	1.38789e+08	0.236142	53.8605
GGH_HUMAN	8.72353e+06	1.02755e+07	0.236226	46.3492
ARHL2_HUMAN	6.2801e+06	7.40001e+06	0.23674	45.4015
RS13_HUMAN	6.1017e+08	7.19045e+08	0.236869	58.6061
Q96DP0_HUMAN	5.32221e+06	6.27225e+06	0.236957	44.9241
RS3_HUMAN	4547924684	5360079585	0.237046	64.4022
PSA7_HUMAN	2.10399e+08	2.48024e+08	0.237349	55.5345
CDK6_HUMAN	3.42971e+07	4.04436e+07	0.237823	50.301
IMDH1_HUMAN	6.80372e+07	8.02317e+07	0.237848	52.2775
CSTF1_HUMAN	1.46341e+07	1.72613e+07	0.238206	47.8439
BDH_HUMAN	9.33674e+07	110137277	0.238313	53.1911
B4DUQ1_HUMAN	3.41814e+07	4.03296e+07	0.238627	50.292
ACTY_HUMAN	3.34327e+07	3.94535e+07	0.238891	50.2284
CASP_HUMAN	2.40599e+06	2.83928e+06	0.238895	42.6353
RT09_HUMAN	2.40274e+07	2.83589e+07	0.239123	49.2755
SCFD1_HUMAN	3.83689e+07	4.52922e+07	0.239327	50.6262
IMDH2_HUMAN	1926065033	2274355243	0.239801	61.9258
RL8_HUMAN	8.03606e+08	9.48937e+08	0.239824	59.4037
RL27A_HUMAN	1147414428	1355008771	0.239916	60.4314
THIL_HUMAN	1681897910	1986241235	0.239951	61.5348
SNX5_HUMAN	2.74338e+08	3.24076e+08	0.240377	56.3031
1433G_HUMAN	553907261	6.54378e+08	0.24048	58.3306
PSB7_HUMAN	1.11992e+08	132309463	0.240523	53.7182
SPT5H_HUMAN	6.39461e+07	7.55636e+07	0.240836	52.1015
PSB3_HUMAN	6.8478e+08	8.09406e+08	0.241223	58.9434
TPM2_HUMAN	3.45911e+07	4.08952e+07	0.24153	50.3293
GTD2A_HUMAN	1.09226e+07	1.29155e+07	0.241794	47.0034
NEDD8_HUMAN	4.04296e+07	4.78108e+07	0.241925	50.7797
NBEL2_HUMAN	3.27638e+07	3.87485e+07	0.242041	50.1732
ACL6A_HUMAN	280732124	3.32056e+08	0.242231	56.3715
NDUB3_HUMAN	1.54753e+07	1.8309e+07	0.242585	48.0095
CLP1L_HUMAN	1.99177e+07	2.35747e+07	0.243185	48.7383
RL4_HUMAN	3478658707	4118326709	0.243527	63.6353
COF1_HUMAN	6853757509	8116718960	0.244002	65.5925
VAPA_HUMAN	144883042	1.71613e+08	0.244266	54.4649
RS26L_HUMAN	2.70414e+07	3.2054e+07	0.24533	49.6227
KCC2B_HUMAN	1.62442e+07	1.92558e+07	0.245363	48.1522
RAC1_HUMAN	5.5607e+08	659710028	0.246566	58.3479
CISD1_HUMAN	4.52238e+07	5.36535e+07	0.24659	51.1078
SYEP_HUMAN	1140082794	1353507875	0.247565	60.4205
ASNA_HUMAN	1.64288e+08	1.95043e+08	0.247565	54.8309
RL10L_HUMAN	1.58059e+08	1.87717e+08	0.248097	54.7199
POGZ_HUMAN	3.28363e+07	3.90082e+07	0.248486	50.1861
RL36A_HUMAN	1.03212e+08	1.22633e+08	0.248739	53.4908
D3DQ69_HUMAN	4.3642e+07	5.18577e+07	0.24884	51.0073
FA49A_HUMAN	1.39662e+08	1.6598e+08	0.249065	54.3638
LYPA1_HUMAN	4.39194e+08	5.22035e+08	0.24929	57.6699
CSN5_HUMAN	8.22747e+07	9.77965e+07	0.249334	52.8372
SAE1_HUMAN	1.01938e+08	1.21177e+08	0.24942	53.4557
VATF_HUMAN	1.74112e+07	2.06973e+07	0.249428	48.3564
LYRM4_HUMAN	5.13581e+06	6.10803e+06	0.250115	44.8344
DPM3_HUMAN	1.69961e+06	2.02179e+06	0.250433	41.644
FUS_HUMAN	2.88693e+08	343420620	0.250442	56.4604
ERF3A_HUMAN	6.35417e+07	7.56309e+07	0.251271	52.0937
RS7_HUMAN	2708099748	3223850133	0.251504	62.9208
RAD50_HUMAN	2.6539e+08	3.16002e+08	0.25182	56.2189
NCF1B_HUMAN	2194582691	2613160744	0.251849	62.3144
RGS10_HUMAN	2.15521e+07	2.56672e+07	0.252096	48.9747
SF3B1_HUMAN	6.42429e+08	7.65119e+08	0.252148	58.7701
DDX1_HUMAN	2.3534e+08	280415775	0.252821	55.8732
B3KUB9_HUMAN	2.40335e+07	2.86379e+07	0.252879	49.29
RS25_HUMAN	2.51635e+08	2.99899e+08	0.253142	56.0667
TMED9_HUMAN	5.17321e+07	6.16669e+07	0.253436	51.5025
CG059_HUMAN	7.44472e+06	8.878e+06	0.254018	45.9096
CIRBP_HUMAN	1.15919e+08	138257356	0.254236	53.8313
UBXN7_HUMAN	6.79377e+07	8.10437e+07	0.254487	52.2899
GBF1_HUMAN	8.48512e+07	1.01241e+08	0.254781	52.9316
MYG1_HUMAN	8.37633e+07	9.99857e+07	0.255404	52.895
GBLP_HUMAN	1577468839	1883018407	0.255436	61.3654
NIT1_HUMAN	6.16405e+07	7.36539e+07	0.256883	52.0116
CSK21_HUMAN	2.73542e+08	3.26853e+08	0.256883	56.3113
5NT3_HUMAN	3.06235e+07	3.65956e+07	0.257034	49.9933
SRP14_HUMAN	243090807	2.90521e+08	0.257147	55.971
EIF3J_HUMAN	8.44437e+07	1.00967e+08	0.257816	52.9208
RTCB_HUMAN	5.47733e+08	6.55119e+08	0.258283	58.3161
6PGD_HUMAN	2776043019	3321751825	0.258914	62.9997
UBXN1_HUMAN	6.98384e+07	8.36382e+07	0.260143	52.3752
NDKA_HUMAN	2.07488e+08	2.48786e+08	0.261875	55.5188
ACLY_HUMAN	2492776975	2989770134	0.262281	62.6925
FNTA_HUMAN	3.74543e+07	4.49323e+07	0.262619	50.5799
TWF2_HUMAN	1.47461e+08	1.76946e+08	0.262982	54.5345
RSSA_HUMAN	2467316704	2961164695	0.263222	62.6638
CPNE2_HUMAN	1.19889e+08	1.4389e+08	0.263267	53.9375
PSME2_HUMAN	3.78348e+08	4.54228e+08	0.263701	57.254
PTBP1_HUMAN	1872885657	2248898262	0.263956	61.8692
COPA_HUMAN	7.26601e+08	8.72618e+08	0.264187	59.1374
NDK8_HUMAN	111191095	1.33579e+08	0.26465	53.7216
RO60_HUMAN	2.65453e+08	3.19096e+08	0.265536	56.2333
B1AK87_HUMAN	7.34454e+07	8.82923e+07	0.265615	52.526
RRP12_HUMAN	6.18765e+07	7.4388e+07	0.26568	52.0315
NDUBA_HUMAN	6.50286e+07	7.81903e+07	0.265914	52.1751
RM01_HUMAN	2.56538e+07	3.08482e+07	0.266012	49.4914
NOL11_HUMAN	1.32468e+07	1.59388e+07	0.266898	47.5852
ADPPT_HUMAN	4.12926e+07	4.9685e+07	0.266927	50.8657
LYRIC_HUMAN	1.18272e+08	1.42396e+08	0.267802	53.9029
PAL4A_HUMAN	9.38974e+07	1.13124e+08	0.268747	53.2379
RBGPR_HUMAN	8.63926e+07	1.04108e+08	0.269098	52.9979
RBM4_HUMAN	2.02101e+07	2.4364e+07	0.269674	48.8068
CSTF3_HUMAN	1.16197e+07	1.40081e+07	0.269689	47.2098
PABP4_HUMAN	9.96523e+07	1.20156e+08	0.269935	53.4107
DRG2_HUMAN	3.0063e+07	3.62604e+07	0.270404	49.9534
IQGA1_HUMAN	2028774819	2447185628	0.270515	62.1064
CDC42_HUMAN	4.4655e+08	5.38651e+08	0.270529	57.739
C9J2Z7_HUMAN	684552	825997	0.270976	39.0406
UBA5_HUMAN	3.5653e+07	4.30328e+07	0.271414	50.4465
RBM25_HUMAN	3.94394e+07	4.76034e+07	0.271428	50.7377
SYRC_HUMAN	3.9135e+08	472476026	0.271781	57.3596
NICA_HUMAN	3.34524e+06	4.03898e+06	0.27188	43.6192
MGMT_HUMAN	8.92092e+07	1.07755e+08	0.272491	53.0939
UCHL3_HUMAN	1.18287e+08	1.42925e+08	0.272963	53.9084
SF3B4_HUMAN	3.1897e+07	3.85656e+07	0.273891	50.1277
GDIR2_HUMAN	3387582557	4095809889	0.273893	63.5891
CPNE3_HUMAN	9.80668e+08	1186577593	0.27497	60.0133
RL1D1_HUMAN	2.42774e+08	2.93783e+08	0.275138	55.9852
CX6B1_HUMAN	5.34326e+06	6.46652e+06	0.275268	44.9738
DHE3_HUMAN	5.61448e+08	6.79514e+08	0.27535	58.4045
KLC1_HUMAN	1.20137e+07	1.45464e+07	0.275979	47.3123
GNAI1_HUMAN	6.2704e+07	7.59299e+07	0.27611	52.0802
CA123_HUMAN	1.59671e+07	1.93392e+07	0.276422	48.1336
PRS6B_HUMAN	5.26896e+08	6.38187e+08	0.27646	58.2223
HNRL2_HUMAN	3.13549e+08	3.79869e+08	0.276809	56.725
PREB_HUMAN	3.41608e+07	4.13877e+07	0.276857	50.3285
EIF3G_HUMAN	7.04106e+08	8.53154e+08	0.277014	59.0594
QIL1_HUMAN	1.5093e+07	1.82881e+07	0.277019	47.9718
RM22_HUMAN	2.89506e+07	3.50828e+07	0.27717	49.8513
DDX17_HUMAN	9.00498e+08	1091970913	0.278139	59.7704
RM34_HUMAN	4.11533e+06	4.99079e+06	0.278261	44.2234
CT043_HUMAN	1.639e+06	1.98777e+06	0.27834	41.5671
VPS4A_HUMAN	3.54001e+07	4.29399e+07	0.278564	50.4331
PHF6_HUMAN	3.22921e+07	3.917e+07	0.278567	50.1679
LETM1_HUMAN	7.53794e+07	9.15152e+07	0.279841	52.6152
TPP2_HUMAN	3.06053e+08	371682505	0.280289	56.6587
DCPS_HUMAN	148747452	1.80678e+08	0.280557	54.5771
RL36_HUMAN	3.47253e+07	4.2181e+07	0.280606	50.3796
GNAI2_HUMAN	171764311	2.08829e+08	0.281893	54.9936
ACTZ_HUMAN	278255828	3.38505e+08	0.282766	56.3864
PDIP2_HUMAN	1.06183e+07	1.29179e+07	0.282819	46.9629
BROX_HUMAN	4.91792e+07	5.9892e+07	0.284314	51.3874
ACTN4_HUMAN	1372656585	1671961422	0.284571	60.9932
RPB1_HUMAN	1.34601e+08	1.63985e+08	0.284877	54.2931
RM04_HUMAN	1.85318e+07	2.25787e+07	0.284958	48.572
SYLC_HUMAN	501427828	6.11139e+08	0.285459	58.0884
RL7A_HUMAN	1847568949	2252150936	0.285675	61.8516
CDC37_HUMAN	1507150520	1838344076	0.286583	61.2649
MPRI_HUMAN	3.98115e+06	4.85768e+06	0.287081	44.1366
U3IP2_HUMAN	3.09174e+07	3.77249e+07	0.287098	50.0509
OSGEP_HUMAN	1.80352e+07	2.20157e+07	0.287718	48.4963
CYFP2_HUMAN	272820323	3.33231e+08	0.288572	56.3353
PLSL_HUMAN	31219330250	38138369057	0.288804	70.0122
RAB1A_HUMAN	8.0412e+08	9.82666e+08	0.28929	59.455
RANB3_HUMAN	1.44413e+07	1.76505e+07	0.289509	47.8569
NAT10_HUMAN	1.11121e+08	1.35872e+08	0.29011	53.7452
SNAA_HUMAN	2.54312e+08	311043160	0.290513	56.1346
ARC1A_HUMAN	3.65687e+07	4.47655e+07	0.291777	50.54
COMD4_HUMAN	1.62492e+07	1.98964e+07	0.292139	48.1999
RNBP6_HUMAN	4.54627e+07	5.56711e+07	0.292247	51.1686
CAPZB_HUMAN	5.19895e+08	6.36793e+08	0.292602	58.1999
MARE1_HUMAN	3.20667e+08	3.92975e+08	0.293361	56.8064
PSA_HUMAN	2.45341e+08	3.0079e+08	0.293972	56.0344
DTD1_HUMAN	1.94011e+07	2.37896e+07	0.294196	48.7135
ILEU_HUMAN	2.82892e+08	3.46885e+08	0.294209	56.4456
SFPQ_HUMAN	1222999658	1499764907	0.294312	60.6699
H90B4_HUMAN	1.4181e+08	1.73916e+08	0.294434	54.4532
GSHB_HUMAN	2.66304e+07	3.26605e+07	0.29447	49.6276
COPB_HUMAN	2.9946e+08	3.6727e+08	0.294475	56.6101
ARP2_HUMAN	1452587203	1782854276	0.295564	61.1675
T2EA_HUMAN	5.81415e+06	7.13729e+06	0.295808	45.2381
MDHC_HUMAN	1922591389	2360283467	0.295908	61.9767
HECD1_HUMAN	2.07346e+07	2.54588e+07	0.296123	48.9072
RT25_HUMAN	2.0152e+07	2.47633e+07	0.297284	48.8261
F8W7C6_HUMAN	1.47118e+08	180935668	0.298502	54.5633
MDC1_HUMAN	9.6368e+06	1.18556e+07	0.298948	46.6992
TR150_HUMAN	3.21768e+08	3.95984e+08	0.299423	56.8223
SF3B2_HUMAN	5.01081e+08	6.16786e+08	0.299727	58.1007
ECHB_HUMAN	1024514834	1261914365	0.300673	60.1653
GNL3_HUMAN	4.09981e+06	5.05124e+06	0.301081	44.2353
SMU1_HUMAN	7.45731e+07	9.18924e+07	0.301289	52.6056
HTR5B_HUMAN	1.11903e+06	1.37908e+06	0.301458	40.4891
NCF1_HUMAN	5.05342e+07	6.22906e+07	0.301755	51.4833
ANM1_HUMAN	2.10062e+08	2.58939e+08	0.3018	55.5943
BPTF_HUMAN	1.08202e+07	1.33389e+07	0.301912	47.0364
PPIA_HUMAN	3596617344	4434008143	0.301971	63.79
ISOC1_HUMAN	7.6711e+07	9.45961e+07	0.302347	52.6882
GLOD4_HUMAN	2.34071e+08	2.88671e+08	0.302478	55.9072
SAFB1_HUMAN	2.07995e+08	2.56624e+08	0.303105	55.5671
NDUA2_HUMAN	2.42946e+07	2.99775e+07	0.303249	49.3715
CMC1_HUMAN	1.09457e+08	1.35117e+08	0.303839	53.7154
RS18_HUMAN	134677381	1.66294e+08	0.304226	54.3141
PSA2_HUMAN	4.13271e+08	5.10558e+08	0.304987	57.55
SRP72_HUMAN	5.77007e+07	7.12883e+07	0.305076	51.8692
CYFP1_HUMAN	3.02794e+08	3.74134e+08	0.30522	56.6527
GSTO1_HUMAN	4.7146e+08	5.82648e+08	0.30549	57.9306
UGPA_HUMAN	4.13197e+08	5.10826e+08	0.306002	57.5505
SCPDL_HUMAN	3.62772e+07	4.48699e+07	0.306685	50.5318
DHB7_HUMAN	1.2197e+06	1.50881e+06	0.306893	40.7431
SYIM_HUMAN	4.16664e+07	5.15492e+07	0.307066	50.9318
SGTB_HUMAN	5.0773e+06	6.28263e+06	0.307306	44.8586
RRAGC_HUMAN	3.17055e+07	3.92376e+07	0.307501	50.144
PI3R4_HUMAN	1.56427e+07	1.93674e+07	0.308135	48.1061
TXTP_HUMAN	1.84001e+08	2.27832e+08	0.308256	55.2185
LIMS1_HUMAN	1.12685e+07	1.3955e+07	0.308488	47.1601
MAK16_HUMAN	5.72769e+07	7.09347e+07	0.30854	51.8514
EI2BG_HUMAN	3.23154e+07	4.00255e+07	0.308695	50.2001
GDIB_HUMAN	6922330358	8577316587	0.309269	65.6865
AIBP_HUMAN	1.04538e+08	1.29545e+08	0.309423	53.5883
P53_HUMAN	2.06023e+07	2.55383e+07	0.309854	48.9025
MSI2H_HUMAN	8.56253e+07	1.06152e+08	0.310018	53.0131
DCTN6_HUMAN	5.26326e+06	6.52666e+06	0.310388	44.9654
PTPA_HUMAN	8.47535e+07	1.05116e+08	0.310632	52.9842
SMAP_HUMAN	7.82396e+06	9.70399e+06	0.310678	46.1096
RM38_HUMAN	4.67938e+07	5.80392e+07	0.310708	51.2703
NFKB1_HUMAN	1.4294e+07	1.77301e+07	0.31079	47.8486
GDIA_HUMAN	2732838235	3390331127	0.311026	63.0065
TIF1B_HUMAN	7.01764e+08	8.70712e+08	0.311208	59.084
HCFC1_HUMAN	2.82417e+07	3.50423e+07	0.311271	49.8139
RB11B_HUMAN	5.28905e+07	6.57135e+07	0.313181	51.6262
NDUA3_HUMAN	8.08048e+06	1.00443e+07	0.313871	46.2059
DHB12_HUMAN	4.9641e+08	6.17133e+08	0.314049	58.088
SRPRB_HUMAN	4.89876e+07	6.09366e+07	0.314893	51.4067
DCTN2_HUMAN	4.3612e+08	5.42837e+08	0.315793	57.7161
AP1B1_HUMAN	2.37807e+08	2.9602e+08	0.315907	55.9663
STX12_HUMAN	1.56476e+07	1.94793e+07	0.316003	48.1149
WASP_HUMAN	1.69563e+08	2.11216e+08	0.316898	54.9914
HYOU1_HUMAN	4.23091e+08	5.27044e+08	0.316956	57.6297
PLEC_HUMAN	1.48495e+08	1.85067e+08	0.317628	54.6093
NCKPL_HUMAN	8.41185e+07	1.04893e+08	0.318426	52.9703
TBA4A_HUMAN	7.67107e+08	956618315	0.318516	59.3482
ZN326_HUMAN	1.69559e+07	2.11793e+07	0.320864	48.3514
CPT2_HUMAN	2.11149e+07	2.63764e+07	0.320988	48.9845
DOCK5_HUMAN	1.78932e+07	2.23546e+07	0.321162	48.507
MEP50_HUMAN	1.11667e+08	1.39513e+08	0.3212	53.7904
MSMO1_HUMAN	8.04071e+06	1.00485e+07	0.321587	46.1994
NDUA9_HUMAN	9.22925e+07	1.15437e+08	0.322825	53.2422
TIM14_HUMAN	3.72686e+06	4.6634e+06	0.32342	43.9825
RPR1B_HUMAN	8.53637e+07	1.06852e+08	0.323913	53.0182
ACACA_HUMAN	3.43145e+08	4.29533e+08	0.323947	57.0324
ARHG1_HUMAN	2.52004e+07	3.1547e+07	0.324057	49.4979
SND1_HUMAN	1022505268	1280075424	0.324121	60.183
SYFA_HUMAN	2.3573e+08	2.952e+08	0.324556	55.9497
CAZA1_HUMAN	1130494917	1415707170	0.324568	60.4732
SRP68_HUMAN	2.5155e+07	3.15051e+07	0.324743	49.4934
LARP1_HUMAN	1.2429e+08	1.55768e+08	0.325692	54.104
NTF2_HUMAN	1.44004e+08	1.80476e+08	0.325699	54.5288
FKB1A_HUMAN	8.53166e+07	1.06925e+08	0.325706	53.0184
CAPR1_HUMAN	9.38114e+07	1.17575e+08	0.325751	53.2923
RINI_HUMAN	2.23053e+08	2.79685e+08	0.326417	55.792
RT27_HUMAN	5.5258e+07	6.93012e+07	0.326697	51.7661
RS29_HUMAN	7.32329e+07	9.18475e+07	0.326748	52.5787
STRBP_HUMAN	1.18808e+08	1.49104e+08	0.327688	53.9758
UK114_HUMAN	2.11535e+07	2.65654e+07	0.328653	48.9974
ARPC2_HUMAN	1404827574	1764460542	0.328834	61.1043
NDUA4_HUMAN	4.60092e+07	5.77987e+07	0.329115	51.24
RM13_HUMAN	2.06979e+07	2.60034e+07	0.329211	48.9352
MTOR_HUMAN	7.69063e+07	9.6638e+07	0.329488	52.7227
VATH_HUMAN	9.45284e+07	1.1884e+08	0.330195	53.3187
RWDD4_HUMAN	1.21356e+07	1.52596e+07	0.33047	47.396
CALR_HUMAN	2193875485	2758802009	0.33056	62.3922
NDUS3_HUMAN	1.21442e+08	1.52851e+08	0.331854	54.0432
GNAI3_HUMAN	4.20827e+07	5.29699e+07	0.331943	50.9854
RM55_HUMAN	3.80718e+06	4.7923e+06	0.331996	44.0526
RPF2_HUMAN	4.65752e+07	5.86267e+07	0.331997	51.2781
FAS_HUMAN	7876485631	9916165963	0.33223	66.082
Q53FE8_HUMAN	1.88552e+07	2.37455e+07	0.332688	48.6696
GTF2I_HUMAN	1.94912e+08	2.45496e+08	0.332872	55.4094
PLEK_HUMAN	7.62847e+08	9.60859e+08	0.332931	59.3466
HAP28_HUMAN	1.0719e+08	1.35049e+08	0.333309	53.6845
IPP2M_HUMAN	3.391e+06	4.27412e+06	0.333918	43.7205
IF6_HUMAN	3.63644e+08	4.58557e+08	0.334574	57.2105
SYAP1_HUMAN	1.997e+07	2.51976e+07	0.335454	48.8381
CK073_HUMAN	6.30246e+06	7.95241e+06	0.335477	45.5104
CB043_HUMAN	9.90116e+06	1.24937e+07	0.335533	46.8139
NGDN_HUMAN	5.11089e+06	6.44976e+06	0.335671	44.906
OTUB1_HUMAN	4.0105e+08	5.06615e+08	0.33711	57.4955
ARP3B_HUMAN	4.08832e+08	5.16841e+08	0.338212	57.5521
PRP31_HUMAN	7.4244e+07	9.38597e+07	0.338232	52.6298
PSAL_HUMAN	2.22572e+08	2.81437e+08	0.338536	55.7979
CPNE1_HUMAN	6.16388e+07	7.79435e+07	0.33859	52.0933
HCD2_HUMAN	462127379	5.8446e+08	0.338814	57.9062
PRS4_HUMAN	3.51163e+08	4.44621e+08	0.340435	57.1156
ECH1_HUMAN	4.88954e+08	619270470	0.340872	58.0711
COPZ1_HUMAN	2.35205e+06	2.97959e+06	0.341195	42.6722
PARK7_HUMAN	2004504371	2541525106	0.342449	62.1436
AMPM1_HUMAN	8.97869e+07	113846984	0.342519	53.1825
ARPC3_HUMAN	9.17764e+08	1163699658	0.342523	59.8896
ERLN1_HUMAN	4.95017e+06	6.27817e+06	0.342867	44.821
NHRF1_HUMAN	2.09983e+07	2.66347e+07	0.343034	48.9906
NDUS2_HUMAN	2.33243e+08	2.95862e+08	0.343089	55.9376
Q9UQM3_HUMAN	2.14434e+07	2.72041e+07	0.34329	49.0513
KCAB2_HUMAN	3.98831e+07	5.05989e+07	0.343328	50.8419
A6MUU8_HUMAN	2.54814e+06	3.23392e+06	0.343837	42.9059
SUCB2_HUMAN	2.69552e+08	3.42176e+08	0.344171	56.3562
PR40A_HUMAN	7.25764e+07	9.21398e+07	0.344325	52.5703
UFM1_HUMAN	5.21762e+07	6.62763e+07	0.345101	51.6189
MTAP_HUMAN	2.23172e+08	2.83677e+08	0.346095	55.8133
AP2B1_HUMAN	1.37975e+07	1.75393e+07	0.346185	47.782
B4DVS4_HUMAN	1.07751e+07	1.36973e+07	0.346195	47.0686
VPS4B_HUMAN	4.35267e+07	5.5349e+07	0.346655	51.0975
ANM5_HUMAN	1.13508e+08	1.44349e+08	0.346766	53.8632
FIGL1_HUMAN	4.09503e+07	5.21081e+07	0.347636	50.9224
K6PF_HUMAN	2.61903e+08	3.3329e+08	0.347748	56.2767
PGRC2_HUMAN	2.08799e+07	2.65724e+07	0.347815	48.979
DX39B_HUMAN	616316426	7.84649e+08	0.348375	58.7466
GCN1L_HUMAN	1172591442	1492899436	0.348417	60.6025
NPM_HUMAN	4338763640	5524955691	0.348679	64.378
GMIP_HUMAN	4.22515e+07	5.38323e+07	0.34947	51.0145
PDXK_HUMAN	6.99902e+06	8.91792e+06	0.349554	45.827
AK1BF_HUMAN	6.09942e+07	7.77239e+07	0.349688	52.074
OSTF1_HUMAN	2.50976e+08	3.19982e+08	0.350442	56.1564
ARLY_HUMAN	2.22475e+06	2.83849e+06	0.351479	42.5219
DC1I2_HUMAN	6.68143e+07	8.53574e+07	0.353359	52.3407
E1NZA1_HUMAN	1.98885e+07	2.54144e+07	0.353716	48.8446
DDX46_HUMAN	1.30379e+08	1.66655e+08	0.354155	54.2704
SYCM_HUMAN	3.64787e+07	4.66297e+07	0.354193	50.5953
DOCK1_HUMAN	1.43494e+06	1.83556e+06	0.355227	41.2603
IGLL5_HUMAN	7.20483e+06	9.21639e+06	0.355236	45.9163
AP3M1_HUMAN	137087011	1.75374e+08	0.355346	54.4164
B4E0R1_HUMAN	5.45618e+07	6.9846e+07	0.356285	51.7591
MRE11_HUMAN	7.66614e+07	9.81496e+07	0.356482	52.7405
RD23B_HUMAN	1.42031e+08	1.81842e+08	0.356485	54.5197
FETA_HUMAN	1.0845e+08	1.38865e+08	0.356657	53.7416
BMS1_HUMAN	7.88925e+07	1.01023e+08	0.356722	52.8235
AP1G1_HUMAN	5.8977e+07	7.55311e+07	0.35692	51.9842
COPD_HUMAN	332972846	4.26736e+08	0.357939	56.9796
PSD12_HUMAN	3.25381e+08	4.17288e+08	0.358914	56.914
SF01_HUMAN	1.01544e+08	1.30314e+08	0.359883	53.555
MIRO2_HUMAN	2.26413e+07	2.90588e+07	0.360016	49.2249
FUBP2_HUMAN	5.07629e+08	6.51644e+08	0.36031	58.1987
CAZA2_HUMAN	1.35352e+08	1.73861e+08	0.361221	54.3855
BLMH_HUMAN	2.67203e+08	343553849	0.3626	56.3493
IF4G2_HUMAN	8.93849e+07	114934627	0.36271	53.1898
SPT6H_HUMAN	6.05824e+07	7.79056e+07	0.362828	52.0676
GNA12_HUMAN	1.65525e+08	2.12911e+08	0.363198	54.9681
ARC1B_HUMAN	4.97684e+08	6.40159e+08	0.363201	58.1445
RPIA_HUMAN	1.23925e+08	1.59402e+08	0.363202	54.133
TSTD1_HUMAN	5.42281e+06	6.97842e+06	0.363861	45.1051
SRSF4_HUMAN	1.42557e+08	1.83644e+08	0.365371	54.5393
ATIF1_HUMAN	4.85117e+07	6.25061e+07	0.365663	51.4293
DOCK2_HUMAN	6.42105e+08	8.27962e+08	0.366756	58.8832
HIBCH_HUMAN	208060214	2.68299e+08	0.366841	55.6317
ARP3_HUMAN	3647991937	4705393189	0.367213	63.8961
B4DG45_HUMAN	2.62158e+06	3.3822e+06	0.367527	43.0115
RL32_HUMAN	4.51481e+08	5.82587e+08	0.367808	57.868
ZRAB2_HUMAN	1.90026e+07	2.45235e+07	0.367973	48.7274
CD19_HUMAN	2.29751e+06	2.96511e+06	0.368009	42.6313
SNUT1_HUMAN	2.4728e+07	3.19164e+07	0.368151	49.4874
CPSF6_HUMAN	4.8866e+07	6.30842e+07	0.368448	51.4531
DEOC_HUMAN	2.26156e+07	2.92e+07	0.368647	49.2303
E9PAU2_HUMAN	1.36304e+07	1.7599e+07	0.368671	47.7693
EMAL4_HUMAN	9.30297e+07	1.20156e+08	0.369144	53.3115
RL21_HUMAN	8.40542e+08	1085741343	0.369288	59.6628
ZCH18_HUMAN	1.38487e+07	1.78897e+07	0.369379	47.8159
PARN_HUMAN	4.27401e+07	5.52373e+07	0.370054	51.0682
ECHA_HUMAN	5.24826e+08	6.78469e+08	0.370444	58.305
MY18A_HUMAN	5.64332e+07	7.29626e+07	0.370614	51.8707
DYHC1_HUMAN	2810699926	3634174289	0.370698	63.1473
NUP53_HUMAN	1.07373e+07	1.38856e+07	0.370968	47.0832
FLOT1_HUMAN	1.11748e+08	1.44529e+08	0.371114	53.8425
EMD_HUMAN	3.45223e+07	4.46518e+07	0.371191	50.4532
AIMP1_HUMAN	144382603	1.86805e+08	0.371635	54.5823
PUR8_HUMAN	2.1168e+08	273883917	0.371682	55.6863
DCNL1_HUMAN	6.18285e+07	8.00076e+07	0.371864	52.1354
FA98B_HUMAN	6.62402e+07	8.57203e+07	0.371931	52.3343
VATB1_HUMAN	9.06959e+07	1.17418e+08	0.372547	53.2416
AP3D1_HUMAN	1.10638e+08	143308579	0.373283	53.8158
ROA0_HUMAN	2.4437e+08	3.16659e+08	0.373864	56.1028
CE051_HUMAN	6.99973e+06	9.07252e+06	0.374204	45.8519
UFC1_HUMAN	5.56648e+07	7.21951e+07	0.375135	51.8357
RT36_HUMAN	2.07153e+07	2.68731e+07	0.375467	48.9839
RT22_HUMAN	5.79685e+07	7.52062e+07	0.375581	51.9531
PHF14_HUMAN	3.08842e+06	4.00933e+06	0.376493	43.4934
PSMD5_HUMAN	1.34143e+08	1.74319e+08	0.377953	54.3763
NDUS1_HUMAN	1.38249e+08	1.79891e+08	0.379858	54.4652
RISC_HUMAN	4.66278e+06	6.06811e+06	0.380058	44.6856
RM33_HUMAN	6.19342e+06	8.06176e+06	0.380358	45.505
RS14_HUMAN	1.02306e+08	1.33235e+08	0.381081	53.5977
RENT2_HUMAN	4.28176e+07	5.57741e+07	0.381391	51.0848
RT28_HUMAN	2.29916e+07	29952231	0.381558	49.2908
WASH7_HUMAN	1.84611e+07	2.40537e+07	0.38177	48.6577
AMPM2_HUMAN	6.57153e+07	8.5633e+07	0.381936	52.3214
ELP1_HUMAN	8.34115e+07	1.08718e+08	0.382273	53.0098
TFIP8_HUMAN	1.43818e+07	1.87552e+07	0.383043	47.9385
ARK72_HUMAN	3.03559e+08	3.95947e+08	0.383328	56.7381
PPCE_HUMAN	9.73836e+07	1.27029e+08	0.383407	53.4578
SC22B_HUMAN	2.02833e+08	2.64606e+08	0.383554	55.575
CTBP1_HUMAN	1.88763e+08	2.4628e+08	0.383725	55.3677
MOES_HUMAN	9.97966e+08	1302106076	0.383784	60.1726
GAR1_HUMAN	9.07954e+07	1.18517e+08	0.384398	53.2566
SERF2_HUMAN	2.59494e+06	3.388e+06	0.384736	42.9993
RM47_HUMAN	2.82037e+07	3.68245e+07	0.384783	49.8835
DCTN1_HUMAN	1.76971e+08	231171001	0.385447	55.1833
DOPD_HUMAN	1.29219e+07	1.68851e+07	0.385923	47.6326
RS19_HUMAN	4.0504e+07	5.29427e+07	0.386367	50.9295
RL18_HUMAN	1840273202	2410797650	0.389591	61.9441
ITPR1_HUMAN	1.42543e+08	1.86757e+08	0.389765	54.5634
PRDX6_HUMAN	2198511029	2881189947	0.390138	62.4579
VINC_HUMAN	2311005985	3029782187	0.390693	62.6024
ROCK1_HUMAN	6.93407e+07	9.09577e+07	0.391493	52.4859
CSTF2_HUMAN	2.19463e+07	2.87896e+07	0.391567	49.1665
LCAP_HUMAN	1.3337e+08	1.75028e+08	0.392152	54.3739
PSMD4_HUMAN	2.70766e+08	3.55553e+08	0.393019	56.418
AT12A_HUMAN	1.75603e+07	2.30648e+07	0.393372	48.525
AL9A1_HUMAN	9.76127e+07	1.28219e+08	0.393466	53.4746
RD23A_HUMAN	3.7808e+07	4.97023e+07	0.39462	50.739
PCYOX_HUMAN	5.14352e+07	6.76804e+07	0.395983	51.6285
FNBP1_HUMAN	4.03196e+07	5.30545e+07	0.395993	50.9259
CCD25_HUMAN	129075382	1.69851e+08	0.396053	54.2833
ITB2_HUMAN	146398555	1.92662e+08	0.396172	54.6468
AMPL_HUMAN	1354677898	1782822848	0.396213	61.0668
ECHD1_HUMAN	1.18662e+08	1.56183e+08	0.39638	54.0409
RASH_HUMAN	5.24622e+07	6.90573e+07	0.396514	51.6861
OSBP1_HUMAN	4.88376e+07	6.43168e+07	0.397205	51.4802
PRDX2_HUMAN	3693962799	4864928978	0.397249	63.9623
XPP1_HUMAN	7.29377e+07	9.60703e+07	0.397426	52.6377
F120A_HUMAN	5.24407e+07	6.9131e+07	0.398645	51.687
ACTN1_HUMAN	3.98346e+08	5.25219e+08	0.398898	57.5378
MTA1_HUMAN	1.13642e+07	1.49895e+07	0.399454	47.2754
UBP11_HUMAN	1.14319e+07	1.50837e+07	0.399932	47.2931
GLRX1_HUMAN	9.68925e+07	127862122	0.400131	53.4599
DIAP1_HUMAN	2.71884e+07	3.58918e+07	0.400663	49.7936
F8VWT9_HUMAN	887294	1.17153e+06	0.400914	39.919
COMD2_HUMAN	9.5324e+06	1.2591e+07	0.401488	46.7703
PGES2_HUMAN	5.16712e+07	6.82765e+07	0.402027	51.6477
FAF2_HUMAN	7.32747e+06	9.68344e+06	0.402204	46.012
RBP56_HUMAN	5.49807e+07	7.2671e+07	0.402457	51.8273
HVCN1_HUMAN	8.77728e+07	1.16015e+08	0.402464	53.177
UN45A_HUMAN	2.3127e+07	3.05758e+07	0.402813	49.329
TCRG1_HUMAN	1.0487e+08	1.38696e+08	0.40332	53.6914
LEUK_HUMAN	3.22387e+06	4.26511e+06	0.403792	43.6445
PA1B2_HUMAN	1.30359e+08	1.72498e+08	0.404093	54.3199
SPEE_HUMAN	2.57683e+08	3.40989e+08	0.40413	56.2862
RB12B_HUMAN	8.08523e+06	1.07016e+07	0.404458	46.2982
PSB1_HUMAN	6.49265e+08	8.59394e+08	0.404513	58.953
NONO_HUMAN	1504034331	1991461582	0.40499	61.3774
ANFY1_HUMAN	5.83031e+06	7.7207e+06	0.405158	45.3554
KPCA_HUMAN	1.00693e+07	1.33347e+07	0.405223	46.9321
ODP2_HUMAN	2.06341e+08	2.73332e+08	0.405623	55.6465
COR1A_HUMAN	2750995670	3645457683	0.406146	63.1208
CSK_HUMAN	3.63369e+08	4.81518e+08	0.406152	57.2799
EMAL2_HUMAN	1.4757e+07	1.95553e+07	0.406167	48.036
ODPA_HUMAN	5.13267e+08	6.80553e+08	0.406999	58.2773
TIM8A_HUMAN	1.51709e+07	2.01158e+07	0.407027	48.1166
RT23_HUMAN	3.22763e+07	4.28115e+07	0.407522	50.2955
TPM3L_HUMAN	1.76921e+08	234675935	0.407561	55.2046
PDCD6_HUMAN	5.93213e+07	7.87171e+07	0.408126	52.0522
TSNAX_HUMAN	9.94357e+07	1.31956e+08	0.408222	53.5427
ACADM_HUMAN	3455284687	4586567359	0.40861	63.7809
HNRL1_HUMAN	8.61519e+07	1.14399e+08	0.409125	53.1299
NSDHL_HUMAN	3.5528e+07	4.71883e+07	0.40947	50.5744
ACINU_HUMAN	1.17354e+08	155900482	0.409763	54.0223
ADHX_HUMAN	2.02943e+08	2.69638e+08	0.40995	55.6029
STK4_HUMAN	200331917	266297983	0.410649	55.5663
NDUS7_HUMAN	9.61722e+06	1.27855e+07	0.410816	46.8052
RASF2_HUMAN	9.42437e+07	1.25381e+08	0.411847	53.3916
NIT2_HUMAN	9.64575e+07	1.28373e+08	0.412374	53.4592
FA49B_HUMAN	580769951	7.73331e+08	0.413119	58.6399
ATG4B_HUMAN	1.7101e+07	2.27913e+07	0.414403	48.4696
KAD2_HUMAN	1124954374	1500229466	0.415317	60.5498
SSDH_HUMAN	2.51865e+08	3.35906e+08	0.415405	56.2316
DHPR_HUMAN	1.03846e+08	1.38511e+08	0.415552	53.6753
G6PD_HUMAN	9.32546e+08	1243935209	0.415665	60.0089
PROF1_HUMAN	2.13435e+08	2.84732e+08	0.415812	55.7542
RAP1B_HUMAN	1.93527e+08	2.58196e+08	0.415931	55.4719
SQRD_HUMAN	2.76719e+07	3.69231e+07	0.416103	49.8599
LSP1_HUMAN	1013084316	1352060295	0.416405	60.2486
RDH11_HUMAN	5.94655e+06	7.93661e+06	0.41647	45.4237
COMD3_HUMAN	1.89949e+07	2.53575e+07	0.416804	48.775
TPM1_HUMAN	4.58231e+08	6.1218e+08	0.41788	57.9609
LTOR3_HUMAN	4.77311e+07	6.38013e+07	0.418656	51.4355
RHG01_HUMAN	2.33373e+08	3.11981e+08	0.418822	56.0149
BAX_HUMAN	3.76095e+06	5.02866e+06	0.419078	44.1044
IDHC_HUMAN	1089738562	1457414641	0.419429	60.4621
MYO1E_HUMAN	3.2271e+08	4.31601e+08	0.419461	56.9508
RBGP1_HUMAN	7.46313e+06	9.98437e+06	0.419891	46.0826
VATA_HUMAN	2.72854e+08	3.65255e+08	0.420775	56.4679
VAPB_HUMAN	5.19393e+07	6.95503e+07	0.421229	51.6819
RM37_HUMAN	8.15803e+07	1.09296e+08	0.421953	52.9854
RAP1A_HUMAN	8.11602e+08	1087466334	0.422126	59.6145
TSN_HUMAN	2.80158e+08	3.75433e+08	0.422316	56.5456
TBCC_HUMAN	4.57478e+07	6.13283e+07	0.422851	51.3172
PSB4_HUMAN	3.74742e+08	5.02658e+08	0.42368	57.3863
VTA1_HUMAN	8.39877e+07	112727757	0.424593	53.0719
SUMF2_HUMAN	1.68796e+07	2.26648e+07	0.425179	48.4427
UBP5_HUMAN	2.33638e+08	3.13812e+08	0.425628	56.025
GNAL_HUMAN	2.2754e+07	3.05864e+07	0.426766	49.306
EDC4_HUMAN	2.53298e+07	3.40524e+07	0.426917	49.6156
NDUC2_HUMAN	1.48821e+07	2.00112e+07	0.427224	48.0814
DECR_HUMAN	3.21488e+08	4.32782e+08	0.428874	56.9493
BIG1_HUMAN	1.22845e+08	1.65518e+08	0.430145	54.1747
PTPRC_HUMAN	3477895481	4687674011	0.430658	63.8218
ARHG2_HUMAN	1.10497e+08	1.48938e+08	0.430714	53.8696
EIF3A_HUMAN	1120041550	1510474111	0.431449	60.5533
PSME1_HUMAN	704087504	9.49533e+08	0.431463	59.2138
NHP2_HUMAN	111171176	1.49941e+08	0.431609	53.888
PLCG2_HUMAN	2206463157	2975946899	0.431613	62.5098
DPP3_HUMAN	2.25091e+08	3.03777e+08	0.432506	55.9244
NEP_HUMAN	8.66229e+06	1.16915e+07	0.432639	46.5253
BT3L4_HUMAN	9.61826e+07	1.29822e+08	0.432683	53.4712
COPG2_HUMAN	3.42449e+07	4.63339e+07	0.436178	50.4949
APEX1_HUMAN	1.87093e+08	2.53424e+08	0.437791	55.3962
KDM3B_HUMAN	1.21131e+07	1.64103e+07	0.438034	47.4982
STAP1_HUMAN	3.13028e+07	4.24223e+07	0.438532	50.2381
ACSL3_HUMAN	1.02516e+07	1.38945e+07	0.43866	47.0174
IF4G1_HUMAN	5.88917e+08	7.98442e+08	0.439124	58.7061
CNOT1_HUMAN	1.28623e+08	1.74385e+08	0.43913	54.3163
FAK2_HUMAN	2.69193e+08	3.65037e+08	0.439404	56.4475
CHM2B_HUMAN	3.51731e+06	4.76991e+06	0.439487	43.9316
BCAT2_HUMAN	4.04627e+07	5.48978e+07	0.440154	50.9803
UB2V1_HUMAN	8.28163e+06	1.12578e+07	0.44294	46.4059
HV201_HUMAN	1.14395e+07	1.55584e+07	0.443661	47.3387
TTL12_HUMAN	219158569	298139185	0.444011	55.8588
TPM3_HUMAN	1.89386e+08	2.57956e+08	0.445794	55.4393
GGA2_HUMAN	2.04569e+07	2.78859e+07	0.44695	49.0191
RM09_HUMAN	1.14077e+07	1.55519e+07	0.447087	47.3341
SLTM_HUMAN	3.25176e+07	4.43443e+07	0.447528	50.357
B3KN67_HUMAN	1.79952e+06	2.45435e+06	0.447725	42.0061
QOR_HUMAN	2.40253e+08	3.277e+08	0.447825	56.1278
SHLB1_HUMAN	3.2076e+07	4.37598e+07	0.448111	50.3181
NOMO1_HUMAN	4.80786e+07	6.57266e+07	0.451084	51.4889
ASC_HUMAN	4.21891e+07	5.76838e+07	0.451294	51.112
SLK_HUMAN	2.83286e+07	3.87411e+07	0.451609	49.9631
TBL3_HUMAN	802306	1.0973e+06	0.451735	39.6793
RT21_HUMAN	7.27985e+06	9.95771e+06	0.451906	46.0429
VP13C_HUMAN	2.69764e+08	3.69e+08	0.451923	56.4662
RAC2_HUMAN	5.23517e+08	7.16997e+08	0.45373	58.3811
PTN23_HUMAN	3.68544e+07	5.04839e+07	0.453983	50.7247
RT31_HUMAN	2.2246e+07	3.04785e+07	0.454245	49.2683
PIPNA_HUMAN	1.12532e+08	1.54341e+08	0.455788	53.9473
A4UCS6_HUMAN	1.73092e+07	2.37544e+07	0.456658	48.5467
BIG2_HUMAN	2.56028e+07	3.51386e+07	0.456755	49.6763
RER1_HUMAN	9.35805e+06	1.2849e+07	0.457379	46.7729
HNRPM_HUMAN	1648494723	2264130925	0.457808	61.6948
ACPH_HUMAN	3.13184e+08	430304252	0.458347	56.9032
GAPD1_HUMAN	7.89288e+07	1.08461e+08	0.458549	52.9266
MK14_HUMAN	1.65039e+07	2.26824e+07	0.458765	48.4114
ACSL4_HUMAN	3.79537e+07	5.21623e+07	0.458767	50.8142
RM53_HUMAN	2.3029e+06	3.16554e+06	0.459003	42.729
ICLN_HUMAN	1.54855e+07	2.12896e+07	0.45923	48.2281
NDUS4_HUMAN	2.32045e+07	3.19091e+07	0.459565	49.3954
PX11B_HUMAN	2.45459e+06	3.37627e+06	0.459947	42.914
MBNL1_HUMAN	1.08767e+08	1.49814e+08	0.461928	53.8553
DJC13_HUMAN	9.28618e+07	1.2795e+08	0.462421	53.3996
WDR61_HUMAN	3.25752e+07	4.48884e+07	0.462571	50.3771
MIEN1_HUMAN	8.28954e+06	1.14232e+07	0.462597	46.4283
IDH3A_HUMAN	7.12105e+07	9.81363e+07	0.462698	52.6339
DDTL_HUMAN	8.69261e+07	1.19832e+08	0.463155	53.2097
O95101_HUMAN	282442	389462	0.463531	36.6787
SNX3_HUMAN	5.16852e+07	7.12858e+07	0.463863	51.7104
DHSO_HUMAN	1.71808e+08	2.3717e+08	0.465119	55.1776
B2RDE1_HUMAN	345352723	4.76966e+08	0.465816	57.1928
RS11_HUMAN	6.18072e+08	854284051	0.46694	58.8733
ANXA6_HUMAN	9.75793e+08	1349040691	0.467287	60.1913
DHAK_HUMAN	1.09596e+08	1.51594e+08	0.468014	53.8833
SPG21_HUMAN	2.67924e+06	3.70676e+06	0.468336	43.1751
TIM9_HUMAN	5.90047e+06	8.16703e+06	0.468981	45.4538
CAB39_HUMAN	1.61336e+08	2.23743e+08	0.471777	55.0028
NUCB1_HUMAN	5.50678e+06	7.64019e+06	0.472399	45.258
A8K4T9_HUMAN	4.89033e+06	6.7882e+06	0.473096	44.9161
UBP24_HUMAN	1.68458e+08	2.3388e+08	0.473386	55.129
DC1L1_HUMAN	1.46093e+08	2.02856e+08	0.47357	54.7182
CN37_HUMAN	7.10938e+07	9.87272e+07	0.473724	52.6402
FRK_HUMAN	1.43438e+07	1.992e+07	0.473792	48.0216
ESTD_HUMAN	3.57944e+08	4.97358e+08	0.474548	57.3049
HM13_HUMAN	9.47141e+06	1.31772e+07	0.476388	46.8267
RBM4B_HUMAN	2.81821e+07	3.92273e+07	0.477083	49.9736
PDC6I_HUMAN	394424886	5.49063e+08	0.477222	57.5876
PGM1_HUMAN	3.09587e+08	4.31133e+08	0.477789	56.8893
EEA1_HUMAN	1.63245e+07	2.27361e+07	0.477946	48.399
RASK_HUMAN	2.81394e+07	3.91974e+07	0.478167	49.9703
SMRC2_HUMAN	6.50597e+07	9.07089e+07	0.47948	52.39
DKC1_HUMAN	2.97932e+08	4.16037e+08	0.481729	56.7825
HDHD2_HUMAN	4.69088e+07	6.56293e+07	0.484479	51.4512
ZN207_HUMAN	4.40745e+07	6.16923e+07	0.485147	51.272
RT30_HUMAN	1.02456e+07	1.43473e+07	0.48577	47.0628
ITAL_HUMAN	1.58889e+08	2.22525e+08	0.485943	54.9728
BACH_HUMAN	2.59088e+08	3.6434e+08	0.491843	56.3896
PAMM_HUMAN	6.36768e+07	8.95555e+07	0.492015	52.3405
ODPB_HUMAN	4.32352e+08	6.08298e+08	0.492572	57.8678
LNP_HUMAN	8.36614e+06	1.17731e+07	0.492857	46.4851
3HIDH_HUMAN	1.89509e+08	2.66708e+08	0.492991	55.4884
PEBP1_HUMAN	2645450900	3728926718	0.495247	63.097
MVD1_HUMAN	6.96276e+07	9.81611e+07	0.495493	52.6018
A7L3B_HUMAN	2.94884e+06	4.16205e+06	0.497147	43.4806
MCTS1_HUMAN	1.00395e+08	1.41848e+08	0.498659	53.6609
UBE2O_HUMAN	2.31306e+08	326885075	0.498983	56.0694
LTOR2_HUMAN	1.09939e+07	1.55477e+07	0.499997	47.2804
PGM2_HUMAN	9.57958e+07	1.35543e+08	0.500711	53.5276
PLPP_HUMAN	5.41132e+07	7.67168e+07	0.503562	51.8825
PALD_HUMAN	3.00147e+06	4.25545e+06	0.50364	43.5381
LRRF1_HUMAN	7.20893e+07	1.02218e+08	0.503793	52.7104
NB5R3_HUMAN	2.72417e+08	3.86288e+08	0.503862	56.5463
ATOX1_HUMAN	8.70249e+06	1.23464e+07	0.504591	46.6106
GMPR2_HUMAN	2.56415e+07	3.64157e+07	0.506081	49.73
DHX37_HUMAN	5.44443e+06	7.73433e+06	0.506495	45.2592
MARE2_HUMAN	2.80625e+07	3.99423e+07	0.509275	49.9936
STK3_HUMAN	7.72124e+07	1.09899e+08	0.509277	52.9139
MPP10_HUMAN	8.24706e+06	1.17477e+07	0.51043	46.4613
ANKH1_HUMAN	4.10402e+06	5.85015e+06	0.511438	44.4486
GNPI2_HUMAN	1.53929e+07	2.19472e+07	0.511766	48.2633
THIK_HUMAN	6.27085e+07	8.94302e+07	0.512102	52.3164
FAH2A_HUMAN	5.33887e+07	7.61688e+07	0.512667	51.8527
TF65_HUMAN	7.29598e+06	1.04152e+07	0.51351	46.1109
NB5R1_HUMAN	1.90192e+06	2.71686e+06	0.514485	42.2325
GOGA3_HUMAN	1.4626e+07	2.08993e+07	0.514918	48.119
PDIA4_HUMAN	6.5431e+08	9.3502e+08	0.515023	59.0858
SODC_HUMAN	5.67709e+08	8.12642e+08	0.517468	58.6786
DEN4B_HUMAN	1.39164e+06	1.99437e+06	0.519143	41.3359
TBC9B_HUMAN	4.3521e+06	6.23785e+06	0.519338	44.6259
LXN_HUMAN	2.03003e+07	2.9099e+07	0.519465	49.0695
MYO1G_HUMAN	4.73357e+07	6.79129e+07	0.520758	51.5136
CHTOP_HUMAN	4.01857e+07	5.76772e+07	0.521319	51.0417
SON_HUMAN	4.82738e+07	6.93018e+07	0.521653	51.5711
GILT_HUMAN	7.08035e+07	1.01693e+08	0.522333	52.677
NUDC3_HUMAN	1.01405e+08	1.45879e+08	0.524644	53.7157
ABHDA_HUMAN	1.6394e+07	2.35874e+07	0.524848	48.4582
ERAP1_HUMAN	2.0891e+07	3.00756e+07	0.525709	49.1585
MYO9B_HUMAN	8.6497e+07	124596935	0.526546	53.2588
AATF_HUMAN	9.71891e+06	1.40014e+07	0.526709	46.9514
BAP31_HUMAN	1.07878e+08	1.55451e+08	0.527058	53.8967
TIM13_HUMAN	4.4805e+07	6.4572e+07	0.52725	51.3616
NTPCR_HUMAN	2.9976e+07	4.32486e+07	0.528847	50.2035
UBR4_HUMAN	1.94613e+08	2.80857e+08	0.529229	55.6013
SCRN2_HUMAN	3.06795e+06	4.42871e+06	0.52961	43.6273
NDKB_HUMAN	1.23322e+07	1.7815e+07	0.530661	47.6425
RT11_HUMAN	3.12929e+06	4.52389e+06	0.531728	43.6865
TBCD_HUMAN	1.09295e+07	1.58131e+07	0.53289	47.2963
BASP1_HUMAN	1.43581e+08	2.07847e+08	0.533663	54.7282
URP2_HUMAN	7.76931e+08	1125044230	0.534124	59.6005
UGGG1_HUMAN	7.76477e+08	1124829906	0.534691	59.5994
AAMP_HUMAN	4.01521e+06	5.81858e+06	0.53519	44.4093
KCC1A_HUMAN	6.82349e+07	9.90449e+07	0.537573	52.5856
NSF_HUMAN	1.85948e+08	2.70003e+08	0.53807	55.4787
UTP20_HUMAN	1.17914e+08	1.71477e+08	0.540278	54.1666
EZRI_HUMAN	3823075039	5561713224	0.540796	64.205
OCAD1_HUMAN	2.25807e+07	3.28637e+07	0.5414	49.3986
ERP44_HUMAN	4.26647e+08	6.2108e+08	0.541739	57.8787
BABA1_HUMAN	3.19355e+06	4.6491e+06	0.54179	43.7553
NSF1C_HUMAN	3.39954e+08	4.95253e+08	0.542826	57.2244
CCAR1_HUMAN	2.55698e+07	3.72555e+07	0.54301	49.7589
6PGL_HUMAN	2.44131e+08	3.56281e+08	0.545361	56.2715
SWP70_HUMAN	4.95914e+08	7.23962e+08	0.545825	58.3169
CD052_HUMAN	13449542	1.96387e+07	0.546142	47.9082
SMYD3_HUMAN	5.5392e+07	8.08883e+07	0.546254	51.9926
PP6R3_HUMAN	3.14552e+06	4.59482e+06	0.546709	43.7164
GAK_HUMAN	1.5768e+06	2.30336e+06	0.546744	41.7239
ACAP2_HUMAN	6.71629e+07	9.81237e+07	0.546937	52.5493
SH3L1_HUMAN	332718	486151	0.547106	37.235
B4DVH7_HUMAN	35585780	5.20473e+07	0.548524	50.7181
MEF2B_HUMAN	2.58771e+07	3.78899e+07	0.550134	49.8005
ANX11_HUMAN	4.12105e+08	6.03454e+08	0.550233	57.7871
PKHA2_HUMAN	7.86286e+06	1.1514e+07	0.550264	46.3635
CB39L_HUMAN	8.26608e+07	1.21074e+08	0.550612	53.152
FNBP4_HUMAN	2.24321e+06	3.28621e+06	0.550861	42.7451
5NTC_HUMAN	1.46417e+08	2.14538e+08	0.551153	54.8022
VIP2_HUMAN	1.65473e+07	2.42635e+07	0.552197	48.5124
SCAM1_HUMAN	5.16674e+07	7.57862e+07	0.552681	51.7982
GDE_HUMAN	3.80596e+08	5.58771e+08	0.553998	57.5614
NEMF_HUMAN	1.84917e+07	2.71775e+07	0.555536	48.8363
RBP2_HUMAN	1.12651e+08	1.6559e+08	0.555747	54.0503
DHRS4_HUMAN	6.69009e+06	9.84407e+06	0.557228	45.9044
PDC10_HUMAN	1.05116e+08	1.54751e+08	0.55797	53.8528
NDUAA_HUMAN	3.24593e+07	4.77945e+07	0.55821	50.4625
[truncated: 419 more rows]

## Sheet: day8
UniProt ID	Sum of vista_peak_area_light	Sum of vista_peak_area_heavy	log2ratios	log2product
ANT3_HUMAN	7.83612e+07	67152.1	-10.1885	42.2588
A2MG_HUMAN	6.09826e+08	1.12916e+06	-9.07701	49.2906
ALBU_HUMAN	16528383714	6.43982e+07	-8.00371	59.8847
HBA_HUMAN	1569301589	6.44192e+06	-7.92842	53.1665
K2C1_HUMAN	4851201936	6.1234e+07	-6.30786	58.0435
TRYP_PIGC	29796755500	3.96704e+08	-6.23095	63.3579
FINC_HUMAN	1.47587e+07	197958	-6.22022	41.4099
THRB_HUMAN	1.36946e+07	223320	-5.93835	41.4759
K1C10_HUMAN	3803351998	9.69435e+07	-5.29398	58.3553
ITIH2_HUMAN	3.46121e+08	9.96865e+06	-5.11774	51.6157
TOPK_HUMAN	9.6787e+07	4.0463e+06	-4.58014	48.4765
K1C9_HUMAN	1121467049	5.96363e+07	-4.23305	55.8924
ITIH1_HUMAN	6.05495e+06	347789	-4.12183	40.9375
FANCI_HUMAN	2.66966e+07	1.53391e+06	-4.12137	45.2189
K22E_HUMAN	1870828264	1.2218e+08	-3.9366	57.6655
K1C17_HUMAN	316885	20852	-3.9257	32.6215
CND3_HUMAN	4.54197e+07	3.45133e+06	-3.71809	47.1555
RPTOR_HUMAN	1.93251e+08	1.55408e+07	-3.63635	51.4155
CND1_HUMAN	2.5829e+08	2.10705e+07	-3.6157	52.2731
K1C14_HUMAN	9.87837e+06	904096	-3.44972	43.022
DUT_HUMAN	6.01328e+08	5.92844e+07	-3.34243	54.9847
DYR_HUMAN	3.15442e+07	3.25331e+06	-3.27739	46.5443
VTNC_HUMAN	4.90376e+07	5.30539e+06	-3.20836	47.8864
EPIPL_HUMAN	8.66038e+07	9.48487e+06	-3.19073	49.5451
APOB_HUMAN	9.89534e+07	1.17818e+07	-3.07018	50.0503
CATH_HUMAN	1.56131e+08	1.8673e+07	-3.06374	51.3726
CDK1_HUMAN	7.28311e+07	9.01708e+06	-3.01382	49.2223
RHG35_HUMAN	1.03437e+08	1.29001e+07	-3.0033	50.2451
THBG_HUMAN	3.339e+07	4.57193e+06	-2.86854	47.1173
IMA2_HUMAN	8.72227e+07	1.27568e+07	-2.77344	49.983
SMC4_HUMAN	1.72255e+08	2.5664e+07	-2.74673	51.9732
Q5U071_HUMAN	1.05511e+07	1.62578e+06	-2.69819	43.9636
RIR1_HUMAN	1.26641e+08	1.9541e+07	-2.69617	51.1362
TR112_HUMAN	5.97506e+07	9.95118e+06	-2.58601	49.0789
COR1B_HUMAN	9.85522e+07	1.67494e+07	-2.55678	50.552
SMC2_HUMAN	3.45599e+08	5.93162e+07	-2.5426	54.1864
PCNA_HUMAN	9.08874e+08	1.79179e+08	-2.34268	57.1763
DNLI1_HUMAN	8.06296e+06	1.59921e+06	-2.33395	43.5518
MSH6_HUMAN	1.95001e+08	3.9024e+07	-2.32105	52.7568
PCH2_HUMAN	1.42883e+07	2.9224e+06	-2.28961	45.2471
CETN2_HUMAN	3.39997e+07	7.29161e+06	-2.22121	47.8168
MCM5_HUMAN	402529942	8.806e+07	-2.19254	54.9765
MSH3_HUMAN	3.05898e+07	7.16306e+06	-2.0944	47.6387
GCC2_HUMAN	1.30267e+07	3.16761e+06	-2.04001	45.2299
MCM7_HUMAN	5.09466e+08	1.29048e+08	-1.98108	55.8677
WDHD1_HUMAN	9.83743e+06	2.55317e+06	-1.94599	44.5137
VIR_HUMAN	1.05762e+07	2.74602e+06	-1.94541	44.7232
MCM3_HUMAN	1025779416	2.72668e+08	-1.9115	57.9566
MCM6_HUMAN	7.22619e+08	1.98533e+08	-1.86385	56.9935
MCM4_HUMAN	586081437	1.61735e+08	-1.85747	56.3956
MCM2_HUMAN	7.15831e+08	1.99716e+08	-1.84167	56.9884
FEN1_HUMAN	6.59601e+08	1.93636e+08	-1.76825	56.8258
A16A1_HUMAN	1.86831e+07	5.53955e+06	-1.7539	46.5566
H15_HUMAN	2846619781	8.68743e+08	-1.71225	61.101
CO3_HUMAN	4.0059e+06	1.22492e+06	-1.70943	42.158
TDIF2_HUMAN	2.42497e+07	7.41942e+06	-1.70859	47.3543
AIM1_HUMAN	9.40847e+06	2.98198e+06	-1.65769	44.6734
ANR17_HUMAN	1.01019e+07	3.2242e+06	-1.64762	44.8886
H12_HUMAN	1920701990	6.1635e+08	-1.63981	60.0382
DPOLA_HUMAN	2.40156e+07	7.73736e+06	-1.63406	47.4009
MDN1_HUMAN	4.29836e+08	138627131	-1.63258	55.7258
STAG1_HUMAN	1.89066e+07	6.33029e+06	-1.57855	46.7662
MSH2_HUMAN	1.14693e+08	3.87926e+07	-1.56392	51.9825
SK2L2_HUMAN	2.56868e+08	8.74593e+07	-1.55435	54.3186
HAT1_HUMAN	4.72412e+08	1.6173e+08	-1.54646	56.0845
CDK2_HUMAN	7.29256e+06	2.49689e+06	-1.54629	44.0497
IPO9_HUMAN	2.25191e+08	7.7862e+07	-1.53216	53.961
MTDC_HUMAN	7.2245e+06	2.56243e+06	-1.49538	44.0735
AAAT_HUMAN	3.32508e+07	1.18431e+07	-1.48935	48.4844
SPTA2_HUMAN	3.20351e+07	1.1474e+07	-1.48129	48.385
PPIH_HUMAN	1.27024e+08	4.64257e+07	-1.45211	52.3889
H11_HUMAN	9.62986e+08	3.54812e+08	-1.44046	58.2454
ASNS_HUMAN	3.04614e+08	1.12569e+08	-1.43617	54.9286
SQSTM_HUMAN	1.8429e+07	6.82282e+06	-1.43353	46.8374
H14_HUMAN	6.67973e+07	2.49136e+07	-1.42286	50.5637
NASP_HUMAN	324265069	1.22762e+08	-1.40131	55.1439
RFC4_HUMAN	1.29004e+08	4.89575e+07	-1.39782	52.4879
LAT1_HUMAN	1.96869e+07	7.49237e+06	-1.39374	47.0677
RBBP7_HUMAN	9.29021e+07	3.55826e+07	-1.38454	51.5539
ACYP2_HUMAN	1.06922e+07	4.09538e+06	-1.38449	45.3156
VRK1_HUMAN	5.03873e+07	1.95082e+07	-1.36898	49.8041
HMG3M_HUMAN	7.87322e+06	3.10869e+06	-1.34065	44.4764
B4DE27_HUMAN	7.38063e+06	2.93688e+06	-1.32946	44.3012
STMN1_HUMAN	2059557618	8.21777e+08	-1.32552	60.5539
DDX21_HUMAN	6.75387e+08	2.76729e+08	-1.28724	57.375
RFC2_HUMAN	7.16678e+07	3.06711e+07	-1.22444	50.9652
RFC5_HUMAN	1.35917e+08	5.82429e+07	-1.22257	52.8137
AP3B1_HUMAN	2.94055e+08	126243394	-1.21988	55.0431
RFC3_HUMAN	3.57611e+07	1.54142e+07	-1.21412	48.9696
HXK2_HUMAN	4.32351e+07	1.88139e+07	-1.2004	49.531
PSD13_HUMAN	8.45588e+08	3.68732e+08	-1.19738	58.1134
8ODP_HUMAN	5.62246e+07	2.47871e+07	-1.18161	50.3078
GFPT1_HUMAN	2.24439e+07	9.98006e+06	-1.1692	47.6704
NOG1_HUMAN	3.19247e+07	1.42973e+07	-1.15893	48.6974
CBX5_HUMAN	6.49072e+06	2.91683e+06	-1.15398	44.1059
RIF1_HUMAN	1.42798e+06	642505	-1.1522	39.7389
DPOD4_HUMAN	5.92907e+06	2.66806e+06	-1.15201	43.8467
LEG1_HUMAN	1.85259e+08	8.39582e+07	-1.1418	53.7881
EPN4_HUMAN	2.96668e+06	1.36812e+06	-1.11665	41.8842
INO1_HUMAN	3.70989e+07	1.71366e+07	-1.1143	49.1754
H31T_HUMAN	13165448566	6082806587	-1.11395	66.1181
RAB18_HUMAN	2.00377e+07	9.28307e+06	-1.11004	47.4024
OAT_HUMAN	1.57089e+08	7.30259e+07	-1.1051	53.3489
HMGB3_HUMAN	6.31791e+07	2.93873e+07	-1.10426	50.7216
H4_HUMAN	51195045535	24271415909	-1.07675	70.0738
ACTN2_HUMAN	100969005	4.7916e+07	-1.07533	52.1033
PSMG2_HUMAN	1.61733e+07	7.67894e+06	-1.07464	46.8196
H2AX_HUMAN	4.5385e+07	2.18743e+07	-1.05298	49.8184
RRMJ3_HUMAN	1.65451e+07	7.99522e+06	-1.0492	46.9106
VMA21_HUMAN	2.61044e+06	1.26869e+06	-1.04095	41.5908
MTA3_HUMAN	3.85665e+07	1.89287e+07	-1.02677	49.3749
HMCS1_HUMAN	2.40388e+08	1.18619e+08	-1.01903	54.6625
HN1L_HUMAN	4.01487e+07	1.99838e+07	-1.00652	49.5112
HMGB2_HUMAN	1157798531	581772818	-0.992856	59.2246
S4A7_HUMAN	2.15111e+07	1.08368e+07	-0.989141	47.728
ELF1_HUMAN	1.97123e+07	9.93266e+06	-0.988843	47.4763
DNMT1_HUMAN	1149115195	5.81483e+08	-0.982715	59.213
ALDOC_HUMAN	1775235065	9.07991e+08	-0.96726	60.4835
TOP2A_HUMAN	5.2862e+08	2.71725e+08	-0.960084	56.9952
GUAA_HUMAN	9.20339e+07	4.73999e+07	-0.957282	51.954
ALDOA_HUMAN	8298438973	4285987156	-0.953212	64.9472
STAG2_HUMAN	7.92391e+06	4.0959e+06	-0.952032	44.8835
PSMG1_HUMAN	7.57241e+07	3.93329e+07	-0.945017	51.4035
WDR43_HUMAN	1.10449e+06	575227	-0.941176	39.2087
E41L2_HUMAN	8.30738e+07	4.33075e+07	-0.939775	51.676
KCY_HUMAN	3.77698e+08	1.97127e+08	-0.938108	56.0472
HTR5B_HUMAN	9.77204e+06	5.10222e+06	-0.937533	45.5029
HNRPF_HUMAN	7.84639e+08	4.11029e+08	-0.93279	58.1621
H2A1D_HUMAN	6.90228e+08	3.6364e+08	-0.924562	57.8004
DEK_HUMAN	3.32472e+08	1.7541e+08	-0.922503	55.6948
BOP1_HUMAN	1.52008e+08	8.03071e+07	-0.920545	53.4386
FKBP5_HUMAN	7.76035e+06	4.13553e+06	-0.908051	44.8673
XPO2_HUMAN	2536723017	1358591683	-0.900854	61.5798
SMC1A_HUMAN	1.79831e+08	9.67066e+07	-0.894957	53.9492
CELF1_HUMAN	2.72186e+07	1.47072e+07	-0.888072	48.5081
H2A1B_HUMAN	24034533730	13029752666	-0.883299	68.0855
H2B1A_HUMAN	12723260457	6932454662	-0.87603	66.2575
CX6A1_HUMAN	7.7195e+07	4.22391e+07	-0.869929	51.5341
TPM4_HUMAN	1.77194e+07	9.69695e+06	-0.869731	47.2879
PIN4_HUMAN	9.23725e+07	5.05721e+07	-0.869121	52.0528
H2A1A_HUMAN	14043435102	7689128505	-0.869004	66.5493
FDFT_HUMAN	2.7764e+08	1.53258e+08	-0.857251	55.24
F2Z2U4_HUMAN	400176	221710	-0.851963	36.3686
PB1_HUMAN	3.12522e+07	1.74048e+07	-0.844471	48.9504
H2A2B_HUMAN	2.43711e+08	1.36398e+08	-0.837345	54.8838
H2B1C_HUMAN	2338195916	1311452781	-0.83423	61.4113
COX7R_HUMAN	413103	231793	-0.833666	36.4786
GBRL2_HUMAN	3.94771e+08	2.21964e+08	-0.83069	56.2822
HEM6_HUMAN	1.63927e+07	9.22153e+06	-0.829977	47.1031
H2B1B_HUMAN	16890295533	9514745308	-0.827958	67.123
RFC1_HUMAN	9.27523e+06	5.23657e+06	-0.82476	45.4651
KTHY_HUMAN	2.01294e+07	1.14183e+07	-0.817957	47.7077
LYRIC_HUMAN	2.89593e+07	1.64576e+07	-0.815276	48.7598
DDX5_HUMAN	8.70849e+08	4.96582e+08	-0.81039	58.5853
CUX1_HUMAN	1.477e+07	8.46916e+06	-0.802378	46.83
SMC3_HUMAN	3.47167e+08	2.00832e+08	-0.78964	55.9525
KBTB8_HUMAN	2.09968e+07	1.21469e+07	-0.789583	47.8577
CYBP_HUMAN	8.2086e+08	4.75693e+08	-0.787104	58.438
PDXD1_HUMAN	1.52707e+07	8.93265e+06	-0.773609	46.9549
ODPAT_HUMAN	1.56176e+08	9.14279e+07	-0.772465	53.6647
HGB1A_HUMAN	1934879026	1133259536	-0.771765	60.9274
DDX3X_HUMAN	2.42552e+07	1.42795e+07	-0.764344	48.2992
RL22L_HUMAN	1.90804e+07	1.1257e+07	-0.761265	47.6099
PDS5B_HUMAN	1.20151e+08	7.12172e+07	-0.754557	52.926
DPH5_HUMAN	6.74756e+06	4.00309e+06	-0.753252	44.6186
CASP6_HUMAN	8.81329e+06	5.24699e+06	-0.748191	45.3943
SMHD1_HUMAN	112684800	6.71913e+07	-0.745947	52.7495
MTA2_HUMAN	5.24229e+07	3.13456e+07	-0.741935	50.5455
AN32E_HUMAN	4.62723e+08	277646051	-0.736902	56.8342
BAZ1A_HUMAN	1.65531e+07	9.94708e+06	-0.734758	47.2264
PSIP1_HUMAN	6.11643e+07	3.68013e+07	-0.732933	50.9994
RAD21_HUMAN	4.36747e+07	2.63069e+07	-0.731358	50.0292
NOL7_HUMAN	6.23072e+07	3.76809e+07	-0.725565	51.0602
RBBP4_HUMAN	1083985535	6.57103e+08	-0.722154	59.3052
PCM1_HUMAN	1.49434e+07	9.06413e+06	-0.721272	46.9447
PSME4_HUMAN	1.33054e+08	8.07751e+07	-0.720034	53.2548
NSE1_HUMAN	5.91779e+06	3.61719e+06	-0.710187	44.2831
SMCA1_HUMAN	92292778	5.64195e+07	-0.710023	52.2094
TNPO3_HUMAN	7.87185e+07	4.8177e+07	-0.708358	51.752
DBPA_HUMAN	1005401898	6.15994e+08	-0.706784	59.1035
TBB5_HUMAN	10533444543	6487216773	-0.699306	65.8892
LAP2B_HUMAN	8.8136e+07	5.44408e+07	-0.695045	52.0914
GRAP_HUMAN	2.27029e+07	1.40384e+07	-0.693495	48.1792
XPO5_HUMAN	6.69462e+07	4.14283e+07	-0.692387	51.3006
SERC_HUMAN	4.2432e+08	2.6322e+08	-0.688888	56.6323
NDUAB_HUMAN	1.15347e+08	7.15676e+07	-0.688604	52.8742
HMGB1_HUMAN	1143763525	7.09849e+08	-0.688205	59.4941
GLYM_HUMAN	1680610988	1052436018	-0.675253	60.6174
GLYC_HUMAN	2.9487e+08	1.85058e+08	-0.6721	55.5989
PTMA_HUMAN	5.2732e+08	331260726	-0.670712	57.2775
K2C6B_HUMAN	6.07698e+06	3.83293e+06	-0.664907	44.4049
PYR1_HUMAN	2137779325	1349677246	-0.663498	61.3234
ARL3_HUMAN	3.68912e+07	2.32923e+07	-0.663423	49.6101
MRT4_HUMAN	6.92615e+07	4.37336e+07	-0.663311	51.4278
HS90B_HUMAN	4983756665	3153481010	-0.660288	63.7689
SRSF5_HUMAN	5.63786e+07	3.56826e+07	-0.659926	50.8374
SSRP1_HUMAN	2.26178e+08	1.44326e+08	-0.64813	54.8576
PPID_HUMAN	7.08686e+07	4.52227e+07	-0.648101	51.5092
B4DRT3_HUMAN	2.03065e+08	1.30486e+08	-0.638042	54.5567
RAB30_HUMAN	1.4259e+07	9.16616e+06	-0.637481	46.8933
NUP54_HUMAN	1.75398e+07	1.12856e+07	-0.636149	47.4921
NCBP2_HUMAN	1.789e+07	1.15117e+07	-0.636045	47.5493
BAF_HUMAN	2.50112e+08	1.6173e+08	-0.628984	55.167
DHX37_HUMAN	1.80302e+07	1.16643e+07	-0.62832	47.5795
LRP1_HUMAN	2.68518e+07	1.73785e+07	-0.627719	48.7293
TMM33_HUMAN	1.57196e+07	1.01906e+07	-0.625314	47.1868
S10AB_HUMAN	4.33471e+06	2.81461e+06	-0.623004	43.472
NUDC_HUMAN	5.61169e+08	3.65106e+08	-0.62012	57.5076
TAOK1_HUMAN	13599142	8.85015e+06	-0.619743	46.7743
1433F_HUMAN	1.54846e+08	100841866	-0.61874	53.7938
E9PAU2_HUMAN	1.4577e+07	9.49549e+06	-0.618376	46.976
ACYP1_HUMAN	2.05339e+07	1.33785e+07	-0.618089	47.9649
TFR1_HUMAN	3.07899e+08	2.00757e+08	-0.617003	55.7788
CPSF3_HUMAN	10283988	6.71933e+06	-0.614011	45.9738
CPSM_HUMAN	2.13414e+07	1.39471e+07	-0.613685	48.0806
GRSF1_HUMAN	1.83142e+07	1.19817e+07	-0.612131	47.6408
RCC1_HUMAN	1.82745e+08	1.19763e+08	-0.609653	54.2809
EXOSX_HUMAN	2.66404e+07	1.74637e+07	-0.609255	48.725
ALKB5_HUMAN	2.27074e+07	1.49272e+07	-0.605213	48.2681
DPOD1_HUMAN	1.45096e+08	9.56507e+07	-0.60116	53.6237
H90B3_HUMAN	5954646782	3926632703	-0.600723	64.342
NPM3_HUMAN	8.10426e+06	5.3498e+06	-0.599194	45.3013
NC2A_HUMAN	1.72398e+07	1.13999e+07	-0.596716	47.4818
TBB4B_HUMAN	4.13385e+08	2.74601e+08	-0.590148	56.6557
NUMA1_HUMAN	8.7015e+07	5.79083e+07	-0.587494	52.162
HMGN2_HUMAN	1.03899e+07	6.91531e+06	-0.587316	46.03
LYAR_HUMAN	3.62362e+07	2.41331e+07	-0.586415	49.6354
SPB9_HUMAN	7.79793e+08	5.19413e+08	-0.586209	58.4908
SRS10_HUMAN	1.94219e+08	1.29567e+08	-0.583993	54.4822
GLRX3_HUMAN	436707712	2.91859e+08	-0.581396	56.8228
C1TM_HUMAN	3.68996e+07	2.46679e+07	-0.580967	49.6932
T2AG_HUMAN	3.69692e+06	2.47382e+06	-0.579584	43.0562
B4DMY3_HUMAN	3.3204e+08	2.23102e+08	-0.573652	56.0399
DHX30_HUMAN	4.97006e+07	3.34175e+07	-0.572657	50.5609
FRIL_HUMAN	9.51336e+07	6.44687e+07	-0.561355	52.4455
CHRD1_HUMAN	6.35843e+07	4.31941e+07	-0.557837	51.2865
NUP93_HUMAN	1.21902e+08	8.29577e+07	-0.555278	53.167
SC11C_HUMAN	3.59283e+07	2.45137e+07	-0.551533	49.6457
IPO7_HUMAN	3.74449e+08	2.55505e+08	-0.551416	56.409
ZFP91_HUMAN	2.72139e+06	1.85994e+06	-0.549087	42.2027
CKAP5_HUMAN	4.55765e+08	311523944	-0.548948	56.9785
HS105_HUMAN	1011304311	6.91482e+08	-0.548454	59.2787
RBM28_HUMAN	9.3322e+06	6.38332e+06	-0.54791	45.7597
CLCA_HUMAN	4.33957e+07	2.97223e+07	-0.546005	50.1961
RANG_HUMAN	4.44964e+08	3.05012e+08	-0.544822	56.9134
DYLT1_HUMAN	3.34129e+06	2.29389e+06	-0.542607	42.8013
KLC1_HUMAN	2.20599e+07	1.51634e+07	-0.540826	48.249
TBA1B_HUMAN	4604244134	3170166218	-0.538406	63.6622
HTSF1_HUMAN	1.22137e+07	8.42386e+06	-0.535951	46.5481
NOP58_HUMAN	7.58086e+08	523010165	-0.535522	58.46
F162A_HUMAN	1.36882e+08	9.44414e+07	-0.535438	53.5213
AIP_HUMAN	1.78484e+08	1.23412e+08	-0.532307	54.2901
RAGP1_HUMAN	2.3523e+08	1.62749e+08	-0.531425	55.0876
NU188_HUMAN	6.65641e+07	4.60829e+07	-0.530512	51.446
ACSL3_HUMAN	1.16865e+07	8.09076e+06	-0.530493	46.4262
NTM1A_HUMAN	1.03001e+07	7.13713e+06	-0.529246	46.0631
ORC4_HUMAN	8.94601e+06	6.20574e+06	-0.527643	45.658
SP16H_HUMAN	5.65207e+08	3.92984e+08	-0.524308	57.6241
LMNB1_HUMAN	7.36867e+08	5.127e+08	-0.523291	58.3904
TCP4_HUMAN	5.76638e+07	4.01531e+07	-0.522154	51.0402
NCBP1_HUMAN	118284725	8.23673e+07	-0.52212	53.1133
VPRBP_HUMAN	3.1455e+07	2.19377e+07	-0.51988	49.2937
ISG15_HUMAN	1.64236e+08	114650785	-0.518524	54.0639
H2AV_HUMAN	1316717317	9.20375e+08	-0.516652	60.0719
TBA1A_HUMAN	53784818564	37598756937	-0.516514	70.7764
HPRT_HUMAN	6.68687e+08	4.67906e+08	-0.515114	58.1184
TECR_HUMAN	2.3389e+07	1.63667e+07	-0.515066	48.4436
TBRG4_HUMAN	5.66259e+07	3.9691e+07	-0.51265	50.9973
ACL6A_HUMAN	1.40815e+08	9.88953e+07	-0.509826	53.6286
TBB2A_HUMAN	30443446897	21449359851	-0.505197	69.1456
ROAA_HUMAN	3.79138e+08	2.67296e+08	-0.504284	56.492
PIHD1_HUMAN	7.30102e+06	5.14732e+06	-0.504277	45.0951
SNUT2_HUMAN	8.05361e+07	5.68473e+07	-0.502544	52.0237
ELOB_HUMAN	1.35785e+08	9.59492e+07	-0.500986	53.5325
TEBP_HUMAN	3.50975e+07	2.48509e+07	-0.498072	49.6317
NU160_HUMAN	1.0412e+08	7.38197e+07	-0.496173	52.7712
CBX3_HUMAN	1.68672e+08	1.19944e+08	-0.491857	54.1674
SIN3A_HUMAN	1.04663e+07	7.45226e+06	-0.489995	46.1485
NAA10_HUMAN	2.3862e+07	1.70232e+07	-0.48722	48.5292
CSDE1_HUMAN	1.28018e+08	9.13322e+07	-0.487154	53.3764
BRX1_HUMAN	4.50879e+07	3.22037e+07	-0.485515	50.367
NFKB1_HUMAN	2.0699e+07	1.48005e+07	-0.483919	48.1222
B4E3B6_HUMAN	4.96352e+07	3.55426e+07	-0.481816	50.6479
ZN326_HUMAN	8.04835e+06	5.76487e+06	-0.481405	45.3991
YRDC_HUMAN	3.65404e+06	2.61907e+06	-0.480437	43.1217
K0664_HUMAN	155347144	1.11455e+08	-0.479038	53.9428
XPO1_HUMAN	5.5632e+08	3.99182e+08	-0.478868	57.6238
NAA15_HUMAN	1.87573e+08	1.34601e+08	-0.478763	54.487
DNM1L_HUMAN	1.4799e+08	1.06272e+08	-0.477742	53.8041
WDR75_HUMAN	1.8163e+07	1.30599e+07	-0.475856	47.7531
LDHA_HUMAN	14372228208	10348036329	-0.473927	67.0112
TBAL3_HUMAN	2.44143e+08	1.75949e+08	-0.47257	55.2537
Q6PUJ7_HUMAN	7.74273e+06	5.58221e+06	-0.472005	45.2968
NUDC1_HUMAN	9.2006e+07	6.63663e+07	-0.471277	52.4392
FRIH_HUMAN	8.74783e+07	6.31236e+07	-0.470745	52.2941
GNA1_HUMAN	2.23636e+07	1.61501e+07	-0.46961	48.3597
H90B2_HUMAN	2821416734	2039238064	-0.46839	62.3192
PO210_HUMAN	5.631e+08	4.07582e+08	-0.4663	57.6713
HSP7E_HUMAN	2.57718e+07	1.86742e+07	-0.464749	48.7738
PP1B_HUMAN	1.02206e+07	7.42301e+06	-0.461397	46.1085
H1X_HUMAN	4.00181e+07	2.90897e+07	-0.460147	50.0482
PABP1_HUMAN	5.93387e+08	4.32803e+08	-0.455264	57.8335
SAP3_HUMAN	1.26062e+07	9.19568e+06	-0.455107	46.7202
FLII_HUMAN	2.15249e+08	1.57036e+08	-0.45491	54.908
TBB1_HUMAN	10465991400	7647807171	-0.452591	66.1174
FUBP1_HUMAN	2.04561e+08	1.49571e+08	-0.451697	54.7642
IDI1_HUMAN	1.62301e+08	1.18971e+08	-0.448062	54.1001
UBC9_HUMAN	1.87708e+08	1.37633e+08	-0.447663	54.5202
AAKG1_HUMAN	1.42723e+07	1.04651e+07	-0.447637	47.0858
IF2B2_HUMAN	2.50034e+07	1.83413e+07	-0.44703	48.7042
NUDT5_HUMAN	2.76114e+08	202648827	-0.44628	55.6351
TAGL2_HUMAN	1982474697	1459726650	-0.441604	61.3277
SMRC1_HUMAN	1.17048e+08	8.6332e+07	-0.439132	53.1659
DDX24_HUMAN	7.70373e+06	5.68829e+06	-0.437563	45.3167
HS904_HUMAN	2246590159	1661624333	-0.435143	61.695
NP1L1_HUMAN	2142257156	1585302679	-0.434373	61.5586
CD043_HUMAN	2.78094e+07	2.05946e+07	-0.433306	49.0248
SPAG7_HUMAN	3.45071e+06	2.55595e+06	-0.433032	43.0039
UBR5_HUMAN	211675121	1.56795e+08	-0.432973	54.8816
SUMO1_HUMAN	3.45408e+06	2.55928e+06	-0.432561	43.0072
RBM39_HUMAN	2.62421e+08	194573924	-0.431565	55.5031
ANXA5_HUMAN	9.99485e+08	7.41099e+08	-0.431517	59.3617
SMCA5_HUMAN	1.90816e+08	141609338	-0.430264	54.5849
PEBB_HUMAN	2.82309e+07	2.09551e+07	-0.429971	49.0716
SYAC_HUMAN	9.43449e+08	7.00495e+08	-0.42957	59.1972
PSMG4_HUMAN	7.84873e+06	5.844e+06	-0.425503	45.3826
KIF5A_HUMAN	6.3476e+07	4.73309e+07	-0.423431	51.416
TBA4B_HUMAN	5429537338	4049222906	-0.423184	64.2532
CS043_HUMAN	1.7171e+07	1.28289e+07	-0.420571	47.6464
SF3B3_HUMAN	1185014532	8.8577e+08	-0.419901	59.8646
DX39A_HUMAN	2466151505	1843835824	-0.419551	61.9797
TALDO_HUMAN	9.84491e+08	7.36074e+08	-0.419528	59.3301
THOC4_HUMAN	4.2477e+08	3.18087e+08	-0.417264	56.907
ENOB_HUMAN	1.1014e+07	8.24893e+06	-0.417061	46.3686
NU205_HUMAN	3.78807e+08	2.83778e+08	-0.416702	56.5771
TRAP1_HUMAN	2961005667	2220334574	-0.41531	62.5116
RU2B_HUMAN	1.35749e+08	1.01816e+08	-0.414977	53.6178
VP13D_HUMAN	1.85126e+06	1.39025e+06	-0.41316	41.227
HN1_HUMAN	1.06595e+08	8.01373e+07	-0.411598	52.9235
4F2_HUMAN	2.88015e+08	2.16596e+08	-0.411134	55.792
SMD1_HUMAN	7.14015e+08	5.3729e+08	-0.410252	58.4125
SNR40_HUMAN	97910249	7.37644e+07	-0.408536	52.6814
TBB4A_HUMAN	4936257352	3724978016	-0.406186	63.9954
BCAT1_HUMAN	1.74741e+08	1.31967e+08	-0.405041	54.3562
UB2J1_HUMAN	2.97349e+07	2.24867e+07	-0.403084	49.2482
BRD3_HUMAN	829876	627803	-0.402585	38.9225
RUXGL_HUMAN	1.59672e+08	1.20841e+08	-0.402006	54.0991
SRPK1_HUMAN	3.58511e+07	2.71444e+07	-0.401359	49.7897
DDX3Y_HUMAN	9.7193e+06	7.37332e+06	-0.398539	46.0263
SRSF9_HUMAN	1.33508e+08	1.01301e+08	-0.398273	53.5864
SNAG_HUMAN	2.08609e+07	1.58383e+07	-0.397384	48.2312
GEMI5_HUMAN	1.56891e+08	1.19143e+08	-0.397066	54.0533
S23IP_HUMAN	4.82377e+07	3.66687e+07	-0.395612	50.6517
ERO1A_HUMAN	9.74425e+07	7.40851e+07	-0.395368	52.6807
SERA_HUMAN	2202947088	1674945379	-0.395321	61.6783
ERP29_HUMAN	3.19518e+08	2.43145e+08	-0.394077	56.1086
BZW1_HUMAN	2.23962e+08	1.70682e+08	-0.391948	55.0854
DNJC7_HUMAN	5.8401e+06	4.45497e+06	-0.390578	44.5645
UB2G1_HUMAN	1.96818e+07	1.50309e+07	-0.388926	48.0718
K6PP_HUMAN	4.86565e+08	3.71797e+08	-0.388118	57.328
RU2A_HUMAN	3.3641e+08	2.57092e+08	-0.387935	56.2634
FUMH_HUMAN	4.69327e+08	358712981	-0.387764	57.2243
IF4H_HUMAN	2.91592e+08	222939484	-0.387298	55.8515
SAE2_HUMAN	2.01117e+08	1.5378e+08	-0.387163	54.7798
U5S1_HUMAN	6.3006e+08	4.81793e+08	-0.387074	58.0748
FKBP4_HUMAN	2266655437	1733768409	-0.386654	61.7692
ACTY_HUMAN	1.09512e+08	8.38259e+07	-0.385616	53.0274
UBA3_HUMAN	3.2631e+07	2.49945e+07	-0.384629	49.5348
P5CS_HUMAN	3.5174e+08	2.69603e+08	-0.383671	56.3962
C1TC_HUMAN	728021169	5.59223e+08	-0.380556	58.4983
NAA50_HUMAN	3.10675e+07	2.38711e+07	-0.380144	49.3977
HMGN5_HUMAN	5.3536e+07	4.11394e+07	-0.379989	50.968
WDR5_HUMAN	5.32357e+06	4.09115e+06	-0.379889	44.308
HERC2_HUMAN	4.34265e+06	3.33828e+06	-0.379473	43.7208
NU155_HUMAN	2.00526e+08	1.54283e+08	-0.378208	54.7802
PURA2_HUMAN	1.47979e+08	1.13897e+08	-0.377659	53.904
HNRH3_HUMAN	8.06561e+08	6.20972e+08	-0.377256	58.7972
GSLG1_HUMAN	3.40308e+07	2.62349e+07	-0.375351	49.6653
IPO5_HUMAN	1109995477	8.56051e+08	-0.374785	59.721
UBE2A_HUMAN	9.30884e+06	7.18378e+06	-0.373859	45.9265
IF5_HUMAN	1.47908e+08	1.14331e+08	-0.371487	53.9088
CUL3_HUMAN	5.29881e+07	4.0969e+07	-0.371135	50.9472
KNTC1_HUMAN	4.56903e+07	3.53532e+07	-0.370047	50.5207
SAC1_HUMAN	1.08053e+08	8.36132e+07	-0.369936	53.0044
VPS29_HUMAN	5.94046e+07	4.59788e+07	-0.369606	51.2785
ELAV1_HUMAN	7.11967e+08	5.51497e+08	-0.368458	58.446
DDX18_HUMAN	5.77823e+07	4.47844e+07	-0.367633	51.2006
ERI1_HUMAN	1.15655e+07	8.96534e+06	-0.367399	46.5593
UB2R2_HUMAN	4.94372e+06	3.83531e+06	-0.366255	44.1081
ENOG_HUMAN	3.97749e+08	3.08575e+08	-0.36624	56.7683
ML12A_HUMAN	8.77216e+08	6.80876e+08	-0.36554	59.0512
DNJA2_HUMAN	7.03378e+07	5.46404e+07	-0.364331	51.7713
CHM2A_HUMAN	7.08568e+06	5.50682e+06	-0.363686	45.1493
SNRPA_HUMAN	1.13711e+08	8.84007e+07	-0.363246	53.1584
PUR2_HUMAN	4.86432e+08	3.78478e+08	-0.362028	57.3533
SUGP2_HUMAN	4.78456e+07	3.72612e+07	-0.360711	50.6631
SRRM2_HUMAN	214011532	1.6675e+08	-0.360003	54.9862
UB2V2_HUMAN	3.56329e+07	2.77652e+07	-0.359931	49.8135
NOP2_HUMAN	1.74249e+08	1.35797e+08	-0.359694	54.3935
HSP71_HUMAN	633648392	4.93853e+08	-0.3596	58.1186
XPOT_HUMAN	1.1432e+08	8.91333e+07	-0.359042	53.178
PDS5A_HUMAN	9.85475e+07	7.68717e+07	-0.358367	52.7503
LC7L2_HUMAN	4.23256e+07	3.30217e+07	-0.358118	50.3119
TMCO1_HUMAN	3.84771e+07	3.00817e+07	-0.355114	50.0399
RUXE_HUMAN	2.36554e+08	1.84952e+08	-0.355017	55.2802
LMO7_HUMAN	2.72432e+07	2.13079e+07	-0.354509	49.0443
PSPC1_HUMAN	3.64124e+08	2.84804e+08	-0.35446	56.5253
SR140_HUMAN	2.40325e+08	1.88185e+08	-0.352833	55.328
HNRPM_HUMAN	1030433290	8.07053e+08	-0.352517	59.5287
AP1S1_HUMAN	3.63864e+07	2.85501e+07	-0.349904	49.8839
CSN5_HUMAN	9.82849e+07	7.71419e+07	-0.349455	52.7515
SMD2_HUMAN	8.2638e+08	6.49729e+08	-0.346967	58.8975
TXD17_HUMAN	2.79225e+08	2.19599e+08	-0.346553	55.7671
SYMPK_HUMAN	1.30451e+08	1.02616e+08	-0.346248	53.5716
NUP85_HUMAN	2.21013e+07	1.73982e+07	-0.34519	48.4501
RSMB_HUMAN	6.0485e+08	4.76268e+08	-0.344803	57.9992
THADA_HUMAN	1.98741e+07	1.56554e+07	-0.344228	48.1445
CHD4_HUMAN	4.97329e+08	3.91867e+08	-0.343837	57.4354
PPIG_HUMAN	8.08561e+06	6.37384e+06	-0.343194	45.5507
FETA_HUMAN	1.78552e+08	1.41031e+08	-0.340332	54.4832
API5_HUMAN	3.54207e+08	2.79847e+08	-0.339957	56.4601
UBE2K_HUMAN	1.08596e+08	8.58244e+07	-0.339513	53.0493
AQR_HUMAN	3.82221e+07	3.02327e+07	-0.338298	50.0375
PFD5_HUMAN	183913923	145506125	-0.337951	54.571
RCC2_HUMAN	2.93244e+08	2.32041e+08	-0.337721	55.9173
FKBP8_HUMAN	9.55597e+06	7.56794e+06	-0.336503	46.0394
RU17_HUMAN	3.597e+08	2.85368e+08	-0.333974	56.5105
CHD3_HUMAN	8.81392e+07	6.99293e+07	-0.333887	52.4527
KISHA_HUMAN	6.82631e+06	5.417e+06	-0.33361	45.0717
HEAT2_HUMAN	3.92386e+06	3.11714e+06	-0.332049	43.4756
LZIC_HUMAN	4.63817e+06	3.68556e+06	-0.331673	43.9586
TIGAR_HUMAN	1.35707e+07	1.08024e+07	-0.329139	47.0588
GRB2_HUMAN	1.93491e+08	1.54039e+08	-0.328975	54.7264
DDX20_HUMAN	9.06932e+06	7.22233e+06	-0.328531	45.8966
TBCA_HUMAN	4.9337e+08	3.93019e+08	-0.32807	57.4281
HELC1_HUMAN	2.8904e+07	2.30285e+07	-0.327849	49.2417
TXN4A_HUMAN	1.18671e+07	9.46011e+06	-0.32704	46.6739
PP4C_HUMAN	2.91748e+07	2.32582e+07	-0.326983	49.2695
IF4A3_HUMAN	596948552	4.75921e+08	-0.326885	57.9792
FACE1_HUMAN	6.50865e+06	5.19241e+06	-0.325955	44.9419
RUXF_HUMAN	1.68906e+07	1.34897e+07	-0.324363	47.6951
SAP18_HUMAN	5.82715e+06	4.65549e+06	-0.323858	44.6249
MK67I_HUMAN	3.41752e+07	2.73747e+07	-0.320107	49.7328
NEK6_HUMAN	7.61008e+06	6.09781e+06	-0.319621	45.3993
PRP8_HUMAN	1862184350	1492207283	-0.319548	61.2691
MYH11_HUMAN	6.41656e+08	5.14191e+08	-0.319495	58.195
H90B4_HUMAN	1.73863e+08	1.39393e+08	-0.318795	54.428
G3BP2_HUMAN	3.94303e+07	3.16172e+07	-0.318598	50.147
PM14_HUMAN	1.16278e+08	9.32999e+07	-0.317634	53.2684
MDC1_HUMAN	1.53724e+07	1.23406e+07	-0.31693	47.4307
SPSY_HUMAN	9.04701e+07	7.2628e+07	-0.316915	52.545
H2AY_HUMAN	7.19793e+08	5.79902e+08	-0.311771	58.5342
KTN1_HUMAN	8.18601e+07	6.59676e+07	-0.311404	52.2619
SUMO3_HUMAN	3.47854e+06	2.80578e+06	-0.310083	43.15
SPS1_HUMAN	1.02679e+07	8.28331e+06	-0.309858	46.2734
SYMC_HUMAN	5.25689e+08	424545986	-0.30829	57.631
SMD3_HUMAN	8.1749e+08	6.60234e+08	-0.308225	58.905
HSB11_HUMAN	2.53773e+07	2.0497e+07	-0.308128	48.8859
F5H6N3_HUMAN	3.43913e+07	2.77869e+07	-0.307639	49.7634
E9PL71_HUMAN	6.93324e+06	5.60256e+06	-0.307443	45.1428
LRC40_HUMAN	1.9328e+08	1.56217e+08	-0.307137	54.7451
PDCL3_HUMAN	8.73501e+06	7.0628e+06	-0.30657	45.8102
VATC1_HUMAN	7.96312e+07	6.44626e+07	-0.304873	52.1888
OXA1L_HUMAN	3.65496e+06	2.95941e+06	-0.304546	43.2983
HNRPL_HUMAN	2926492105	2370942486	-0.303712	62.5893
RNPS1_HUMAN	1.521e+08	1.23353e+08	-0.302224	54.0587
BUD31_HUMAN	1.14996e+07	9.33217e+06	-0.301293	46.6089
GBRAP_HUMAN	8.80612e+07	7.14756e+07	-0.301054	52.483
RL40_HUMAN	4104491610	3336748162	-0.298761	63.5704
JIP4_HUMAN	9.25174e+06	7.52295e+06	-0.298426	45.9842
PGRC1_HUMAN	7.79365e+06	6.34341e+06	-0.297041	45.4907
XPP3_HUMAN	2.7246e+08	2.21803e+08	-0.296764	55.7462
1433T_HUMAN	6.31787e+08	5.15083e+08	-0.294634	58.1751
LSM12_HUMAN	1.41517e+07	1.15417e+07	-0.294119	47.2148
DNJA1_HUMAN	2.28618e+08	1.86699e+08	-0.292218	55.2445
LPPRC_HUMAN	2619536644	2139612274	-0.291962	62.2814
EIF3L_HUMAN	1065586815	8.70436e+08	-0.291837	59.6862
EBP2_HUMAN	2.44851e+06	2.00044e+06	-0.291587	42.1554
CHERP_HUMAN	4.1902e+07	3.42581e+07	-0.290574	50.3505
DNJB1_HUMAN	1.14967e+08	9.40497e+07	-0.289724	53.2636
CD2B2_HUMAN	8.41081e+06	6.88281e+06	-0.289247	45.7184
SPT4H_HUMAN	9.46341e+06	7.74632e+06	-0.288849	46.059
BZW2_HUMAN	2.84886e+08	2.33266e+08	-0.28841	55.8832
CLIC1_HUMAN	9.18573e+08	7.52299e+08	-0.288088	59.2616
U520_HUMAN	2187736501	1794605264	-0.285772	61.7678
MYH9_HUMAN	10286416414	8438771578	-0.285636	66.2344
SMCA4_HUMAN	9.76088e+07	8.01024e+07	-0.285165	52.7959
SYAP1_HUMAN	1.31242e+07	1.07761e+07	-0.284393	47.0071
MP2K1_HUMAN	4.69887e+08	3.86138e+08	-0.283198	57.3323
HS71L_HUMAN	1188525799	9.76899e+08	-0.282891	60.0102
DCTP1_HUMAN	1.00609e+08	8.27262e+07	-0.282344	52.886
CT043_HUMAN	2.55803e+06	2.1052e+06	-0.28108	42.2921
PRKDC_HUMAN	6576033893	5415712042	-0.280067	64.9491
SMU1_HUMAN	1.094e+08	9.01108e+07	-0.279841	53.1302
PCNP_HUMAN	7.33347e+07	6.04386e+07	-0.279026	51.977
E7EQZ3_HUMAN	8.83121e+06	7.28319e+06	-0.27804	45.8703
STRAP_HUMAN	2.25324e+08	186066918	-0.276176	55.2187
SERB_HUMAN	7.01223e+07	5.79078e+07	-0.276116	51.8506
CHM4B_HUMAN	8.00069e+07	6.61294e+07	-0.274832	52.2324
RTN3_HUMAN	6.21279e+07	5.14219e+07	-0.27286	51.5046
RCD1_HUMAN	7.97663e+06	6.60347e+06	-0.272555	45.5821
RL35A_HUMAN	8.11247e+08	6.72352e+08	-0.270925	58.9202
B2MG_HUMAN	9.75446e+06	8.09411e+06	-0.26919	46.1661
HNRPG_HUMAN	4.57399e+08	3.796e+08	-0.268971	57.2688
TIAR_HUMAN	4.21013e+07	3.49426e+07	-0.268877	50.3858
PUR6_HUMAN	1689584671	1403199581	-0.267948	61.0401
XRN2_HUMAN	4.21844e+07	3.50378e+07	-0.267797	50.3926
CP080_HUMAN	1.02709e+07	8.54675e+06	-0.265112	46.319
PIN1_HUMAN	5.15394e+07	4.2897e+07	-0.264797	50.9735
PP1G_HUMAN	1.49972e+07	1.24926e+07	-0.263623	47.4128
PABP2_HUMAN	7.50586e+07	6.25455e+07	-0.263112	52.0599
UBP7_HUMAN	1050270643	8.75342e+08	-0.262843	59.6734
UBE2N_HUMAN	2042267774	1702730669	-0.262322	61.5927
CSK2B_HUMAN	3.40017e+07	2.8352e+07	-0.262158	49.776
F107B_HUMAN	4.43021e+07	3.69674e+07	-0.261121	50.5406
DHX15_HUMAN	4.8355e+08	4.03985e+08	-0.259364	57.4388
SRRM1_HUMAN	2.10886e+08	1.76289e+08	-0.258524	55.0453
A6MUU8_HUMAN	3.39016e+06	2.83578e+06	-0.257606	43.1282
UB2D2_HUMAN	5.85709e+07	4.90379e+07	-0.256287	51.3511
TPPC3_HUMAN	2.75542e+07	2.30836e+07	-0.255402	49.1761
TBG1_HUMAN	1.61149e+07	1.35166e+07	-0.25367	47.6301
SRSF7_HUMAN	452278785	3.79999e+08	-0.251217	57.2541
HS90A_HUMAN	5829834122	4900021116	-0.250667	64.6309
IF4E_HUMAN	3.49185e+07	2.93516e+07	-0.250554	49.8644
CALL3_HUMAN	1.2998e+07	1.09266e+07	-0.250454	47.0131
AT1A1_HUMAN	4.57286e+08	3.84916e+08	-0.248551	57.2885
K22O_HUMAN	1.45311e+07	1.22336e+07	-0.248295	47.337
NUP88_HUMAN	1.55895e+07	1.31334e+07	-0.247336	47.5408
SPF27_HUMAN	2.07047e+07	1.74458e+07	-0.247079	48.3598
PAG1_HUMAN	2.3558e+08	1.98617e+08	-0.246224	55.3771
TCTP_HUMAN	869095642	7.32838e+08	-0.246022	59.1439
RPB11_HUMAN	3.81668e+06	3.21858e+06	-0.245895	43.4819
CPSF2_HUMAN	1.42366e+07	1.20109e+07	-0.245264	47.2809
MYCPP_HUMAN	2.42921e+07	2.05237e+07	-0.2432	48.8248
NOC4L_HUMAN	1.4826e+07	1.25343e+07	-0.24225	47.401
BUB3_HUMAN	1.72933e+08	1.46285e+08	-0.241431	54.4898
XRCC6_HUMAN	2781511399	2353150862	-0.241275	62.5052
SDCB1_HUMAN	5.11901e+07	4.3327e+07	-0.240599	50.9781
ZCH18_HUMAN	2.87845e+07	2.43653e+07	-0.240465	49.3171
ROA2_HUMAN	8655005643	7330874524	-0.239549	65.7822
SYVC_HUMAN	1083449598	9.17933e+08	-0.239171	59.7868
IR3IP_HUMAN	1.23539e+07	1.04708e+07	-0.238593	46.8783
IWS1_HUMAN	1.92337e+07	1.63077e+07	-0.238084	48.1562
TXD12_HUMAN	6.20372e+07	5.2617e+07	-0.237605	51.5357
CTBL1_HUMAN	8.37394e+07	7.10569e+07	-0.236932	52.4019
OCC1_HUMAN	2.06034e+06	1.74842e+06	-0.236826	41.7121
PA1B3_HUMAN	1.28726e+08	1.09307e+08	-0.235917	53.6435
ROCK2_HUMAN	39894838	3.38892e+07	-0.235374	50.264
HSBP1_HUMAN	3.08661e+06	2.62253e+06	-0.235066	42.8801
IMA3_HUMAN	6.16929e+07	5.24246e+07	-0.234862	51.5223
PR40A_HUMAN	1.36507e+08	1.16007e+08	-0.234764	53.814
SNW1_HUMAN	3.22768e+07	2.74702e+07	-0.232633	49.6554
TSR1_HUMAN	7.68768e+07	6.54497e+07	-0.232162	52.1599
CBX1_HUMAN	8.70754e+07	7.41354e+07	-0.232103	52.5194
IF4B_HUMAN	8.36516e+07	7.12223e+07	-0.232063	52.4037
ZCHC8_HUMAN	8.43842e+06	7.18589e+06	-0.231806	45.7853
PLAP_HUMAN	9.18978e+06	7.82685e+06	-0.231599	46.0316
DHB4_HUMAN	1.71453e+08	1.46238e+08	-0.229494	54.477
PININ_HUMAN	5.34135e+07	4.55856e+07	-0.228626	51.1128
KDM1A_HUMAN	7.28863e+06	6.22514e+06	-0.227541	45.3669
IRGQ_HUMAN	6.67179e+06	5.69969e+06	-0.227191	45.1121
RMD1_HUMAN	5.47682e+07	4.67922e+07	-0.22707	51.1866
PGAM1_HUMAN	4053891020	3464901525	-0.226493	63.6068
MYL6B_HUMAN	152278979	1.3016e+08	-0.226428	54.1379
CNOT7_HUMAN	9.01583e+06	7.70927e+06	-0.225866	45.9822
RAN_HUMAN	1704326719	1457369368	-0.225835	61.1073
WDR82_HUMAN	1.60416e+07	1.37199e+07	-0.22555	47.6451
UB2L3_HUMAN	9.9985e+08	8.55202e+08	-0.225447	59.5688
EIF3F_HUMAN	5.95295e+08	5.09316e+08	-0.225046	58.073
TMM70_HUMAN	5.14672e+07	4.40711e+07	-0.22382	51.0105
H2AW_HUMAN	1.56754e+08	1.34262e+08	-0.223445	54.2244
RM39_HUMAN	1.41944e+07	1.21781e+07	-0.221028	47.2966
TXLNA_HUMAN	9.12581e+06	7.83566e+06	-0.219899	46.0231
AHSA1_HUMAN	943987343	8.11623e+08	-0.217958	59.4104
DRG1_HUMAN	1.18554e+08	1.01935e+08	-0.217887	53.424
HS902_HUMAN	841855320	7.24849e+08	-0.215892	59.0821
CPSF5_HUMAN	2.43854e+08	2.10098e+08	-0.214957	55.5079
SELT_HUMAN	1.05249e+07	9.07041e+06	-0.214568	46.44
NU133_HUMAN	7.30607e+07	6.30169e+07	-0.213357	52.0318
PHF5A_HUMAN	2.81078e+07	2.42517e+07	-0.212883	49.276
CPSF1_HUMAN	7.90506e+07	6.82146e+07	-0.212698	52.2599
SYTC_HUMAN	1.80482e+08	155778186	-0.212361	54.6422
SART3_HUMAN	1.50285e+08	1.29732e+08	-0.212168	54.1141
BID_HUMAN	7.95108e+07	6.86403e+07	-0.212095	52.2772
NOLC1_HUMAN	9.65336e+07	8.33593e+07	-0.211688	52.8374
LRC59_HUMAN	2.43517e+08	2.1036e+08	-0.211164	55.5077
TRRAP_HUMAN	3.57337e+07	3.08738e+07	-0.210903	49.9707
TYB4_HUMAN	7.35926e+06	6.35897e+06	-0.210767	45.4115
EF1D_HUMAN	7.23898e+08	6.25565e+08	-0.210626	58.6518
HDAC1_HUMAN	7.52867e+08	6.50647e+08	-0.21052	58.7651
RPAB4_HUMAN	2.63213e+06	2.27551e+06	-0.210036	42.4456
TMM93_HUMAN	4.06627e+06	3.51635e+06	-0.209628	43.7009
PDIP2_HUMAN	5.08152e+07	4.39455e+07	-0.209546	50.988
TOP1_HUMAN	2.10129e+08	1.81755e+08	-0.209276	55.0841
ILF2_HUMAN	1670774334	1445530993	-0.208917	61.0668
LAGE3_HUMAN	7.38245e+06	6.38741e+06	-0.208869	45.4225
DNJC9_HUMAN	1.7384e+08	150472989	-0.208254	54.5381
SF3A2_HUMAN	1.09306e+08	9.47855e+07	-0.205637	53.202
NAMPT_HUMAN	7.27759e+08	631473031	-0.20474	58.673
TF3C1_HUMAN	3.87921e+07	3.36606e+07	-0.204701	50.2138
BCCIP_HUMAN	1.42457e+08	123655783	-0.204198	53.9677
PABP4_HUMAN	2.21786e+07	1.92673e+07	-0.203014	48.6023
P85A_HUMAN	9.46253e+06	8.22111e+06	-0.202893	46.1447
SF3A3_HUMAN	2.59596e+08	2.25603e+08	-0.202483	55.7009
RNBP6_HUMAN	6.97152e+07	6.06298e+07	-0.201447	51.9085
NUCL_HUMAN	7698271613	6699147091	-0.200557	65.4832
HSP7C_HUMAN	8256885042	7189491173	-0.199708	65.6862
DCK_HUMAN	4.22907e+08	3.68394e+08	-0.19909	57.1124
SLIRP_HUMAN	8.73717e+07	7.61329e+07	-0.198646	52.5627
BIRC6_HUMAN	8.07306e+07	7.03605e+07	-0.198349	52.3349
TCPA_HUMAN	3423372812	2984206254	-0.198071	63.1475
SUMO2_HUMAN	1.12621e+08	9.82153e+07	-0.197459	53.2963
HCFC1_HUMAN	4.82306e+07	4.21043e+07	-0.195979	50.8509
HS905_HUMAN	1686259037	1473113630	-0.194957	61.1074
MYH10_HUMAN	1709597092	1494199355	-0.194284	61.1477
TNPO1_HUMAN	2.5639e+08	224182662	-0.193666	55.6739
CHMP5_HUMAN	3.60309e+07	3.15468e+07	-0.191741	50.0137
TBL1R_HUMAN	2.66578e+07	2.33573e+07	-0.19068	49.1454
U2AF1_HUMAN	5.54234e+07	4.85754e+07	-0.190268	51.2577
NOB1_HUMAN	1.64223e+07	1.44015e+07	-0.189436	47.7489
CWC15_HUMAN	9.78483e+06	8.58286e+06	-0.189088	46.2551
NPA1P_HUMAN	4.27807e+07	3.75258e+07	-0.189079	50.5118
MYCBP_HUMAN	4.64233e+07	4.07297e+07	-0.188766	50.7479
UBL5_HUMAN	4.33814e+06	3.80934e+06	-0.187534	43.9098
FABP5_HUMAN	5.19527e+08	4.56209e+08	-0.187504	57.7177
RPAB1_HUMAN	2.1415e+07	1.88129e+07	-0.186897	48.5173
F192A_HUMAN	6.55798e+06	5.76183e+06	-0.186723	45.1029
SF01_HUMAN	7.72478e+07	6.78761e+07	-0.186589	52.2194
PRP19_HUMAN	6.09071e+08	5.35317e+08	-0.186216	58.1779
B4DJT8_HUMAN	4.90674e+07	43140952	-0.185707	50.9108
RAB14_HUMAN	5.16597e+08	4.54205e+08	-0.185696	57.7032
1433E_HUMAN	3048371130	2680226146	-0.185684	62.8251
STXB2_HUMAN	9.8749e+07	8.69134e+07	-0.184187	52.9303
OST48_HUMAN	2.99405e+08	2.63945e+08	-0.181863	56.1332
CHSP1_HUMAN	1.05604e+08	9.31692e+07	-0.180745	53.1274
NAT10_HUMAN	3.65091e+08	3.22141e+08	-0.180563	56.7068
LAMP1_HUMAN	6.87517e+07	6.06891e+07	-0.179959	51.8898
ECM29_HUMAN	2.35605e+08	207995516	-0.179815	55.4438
CAND1_HUMAN	2079570274	1836044449	-0.179684	61.7276
ERH_HUMAN	4.55014e+07	4.0175e+07	-0.179614	50.6992
ARF5_HUMAN	5.23478e+07	4.62449e+07	-0.178834	51.1044
COX7B_HUMAN	3.26477e+06	2.88486e+06	-0.178483	43.0986
RPB9_HUMAN	1.42476e+07	1.259e+07	-0.178441	47.35
OSGEP_HUMAN	3.32608e+06	2.94219e+06	-0.176935	43.1539
PSMG3_HUMAN	1.61228e+07	1.42619e+07	-0.176933	47.7083
GRPE1_HUMAN	1.79041e+08	1.58387e+08	-0.176832	54.6546
RM50_HUMAN	6.18135e+06	5.46844e+06	-0.176793	44.9422
K1967_HUMAN	743167539	6.57604e+08	-0.176467	58.7618
NUDC2_HUMAN	1.85058e+07	1.63985e+07	-0.174413	48.1085
HSP72_HUMAN	2325613933	2061608172	-0.173841	62.0561
RPB1_HUMAN	1.38086e+08	1.22444e+08	-0.173442	53.9085
CSN7B_HUMAN	4.51505e+06	4.00439e+06	-0.173159	44.0395
UBC12_HUMAN	8.93951e+07	7.93353e+07	-0.172232	52.6552
EIF3M_HUMAN	5.60391e+08	4.9734e+08	-0.172203	57.9515
PDC10_HUMAN	1.08098e+08	9.59469e+07	-0.172033	53.2035
HEBP2_HUMAN	1.55643e+07	1.3817e+07	-0.171795	47.6117
AT2A2_HUMAN	6.68479e+07	5.93549e+07	-0.171516	51.8172
ENPL_HUMAN	1831098570	1625923247	-0.17145	61.3687
ABI1_HUMAN	1.92969e+07	1.71406e+07	-0.170955	48.2328
LEUK_HUMAN	4.94805e+06	4.39788e+06	-0.170051	44.3068
PUF60_HUMAN	3.49442e+08	3.10698e+08	-0.16954	56.5914
IMA1_HUMAN	3.64671e+07	3.24242e+07	-0.169525	50.0707
TRIPC_HUMAN	8.41895e+07	7.48598e+07	-0.169448	52.4848
SRSF6_HUMAN	8.27566e+07	7.35961e+07	-0.169247	52.4355
HEAT1_HUMAN	4.37838e+08	3.89379e+08	-0.169223	57.2424
IMA4_HUMAN	9.59804e+06	8.53707e+06	-0.168999	46.2196
SYQ_HUMAN	2.77241e+08	2.46708e+08	-0.168335	55.9248
CD11A_HUMAN	3.66667e+07	3.26475e+07	-0.167499	50.0884
THOP1_HUMAN	5.08846e+07	4.53171e+07	-0.167175	51.0343
B2R5W2_HUMAN	2.66033e+08	2.3709e+08	-0.166174	55.8079
PNO1_HUMAN	1.4301e+07	1.27461e+07	-0.166064	47.3732
ATG3_HUMAN	1.68269e+07	1.5e+07	-0.165799	47.8427
DPYL1_HUMAN	560996153	5.00181e+08	-0.165542	57.9613
CSRP1_HUMAN	8.21874e+07	7.33334e+07	-0.164447	52.4204
SRSF1_HUMAN	1149110532	1025501541	-0.164188	60.0316
SF3B5_HUMAN	5.20667e+06	4.64711e+06	-0.164026	44.4598
TIPRL_HUMAN	4.37556e+07	3.90549e+07	-0.163964	50.602
GMPPB_HUMAN	6.15099e+06	5.49286e+06	-0.163261	44.9415
HNRCL_HUMAN	2501568984	2234088356	-0.163147	62.2772
KTAP2_HUMAN	6.57641e+06	5.87324e+06	-0.163144	45.1346
ASML_HUMAN	6.49674e+06	5.80294e+06	-0.162932	45.0996
PGAM5_HUMAN	1.35803e+08	1.21341e+08	-0.162446	53.8714
DDX23_HUMAN	1.07708e+08	9.63235e+07	-0.161172	53.2039
STRBP_HUMAN	1.04993e+08	9.3901e+07	-0.161087	53.1304
SAR1A_HUMAN	2.01512e+08	1.80375e+08	-0.15986	55.0127
TIA1_HUMAN	5.23801e+07	4.68932e+07	-0.159639	51.1254
ELOC_HUMAN	8.30297e+07	7.43328e+07	-0.159628	52.4546
B2RWN5_HUMAN	1.89124e+07	1.69387e+07	-0.159015	48.1866
SYTC2_HUMAN	1.53414e+07	1.3752e+07	-0.157783	47.5841
PP1R8_HUMAN	3.9916e+07	3.57963e+07	-0.157156	50.3438
AP2B1_HUMAN	6.43073e+07	5.77004e+07	-0.156401	51.7206
MYL6_HUMAN	9.0777e+08	8.14975e+08	-0.15557	59.3599
E7EUQ8_HUMAN	5.03945e+08	4.52574e+08	-0.155112	57.6623
IF2B1_HUMAN	1.52317e+08	1.36792e+08	-0.155093	54.2099
SRSF2_HUMAN	3.4554e+08	3.10446e+08	-0.15451	56.574
SPCS2_HUMAN	5.08365e+07	4.5689e+07	-0.154018	51.0447
HNRDL_HUMAN	6.95998e+08	6.25614e+08	-0.15381	58.5952
EDF1_HUMAN	7.49954e+06	6.7414e+06	-0.153755	45.523
NCOAT_HUMAN	4.09173e+07	3.67909e+07	-0.153364	50.4191
AP2S1_HUMAN	1.25962e+07	1.13288e+07	-0.152992	47.02
BRE1A_HUMAN	6.0375e+06	5.43263e+06	-0.1523	44.8987
RA1L2_HUMAN	3849526264	3464862837	-0.151883	63.5322
RALY_HUMAN	2.80375e+08	2.52763e+08	-0.149572	55.976
CEBPZ_HUMAN	7.34998e+07	6.62742e+07	-0.149294	52.1132
ROA3_HUMAN	1745600861	1574669879	-0.148674	61.2535
NOP56_HUMAN	6.43322e+08	5.80672e+08	-0.147816	58.3741
BACH_HUMAN	2.98206e+08	2.69234e+08	-0.147446	56.156
VATH_HUMAN	7.36982e+07	6.65443e+07	-0.147314	52.1229
HNRPC_HUMAN	3605550937	3257159334	-0.146605	63.3485
DDB1_HUMAN	7.64659e+08	6.91563e+08	-0.144954	58.8755
TOP1M_HUMAN	1.17397e+08	1.06197e+08	-0.144655	53.469
DHX9_HUMAN	4876866779	4411991725	-0.144524	64.2221
EFGM_HUMAN	3.25576e+07	2.95115e+07	-0.141716	49.7713
UCHL5_HUMAN	1.55221e+08	1.40707e+08	-0.141627	54.2779
PUR1_HUMAN	3.17197e+08	2.87648e+08	-0.141075	56.3405
ACINU_HUMAN	183547156	1.66489e+08	-0.140726	54.7624
CSN3_HUMAN	5.21539e+07	4.73205e+07	-0.140312	51.1322
U2AF2_HUMAN	9.56228e+08	8.68354e+08	-0.139073	59.5265
PARN_HUMAN	2.23882e+07	2.03411e+07	-0.138344	48.6941
MST4_HUMAN	1.04801e+08	9.52882e+07	-0.137285	53.1489
OLA1_HUMAN	1304957700	1186901362	-0.136803	60.4259
DLRB1_HUMAN	7.32369e+07	6.66419e+07	-0.136143	52.116
IMP3_HUMAN	1.76484e+07	1.60598e+07	-0.136083	48.01
HPBP1_HUMAN	4.23069e+07	3.85336e+07	-0.134776	50.534
BYST_HUMAN	4.56238e+07	4.15739e+07	-0.134109	50.7525
IDE_HUMAN	1.66042e+08	1.51322e+08	-0.133931	54.48
EIF3E_HUMAN	7.50224e+08	683761987	-0.133828	58.8317
PCBP1_HUMAN	1284739132	1170987892	-0.133749	60.3839
IGHG4_HUMAN	8.21442e+07	7.48728e+07	-0.133718	52.4496
USMG5_HUMAN	6.8827e+07	6.27601e+07	-0.133127	51.9398
TCPQ_HUMAN	6094902404	5557908081	-0.133061	64.8769
IF4A1_HUMAN	4342206821	3960672511	-0.132683	63.8989
VPS35_HUMAN	2.46309e+08	2.24832e+08	-0.131617	55.6202
SF3B1_HUMAN	9.95169e+08	9.0856e+08	-0.13136	59.6494
METK2_HUMAN	1.64881e+08	1.50542e+08	-0.131255	54.4624
EIF3H_HUMAN	2.84442e+08	2.59749e+08	-0.131019	56.0361
IKZF1_HUMAN	1.7345e+07	1.58428e+07	-0.130687	47.9653
BAG2_HUMAN	6.26203e+07	5.72045e+07	-0.130502	51.6698
CSN8_HUMAN	7.4785e+07	6.83252e+07	-0.130331	52.1822
CLH1_HUMAN	9178948902	8388989939	-0.129832	66.0615
KPRA_HUMAN	9.07876e+07	83002431	-0.129342	52.7426
TCPG_HUMAN	5065240287	4633284838	-0.128595	64.3474
PIPNB_HUMAN	5.53004e+07	5.06132e+07	-0.127775	51.3138
PSD7_HUMAN	2.70312e+08	2.47594e+08	-0.12665	55.8935
DPY30_HUMAN	1.72791e+07	1.58363e+07	-0.125794	47.9592
FUS_HUMAN	2.08699e+08	1.9128e+08	-0.125735	55.148
SYNE1_HUMAN	9.64907e+07	8.85351e+07	-0.12414	52.9236
DHX29_HUMAN	7.71293e+06	7.07798e+06	-0.123942	45.6338
MANF_HUMAN	5.39442e+07	4.9512e+07	-0.12369	51.2462
VIGLN_HUMAN	7.40411e+07	6.80429e+07	-0.121883	52.1618
LSM3_HUMAN	6.72562e+07	6.18333e+07	-0.121283	51.885
IF2A_HUMAN	4.06135e+08	3.73398e+08	-0.121248	57.0735
SRSF3_HUMAN	829279414	7.62677e+08	-0.120786	59.1338
GDS1_HUMAN	1.82202e+08	1.67602e+08	-0.1205	54.7614
GLSK_HUMAN	3.51853e+07	3.23685e+07	-0.12038	50.0166
MMS19_HUMAN	20848872	1.9182e+07	-0.120216	48.5067
MBB1A_HUMAN	6.94256e+08	6.39104e+08	-0.119416	58.6224
EXOS7_HUMAN	1.01434e+07	9.3382e+06	-0.119322	46.4287
NUP53_HUMAN	9.82649e+06	9.04811e+06	-0.119061	46.3374
PUS7_HUMAN	3.44196e+07	3.16987e+07	-0.118809	49.9546
TCPE_HUMAN	3261059883	3004310732	-0.118307	63.0871
PDIA6_HUMAN	1515656916	1396529793	-0.118097	60.8765
AN32B_HUMAN	1016399003	9.36719e+08	-0.117778	59.7239
PCBP2_HUMAN	5.62588e+08	5.18546e+08	-0.117609	58.0174
PGK1_HUMAN	12031492491	11094371597	-0.116988	66.8552
RPN1_HUMAN	632526162	5.8328e+08	-0.116937	58.3562
CSTF3_HUMAN	1.23033e+07	1.13517e+07	-0.116134	46.9889
COX6C_HUMAN	3.42588e+07	3.16132e+07	-0.115947	49.944
TCPB_HUMAN	5046960749	4660040293	-0.115072	64.3505
PFD2_HUMAN	1.18473e+08	1.09427e+08	-0.114586	53.5254
RTN4_HUMAN	1.72389e+08	1.59436e+08	-0.112684	54.6095
TCPH_HUMAN	2918323691	2699271254	-0.11257	62.7724
RS5_HUMAN	3.00994e+08	278487871	-0.112119	56.2182
NIT1_HUMAN	5.67396e+07	5.2503e+07	-0.111957	51.4038
SYG_HUMAN	661090876	6.12481e+08	-0.110184	58.4904
DDX6_HUMAN	5.25885e+08	4.87344e+08	-0.109809	57.8305
RBM8A_HUMAN	9.32424e+07	8.64197e+07	-0.109625	52.8393
HNRPU_HUMAN	2795778901	2591446538	-0.109493	62.6517
VP26A_HUMAN	1.47406e+08	1.36654e+08	-0.109273	54.1612
TCEA1_HUMAN	5.64574e+08	5.23554e+08	-0.108825	58.0363
ARF4_HUMAN	1.36702e+08	1.26817e+08	-0.108288	53.9446
SC11A_HUMAN	4.70509e+07	4.36497e+07	-0.108252	50.8672
TCPZ_HUMAN	3558971072	3302660060	-0.107832	63.3498
RENT1_HUMAN	5.12289e+08	4.75603e+08	-0.1072	57.7576
G6PI_HUMAN	8330060244	7745996878	-0.104876	65.8065
ABCD3_HUMAN	1.48477e+07	1.3808e+07	-0.104732	47.5427
NBEL2_HUMAN	6.22803e+07	5.79224e+07	-0.104656	51.6799
XRCC5_HUMAN	1786654401	1661880134	-0.104444	61.3648
RALYL_HUMAN	8.78713e+07	8.17637e+07	-0.103931	52.6738
LSM4_HUMAN	2.27964e+08	212142860	-0.10377	55.4247
KPYM_HUMAN	15932335023	14827767914	-0.103656	67.6788
TBB6_HUMAN	9.24181e+08	8.60675e+08	-0.102706	59.4645
AP1M1_HUMAN	1.91326e+08	1.78201e+08	-0.102527	54.9204
A8K4T9_HUMAN	2.37034e+07	2.20773e+07	-0.102526	48.8947
PIMT_HUMAN	434909323	4.05181e+08	-0.102149	57.2901
TCPW_HUMAN	8.63632e+08	8.0497e+08	-0.101481	59.2702
SYWC_HUMAN	1.94728e+08	1.81522e+08	-0.101312	54.9725
MTNB_HUMAN	1.54798e+07	1.44346e+07	-0.100854	47.6669
RAB7A_HUMAN	9.18354e+08	8.56407e+08	-0.100754	59.4482
PSMD6_HUMAN	3.10746e+08	2.89978e+08	-0.0997929	56.3225
RHOA_HUMAN	2.2187e+08	2.07147e+08	-0.0990568	55.3512
ADDA_HUMAN	3.07741e+07	2.87408e+07	-0.0986149	49.6518
ANXA7_HUMAN	8.15601e+07	7.61772e+07	-0.0985051	52.4642
ESYT2_HUMAN	2.02679e+07	1.89316e+07	-0.0983996	48.447
TMOD3_HUMAN	1.89186e+07	1.76742e+07	-0.098161	48.2484
DAZP1_HUMAN	3.51331e+07	3.28264e+07	-0.0979743	50.0347
GMPPA_HUMAN	2.51199e+07	2.34815e+07	-0.0973099	49.0673
PRDX4_HUMAN	1.5942e+08	1.49038e+08	-0.0971545	54.3994
ARL2_HUMAN	1.82646e+07	1.70756e+07	-0.0971135	48.148
SRRT_HUMAN	118422305	1.10783e+08	-0.0961997	53.5425
EIF3B_HUMAN	940159542	8.80719e+08	-0.0942245	59.5224
COX17_HUMAN	1.65385e+06	1.55027e+06	-0.0933052	41.2215
STIP1_HUMAN	2541045823	2382140510	-0.0931639	62.3924
TRA2B_HUMAN	1.11063e+08	1.04145e+08	-0.0927871	53.3608
TAOK2_HUMAN	8.48808e+07	7.96051e+07	-0.0925778	52.5853
MTA1_HUMAN	12852351	1.20581e+07	-0.0920268	47.139
PARP1_HUMAN	4582576716	4301261935	-0.091399	64.0956
RBM10_HUMAN	1.20045e+07	1.12715e+07	-0.0909041	46.9432
USP9X_HUMAN	3.56089e+08	3.34507e+08	-0.0902025	56.7251
AN32A_HUMAN	1121392877	1053739983	-0.0897729	60.0355
EIF3D_HUMAN	5.1501e+08	484045239	-0.0894597	57.7906
RBGP1_HUMAN	1.85023e+07	1.7391e+07	-0.0893688	48.193
DHSD_HUMAN	1.30463e+06	1.22629e+06	-0.089344	40.5411
CLPP_HUMAN	9.26897e+07	8.71285e+07	-0.0892643	52.8425
TR150_HUMAN	4.63604e+08	4.3593e+08	-0.0887979	57.4878
EIF3C_HUMAN	4.99259e+08	4.69906e+08	-0.087415	57.703
SCAM1_HUMAN	5.4752e+07	5.15387e+07	-0.0872548	51.3256
G3PT_HUMAN	2061577244	1940957272	-0.0869802	61.7952
PSMD9_HUMAN	2.41833e+07	2.27706e+07	-0.0868436	48.9682
LSM6_HUMAN	2.02845e+07	1.91037e+07	-0.0865275	48.4612
CRKL_HUMAN	1.3019e+08	1.22613e+08	-0.0865117	53.8256
DHSA_HUMAN	234937145	2.21279e+08	-0.086411	55.529
EXOS8_HUMAN	2.87876e+06	2.71364e+06	-0.0852149	42.8288
RFA3_HUMAN	1.70438e+07	1.60704e+07	-0.0848405	47.9606
SYDC_HUMAN	2030917654	1916154833	-0.0839176	61.7551
SRP72_HUMAN	3.17377e+07	2.99608e+07	-0.083119	49.7563
HNRPK_HUMAN	9249202468	8731961377	-0.0830232	66.1303
CS025_HUMAN	1.28134e+07	1.21081e+07	-0.0816863	47.1406
SSRD_HUMAN	185559227	1.75352e+08	-0.081629	54.853
TCPD_HUMAN	4304421797	4070942181	-0.0804567	63.9259
RFA1_HUMAN	226867449	2.14729e+08	-0.0793322	55.4352
PSB5_HUMAN	1.17704e+08	1.1142e+08	-0.0791579	53.542
BRK1_HUMAN	1.94804e+07	1.84484e+07	-0.0785318	48.3525
TSSC1_HUMAN	8.76848e+06	8.30442e+06	-0.0784477	46.0493
DNJC8_HUMAN	2.28014e+08	2.15995e+08	-0.0781248	55.451
RBG1L_HUMAN	3.64103e+07	3.45021e+07	-0.0776612	50.158
NDUF3_HUMAN	3.83506e+06	3.6346e+06	-0.0774536	43.6642
THIO_HUMAN	577081323	5.46987e+08	-0.0772678	58.1311
SARNP_HUMAN	1.6531e+08	1.56723e+08	-0.0769533	54.5242
PA2G4_HUMAN	1984680890	1881842518	-0.0767612	61.6958
PWP2_HUMAN	5.94103e+07	5.63638e+07	-0.0759431	51.5725
GBF1_HUMAN	1.64287e+08	1.55875e+08	-0.0758266	54.5075
PDXK_HUMAN	4.85547e+06	4.60927e+06	-0.0750736	44.3473
TACO1_HUMAN	1.44873e+07	1.37534e+07	-0.0750048	47.5016
PFD3_HUMAN	9.98535e+07	9.48193e+07	-0.0746323	53.072
GLMN_HUMAN	14726370	1.39881e+07	-0.0742001	47.5496
SEH1_HUMAN	4.69647e+06	4.46207e+06	-0.073863	44.2524
ERF3A_HUMAN	5.96692e+07	5.67088e+07	-0.0734132	51.5876
RALA_HUMAN	9.79136e+07	9.30668e+07	-0.0732427	53.0168
HSP74_HUMAN	1683680399	1600676279	-0.0729367	61.225
B2RCX0_HUMAN	1.42307e+08	1.35295e+08	-0.0728942	54.096
DC1I2_HUMAN	4.36143e+07	4.14827e+07	-0.0722923	50.6843
GOGA7_HUMAN	6.97568e+06	6.63626e+06	-0.071963	45.3958
RS9_HUMAN	2492275034	2371536985	-0.0716409	62.358
ROA1_HUMAN	3.87104e+08	3.68539e+08	-0.0709016	56.9854
NLTP_HUMAN	1.47485e+08	140413398	-0.0708909	54.2011
SNX1_HUMAN	8.64896e+07	8.23465e+07	-0.0708181	52.6612
CLIC4_HUMAN	200104176	1.9059e+08	-0.0702804	55.0821
DYL1_HUMAN	1.96811e+07	1.8746e+07	-0.0702315	48.3904
SPT5H_HUMAN	109541445	1.04521e+08	-0.0676797	53.3461
MY18A_HUMAN	1.75303e+08	167393993	-0.0666009	54.7039
ABCE1_HUMAN	7.05689e+08	6.74038e+08	-0.0662024	58.7227
PSA3_HUMAN	452513345	432357683	-0.065735	57.441
IF16_HUMAN	1.2255e+08	117101526	-0.0656074	53.672
TADBP_HUMAN	2.6037e+08	2.48897e+08	-0.0650159	55.847
RPAB3_HUMAN	3.91674e+07	3.74647e+07	-0.0641235	50.3822
DJB11_HUMAN	4.79875e+07	4.59026e+07	-0.0640848	50.9682
MATR3_HUMAN	1598974531	1529666693	-0.0639296	61.0851
TBB3_HUMAN	9210480522	8811735007	-0.0638503	66.1374
UBA6_HUMAN	2.20552e+08	2.11106e+08	-0.063151	55.3699
PSMD2_HUMAN	5.35597e+08	5.13113e+08	-0.0618706	57.9313
EIF3K_HUMAN	1.04779e+08	1.00407e+08	-0.0614919	53.2241
ILF3_HUMAN	1013162520	970988102	-0.0613401	59.7711
PSME3_HUMAN	3.35922e+08	3.22047e+08	-0.060855	56.5862
UCHL1_HUMAN	1877988821	1800815317	-0.0605382	61.5525
PGTB2_HUMAN	5.15576e+06	4.94517e+06	-0.0601645	44.5353
SPT6H_HUMAN	2.39986e+08	2.30261e+08	-0.0596821	55.6171
IMB1_HUMAN	1312626762	1259555265	-0.0595423	60.5201
RM12_HUMAN	8.72726e+07	8.37873e+07	-0.0587977	52.6993
CUL2_HUMAN	4.61736e+07	4.43342e+07	-0.0586493	50.8625
SRP09_HUMAN	4.91065e+07	4.71508e+07	-0.0586327	51.0402
ARFG2_HUMAN	3.03311e+07	2.91349e+07	-0.0580502	49.6505
UBP10_HUMAN	1.24804e+08	1.19889e+08	-0.0579721	53.7322
SYYC_HUMAN	1795898433	1725762548	-0.0574718	61.4266
IGLL5_HUMAN	9.80726e+06	9.42977e+06	-0.0566286	46.3942
CSK22_HUMAN	4.46186e+07	4.29122e+07	-0.0562562	50.766
UBA1_HUMAN	3647914256	3508633403	-0.0561626	63.4727
SPF30_HUMAN	1.36965e+07	1.31765e+07	-0.0558409	47.3588
CSN1_HUMAN	1.14655e+08	1.10335e+08	-0.0554202	53.49
MOB3A_HUMAN	2.51189e+07	2.41975e+07	-0.0539149	49.1106
DPYL2_HUMAN	4416630048	4254700184	-0.0538885	64.0267
MYCB2_HUMAN	1.05135e+08	1.013e+08	-0.0536029	53.2417
MGN2_HUMAN	3.11604e+08	3.00419e+08	-0.0527402	56.3775
RPB2_HUMAN	2.40194e+08	2.31795e+08	-0.0513473	55.6279
RUVB1_HUMAN	1688231108	1629304339	-0.0512563	61.2545
G3P_HUMAN	48197737141	46520123029	-0.0511105	70.9254
CDC5L_HUMAN	1.11893e+08	1.08027e+08	-0.0507186	53.4244
COX5A_HUMAN	5.90215e+07	5.70041e+07	-0.0501762	51.5793
LRMP_HUMAN	2.40162e+08	2.32002e+08	-0.0498713	55.629
CF211_HUMAN	252314357	2.43958e+08	-0.0485913	55.7727
EFHD1_HUMAN	1.06881e+08	1.03483e+08	-0.0466067	53.2963
RGS10_HUMAN	8.24709e+06	7.98498e+06	-0.0465958	45.9043
IDH3B_HUMAN	5.67008e+07	5.49463e+07	-0.0453463	51.4684
PP1A_HUMAN	4.96782e+08	4.81679e+08	-0.0445393	57.7315
PPP5_HUMAN	1.01058e+08	9.8017e+07	-0.0440854	53.1371
ARF1_HUMAN	1940968550	1883502551	-0.0433588	61.6649
EIF3I_HUMAN	4.00281e+08	3.88617e+08	-0.0426656	57.1102
STML2_HUMAN	1.68045e+08	1.63173e+08	-0.0424441	54.6061
CNOT1_HUMAN	2.21573e+08	2.1516e+08	-0.0423742	55.404
POP1_HUMAN	2.27774e+07	2.21241e+07	-0.0419846	48.8402
TRA2A_HUMAN	1.76474e+07	1.71468e+07	-0.0415178	48.1044
NOC2L_HUMAN	1.97757e+07	1.92196e+07	-0.0411531	48.4333
LA_HUMAN	1112520365	1081575208	-0.0406978	60.0617
ETUD1_HUMAN	3.75426e+07	3.65258e+07	-0.039616	50.2844
DAD1_HUMAN	3.94688e+07	3.84003e+07	-0.0395945	50.4288
NSUN2_HUMAN	1.19335e+08	1.16224e+08	-0.0381045	53.6228
RBM25_HUMAN	7.92014e+07	7.71487e+07	-0.0378846	52.4402
PFD4_HUMAN	4.79906e+07	4.67471e+07	-0.0378733	50.9946
ATX10_HUMAN	5.9146e+08	5.76161e+08	-0.0378091	58.2416
KDM3B_HUMAN	2.35097e+07	2.2913e+07	-0.0370927	48.9364
PAK1_HUMAN	1.43288e+08	1.39768e+08	-0.0358802	54.1528
EIF1B_HUMAN	1.24253e+08	1.21218e+08	-0.0356807	53.7417
LSM1_HUMAN	2.31159e+07	2.25588e+07	-0.0351921	48.8896
RAB21_HUMAN	8.22332e+07	8.03538e+07	-0.0333552	52.5531
GET4_HUMAN	4.65062e+07	4.54444e+07	-0.0333201	50.9085
TMED2_HUMAN	8.99747e+06	8.79221e+06	-0.0332926	46.1689
ADNP_HUMAN	2.51684e+06	2.45966e+06	-0.0331582	42.4932
HNRGT_HUMAN	3.3081e+08	3.23365e+08	-0.0328396	56.57
TENC1_HUMAN	3.94803e+06	3.86063e+06	-0.0322972	43.7931
GTF2I_HUMAN	3.08345e+08	3.01588e+08	-0.0319633	56.368
SGTA_HUMAN	1.11135e+08	108726795	-0.0316116	53.4239
RL15_HUMAN	4.08089e+08	3.9944e+08	-0.0309068	57.1777
FRYL_HUMAN	9.22144e+07	9.0285e+07	-0.0305053	52.8865
RB11A_HUMAN	3.56431e+08	3.49304e+08	-0.0291374	56.789
TPIS_HUMAN	5065362844	4964732522	-0.0289496	64.4471
PRPS1_HUMAN	3.15404e+08	3.09155e+08	-0.0288706	56.4364
PROF1_HUMAN	11034250215	10816583094	-0.0287438	66.6938
SPCS1_HUMAN	4.00988e+06	3.93166e+06	-0.0284185	43.8418
ENSA_HUMAN	5.74948e+07	5.63864e+07	-0.0280846	51.5258
COPZ1_HUMAN	6.90907e+07	6.77601e+07	-0.0280565	52.0559
NAA38_HUMAN	4.14135e+07	4.06542e+07	-0.026694	50.5805
THOC2_HUMAN	7.18934e+07	7.06187e+07	-0.0258093	52.1729
CSTF2_HUMAN	1.43917e+07	1.41431e+07	-0.0251327	47.5323
PTSS1_HUMAN	7.99021e+06	7.85408e+06	-0.0247911	45.8348
PAK2_HUMAN	1747515046	1717992164	-0.0245814	61.3807
RENT2_HUMAN	4.21982e+07	4.14998e+07	-0.0240751	50.6373
PDCD5_HUMAN	2.13621e+08	2.10113e+08	-0.023891	55.3171
LYRM7_HUMAN	1.53255e+07	1.50802e+07	-0.0232754	47.7156
CN166_HUMAN	214422996	2.11001e+08	-0.0232132	55.3286
C9J2Z7_HUMAN	4.56834e+06	4.49593e+06	-0.0230499	44.2234
GBG5_HUMAN	1.08398e+07	1.06734e+07	-0.0223168	46.7173
WDR3_HUMAN	2.52869e+07	2.49056e+07	-0.0219236	49.1619
EDC4_HUMAN	3.69426e+07	3.63863e+07	-0.0218867	50.2557
AT11A_HUMAN	1.66981e+07	1.64489e+07	-0.0216988	47.9647
YKT6_HUMAN	2.89003e+07	2.84717e+07	-0.0215591	49.5476
XPO7_HUMAN	142075918	1.40178e+08	-0.0194032	54.1448
PPIL3_HUMAN	2.84616e+07	2.80839e+07	-0.0192747	49.5058
BTAF1_HUMAN	2.87678e+07	2.83868e+07	-0.0192323	49.5367
PAIRB_HUMAN	1014179794	1001058182	-0.0187876	59.8165
SYCC_HUMAN	8.6119e+07	8.5019e+07	-0.0185448	52.7011
ERF1_HUMAN	2.82926e+08	2.79341e+08	-0.0184003	56.1333
DDX17_HUMAN	9.73672e+08	9.61339e+08	-0.01839	59.6993
SBDS_HUMAN	2.22811e+06	2.19992e+06	-0.0183658	42.1564
PFD6_HUMAN	1.29837e+08	128211381	-0.018174	53.8861
WDR12_HUMAN	2.34482e+07	2.31588e+07	-0.0179139	48.948
YBOX1_HUMAN	606678082	599385595	-0.0174468	58.3353
IF2B3_HUMAN	3.10471e+07	3.06748e+07	-0.0174036	49.7585
DPM3_HUMAN	2.50101e+06	2.47295e+06	-0.0162769	42.4919
ATD3A_HUMAN	2.42724e+08	2.4011e+08	-0.0156225	55.6939
PSMD3_HUMAN	5.47945e+08	5.42401e+08	-0.0146702	58.0442
PRS6A_HUMAN	6.02292e+08	5.96284e+08	-0.0144636	58.3173
LSM2_HUMAN	116743132	1.1563e+08	-0.0138197	53.5837
PSA1_HUMAN	4.4353e+08	4.39646e+08	-0.0126898	57.4362
ATX2_HUMAN	8.12773e+07	8.05818e+07	-0.0123984	52.5403
IF2B_HUMAN	182606827	1.81126e+08	-0.0117506	54.8766
PDIA3_HUMAN	4816916111	4778009047	-0.0117002	64.3192
PMVK_HUMAN	4.25932e+07	4.22498e+07	-0.0116785	50.6766
PDIA1_HUMAN	1070574595	1062000627	-0.0116007	59.9799
BPTF_HUMAN	1.00234e+07	9.9442e+06	-0.0114443	46.5023
SPCS3_HUMAN	1.065e+07	1.0568e+07	-0.0111489	46.6776
SUGT1_HUMAN	1.99608e+08	1.98085e+08	-0.0110548	55.1341
IF2G_HUMAN	8.24649e+07	8.18366e+07	-0.0110323	52.5835
PPP6_HUMAN	1.20603e+08	1.19687e+08	-0.011002	53.6804
SEP11_HUMAN	1124113468	1116001239	-0.010449	60.1218
AATC_HUMAN	4.96234e+08	4.92742e+08	-0.0101883	57.7627
PSD11_HUMAN	2144001966	2129758173	-0.0096166	61.9857
ARL1_HUMAN	4.21791e+07	4.19018e+07	-0.00951699	50.6505
EI2BA_HUMAN	1.11513e+08	1.10788e+08	-0.00940478	53.4559
CBL_HUMAN	4.57077e+06	4.54184e+06	-0.009163	44.2389
ENY2_HUMAN	4.00103e+07	3.97658e+07	-0.0088418	50.4989
PI3R4_HUMAN	1.95006e+07	1.93825e+07	-0.00876708	48.4253
IDHP_HUMAN	9.86012e+08	9.80054e+08	-0.00874349	59.7453
IMDH1_HUMAN	5.55499e+07	5.52326e+07	-0.00826543	51.4463
MTMR5_HUMAN	1.54526e+07	1.53857e+07	-0.00625629	47.7564
FUBP3_HUMAN	4.66733e+07	4.64944e+07	-0.00553956	50.9466
CSN4_HUMAN	9.03589e+07	9.00313e+07	-0.00524042	52.8531
IF5A1_HUMAN	2154729974	2147238633	-0.00502455	62.0047
SF3A1_HUMAN	2.72374e+08	2.71443e+08	-0.00494073	56.0371
IF2GL_HUMAN	1.51512e+08	150998694	-0.00489309	54.3448
EXOS4_HUMAN	4.43476e+06	4.42174e+06	-0.00424335	44.1566
SON_HUMAN	9.31535e+07	9.288e+07	-0.00424177	52.942
SYK_HUMAN	1.7037e+08	169902504	-0.00396115	54.6842
COMD8_HUMAN	1.78507e+07	1.78051e+07	-0.00368506	48.1753
PX11B_HUMAN	3.99594e+06	3.9859e+06	-0.00362841	43.8566
VPS4B_HUMAN	2.88407e+07	2.87967e+07	-0.00220422	49.561
EF2_HUMAN	8564779836	8555903686	-0.00149592	65.99
CH10_HUMAN	2018528172	2016461483	-0.00147787	61.8198
COX41_HUMAN	3.53808e+08	3.53827e+08	7.91e-05	56.7969
SAHH_HUMAN	2373381690	2373696996	0.00019165	62.2888
HNRH1_HUMAN	2634603613	2634971143	0.000201243	62.5901
UBCP1_HUMAN	3.05688e+07	3.05745e+07	0.000270016	49.7314
POMP_HUMAN	5.43626e+07	5.43804e+07	0.000471188	51.3927
MIP18_HUMAN	1.43736e+07	1.4384e+07	0.00103738	47.5549
UT14A_HUMAN	3.89118e+07	3.89536e+07	0.00155049	50.429
SEPT7_HUMAN	8.47916e+08	8.48941e+08	0.00174301	59.3204
LMAN1_HUMAN	1.15108e+08	1.15264e+08	0.00195155	53.5588
RPB3_HUMAN	1.98214e+07	1.985e+07	0.00208121	48.4832
EIF3A_HUMAN	1900807017	1903583610	0.00210587	61.65
RCL1_HUMAN	9.7247e+06	9.74134e+06	0.00246664	46.4289
SRP14_HUMAN	746665724	7.47998e+08	0.00257103	58.9543
CALX_HUMAN	963405255	9.66253e+08	0.00425843	59.6914
UBP14_HUMAN	4.11057e+08	4.12276e+08	0.00426992	57.2338
SAHH2_HUMAN	8.83602e+07	8.86296e+07	0.00439115	52.7982
PELP1_HUMAN	1.80776e+08	1.81333e+08	0.00444172	54.8637
RFIP1_HUMAN	1.33818e+07	1.34244e+07	0.00458095	47.3521
TERA_HUMAN	2991292926	3003549002	0.00589901	62.9621
UFD1_HUMAN	5.03669e+07	5.05771e+07	0.00600851	51.178
1433B_HUMAN	3817470967	3835413907	0.00676509	63.6667
DDX27_HUMAN	2.3751e+07	2.38772e+07	0.00764355	49.0106
B3KN67_HUMAN	4.25465e+06	4.27791e+06	0.00786429	44.0491
EXOS3_HUMAN	6.39491e+06	6.43137e+06	0.00820166	45.2252
ENOA_HUMAN	28860363301	29056059191	0.00974959	69.5065
SF3B2_HUMAN	8.36556e+08	842539741	0.0102824	59.2901
CALM_HUMAN	1949784973	1964115222	0.0105645	61.7319
PP6R1_HUMAN	1.07632e+07	1.08429e+07	0.0106472	46.7298
HP1B3_HUMAN	8.91187e+07	8.98319e+07	0.0115003	52.8299
ENOPH_HUMAN	9.58327e+07	9.6627e+07	0.0119086	53.0399
Q6IPH7_HUMAN	6.56857e+08	6.62594e+08	0.012545	58.5946
RL14_HUMAN	7.64945e+08	7.71894e+08	0.0130454	59.0346
HNRL2_HUMAN	3.7793e+08	3.81519e+08	0.0136367	57.0007
E9PDP1_HUMAN	1.8812e+07	1.89995e+07	0.014311	48.3446
LRRF1_HUMAN	1.3233e+08	1.33692e+08	0.0147662	53.9739
RL30_HUMAN	4.96574e+08	5.01744e+08	0.0149434	57.7898
LAP2A_HUMAN	3.6521e+08	3.69075e+08	0.0151885	56.9035
RPN2_HUMAN	1.87623e+08	189905626	0.0174489	54.984
ZRAB2_HUMAN	42962925	4.35152e+07	0.0184269	50.7316
TPP2_HUMAN	6.05043e+08	6.13124e+08	0.0191399	58.3641
HNRPQ_HUMAN	1959237373	1986040174	0.0196026	61.7549
BAZ1B_HUMAN	3.58656e+07	3.63668e+07	0.0200217	50.2122
ENPLL_HUMAN	1.01833e+08	1.03284e+08	0.0204159	53.2237
IPO4_HUMAN	2.72307e+07	2.76209e+07	0.0205283	49.418
PSMD1_HUMAN	2.91892e+08	2.96135e+08	0.0208188	56.2625
GSTP1_HUMAN	14202162758	14422398120	0.0222004	67.473
SET_HUMAN	2184797743	2218763340	0.0222561	62.072
2AAA_HUMAN	1462587517	1486286532	0.0231893	60.9149
PSMD8_HUMAN	1.67123e+08	1.6986e+08	0.0234355	54.6561
TIF1B_HUMAN	8.8488e+08	8.99852e+08	0.0242064	59.466
PRP6_HUMAN	1.15987e+07	1.17975e+07	0.0245183	46.9594
CALU_HUMAN	7.15732e+07	7.28221e+07	0.0249573	52.2108
UAP1_HUMAN	1.24552e+07	1.26731e+07	0.0250291	47.1655
EF1A1_HUMAN	25155000329	25595431841	0.0250411	69.1253
PSA5_HUMAN	4.26905e+08	4.34573e+08	0.025681	57.3644
AIMP1_HUMAN	2.53446e+08	2.58173e+08	0.0266549	55.8609
RL11_HUMAN	7.9884e+08	8.1377e+08	0.0267139	59.1734
RPF2_HUMAN	5.27812e+07	5.3784e+07	0.027153	51.3342
WDR11_HUMAN	1.1651e+07	1.18779e+07	0.0278323	46.9757
BOLA2_HUMAN	6.19689e+07	6.31893e+07	0.0281374	51.7982
COPG_HUMAN	2.25991e+08	2.30547e+08	0.0287935	55.5322
NPM_HUMAN	6418850624	6551574649	0.0295267	65.1889
SFPQ_HUMAN	1932050418	1972222080	0.0296893	61.7247
ADT2_HUMAN	1015734168	1036895217	0.0297472	59.8695
IMPA1_HUMAN	9.67941e+07	9.88117e+07	0.0297635	53.0866
NPL4_HUMAN	2.20652e+07	2.25257e+07	0.0298008	48.8203
FA50A_HUMAN	1.17149e+07	1.19594e+07	0.0298032	46.9935
RAB2A_HUMAN	3.21271e+08	3.2799e+08	0.0298635	56.5483
PNPT1_HUMAN	3.08201e+07	3.14712e+07	0.0301603	49.7849
ARL8B_HUMAN	5.88571e+07	6.0111e+07	0.0304129	51.6518
HINT1_HUMAN	3.41839e+08	3.4926e+08	0.0309856	56.7285
RT09_HUMAN	4.59579e+07	4.69635e+07	0.0312251	50.9388
EP15R_HUMAN	1.57258e+08	1.6078e+08	0.0319554	54.4891
LIS1_HUMAN	1.81201e+08	1.85273e+08	0.0320625	54.8981
IPYR_HUMAN	1340982448	1371719903	0.0326956	60.674
GLU2B_HUMAN	1.92905e+08	1.97337e+08	0.0327649	55.0794
SORL_HUMAN	2.559e+08	2.61824e+08	0.0330145	55.895
ARC1A_HUMAN	4.21328e+07	4.31216e+07	0.0334647	50.6903
KPCD_HUMAN	7.25745e+07	7.4383e+07	0.0355092	52.2614
BRD4_HUMAN	2.01376e+07	2.06452e+07	0.0359188	48.5627
RFA2_HUMAN	6.28291e+07	6.44297e+07	0.0362922	51.8462
PTBP1_HUMAN	1958484486	2008770691	0.0365752	61.7708
NCF1_HUMAN	3.9247e+07	4.0263e+07	0.0368739	50.489
EIF3J_HUMAN	7.35924e+07	7.55062e+07	0.0370385	52.3031
RL31_HUMAN	1213144264	1246258647	0.0388524	60.3911
RPAC2_HUMAN	1.08048e+07	1.1102e+07	0.0391387	46.7695
SYNC_HUMAN	8.94344e+08	9.19098e+08	0.0393895	59.5119
RL36_HUMAN	584996987	6.01546e+08	0.0402467	58.288
DPM1_HUMAN	6.45757e+07	6.64058e+07	0.0403165	51.9293
SNAA_HUMAN	259000135	2.66446e+08	0.0408897	55.9376
CDK5_HUMAN	4.08489e+07	4.20273e+07	0.0410284	50.6086
SAE1_HUMAN	1.01548e+08	1.0448e+08	0.0410671	53.2362
RL18A_HUMAN	5.50012e+08	5.65996e+08	0.0413301	58.1111
CCD53_HUMAN	9.2793e+06	9.55096e+06	0.0416309	46.3328
TCOF_HUMAN	1.25564e+08	1.29243e+08	0.0416645	53.8494
SYNE2_HUMAN	3.06868e+07	3.15895e+07	0.0418276	49.7841
BCLF1_HUMAN	155712676	1.60303e+08	0.041913	54.4705
UCHL3_HUMAN	8.19515e+07	8.43891e+07	0.0422869	52.6188
UB2V1_HUMAN	4.13263e+08	4.25632e+08	0.0425472	57.2875
RUVB2_HUMAN	1308046813	1347269951	0.0426248	60.6122
THOC6_HUMAN	9.68164e+06	9.97225e+06	0.0426664	46.4563
RLA0L_HUMAN	1834343963	1889444350	0.0426978	61.5879
GRP78_HUMAN	3355987444	3457723181	0.0430851	63.3313
CHD8_HUMAN	4.7384e+06	4.88227e+06	0.0431535	44.3951
SC61B_HUMAN	1.1182e+07	1.15245e+07	0.0435218	46.8729
EFHD2_HUMAN	1.0815e+08	1.11482e+08	0.0437796	53.4207
ABCF1_HUMAN	187188408	1.92972e+08	0.0439039	55.0037
MPPB_HUMAN	1.09354e+08	112807915	0.0448679	53.4537
AT12A_HUMAN	5.58311e+07	5.7601e+07	0.0450242	51.5142
RIR2B_HUMAN	4.41337e+07	4.55571e+07	0.0457959	50.8365
VP13A_HUMAN	4.69511e+07	4.84838e+07	0.046344	51.0157
EF1B_HUMAN	4.27736e+08	4.41835e+08	0.0467868	57.3911
COPB2_HUMAN	3.10111e+08	3.20368e+08	0.0469413	56.4634
TOM40_HUMAN	1.12879e+08	1.16617e+08	0.0470075	53.5474
PRS10_HUMAN	3.8143e+08	3.9423e+08	0.0476204	57.0613
SAFB1_HUMAN	3.2966e+08	3.40848e+08	0.0481482	56.641
T2FB_HUMAN	3.06923e+06	3.17406e+06	0.0484491	43.1473
GTD2A_HUMAN	1.87078e+07	1.93605e+07	0.0494769	48.3638
AT1B3_HUMAN	6.72017e+07	6.9554e+07	0.0496352	52.0536
TBCB_HUMAN	1.38858e+08	1.43836e+08	0.0508136	54.1489
PSDE_HUMAN	1.38064e+08	1.43017e+08	0.0508463	54.1324
PRS8_HUMAN	4.6073e+08	4.77399e+08	0.0512749	57.61
IQGA1_HUMAN	3690914555	3824600773	0.0513308	63.614
MK01_HUMAN	2.56597e+08	2.65939e+08	0.0515937	55.9214
SYDM_HUMAN	2.35545e+07	2.44134e+07	0.0516722	49.0307
TXNL1_HUMAN	1.97541e+08	2.04761e+08	0.0517863	55.1669
RAB5C_HUMAN	1.3482e+08	1.39825e+08	0.0525883	54.0655
MPP10_HUMAN	3.77367e+07	3.91381e+07	0.0526023	50.3915
LMNB2_HUMAN	157099389	1.62944e+08	0.0527002	54.5069
TPC2A_HUMAN	6.49586e+06	6.73807e+06	0.0528153	45.315
ACTZ_HUMAN	2.37887e+08	2.46776e+08	0.0529219	55.7043
WASF2_HUMAN	5.19303e+07	5.38838e+07	0.0532767	51.3134
PSA7_HUMAN	2.43828e+08	2.53049e+08	0.0535531	55.7761
NOP14_HUMAN	3.13255e+07	3.25222e+07	0.0540872	49.8558
SYHC_HUMAN	6.93453e+08	7.20216e+08	0.0546331	58.7931
SNX3_HUMAN	9.13151e+07	9.48432e+07	0.0546907	52.9434
GDIR1_HUMAN	1151635206	1197158283	0.0559301	60.258
CENPV_HUMAN	9.39305e+06	9.76552e+06	0.0561037	46.3824
VAPA_HUMAN	250541284	2.60525e+08	0.056372	55.8573
ALDR_HUMAN	4.9892e+08	5.18873e+08	0.0565722	57.845
IF4G1_HUMAN	9.81537e+08	1021049959	0.0569385	59.7979
ULA1_HUMAN	3.58764e+07	3.73226e+07	0.0570144	50.2501
RL1D1_HUMAN	4.91509e+08	5.11564e+08	0.0576977	57.803
BLK_HUMAN	1.0637e+08	1.10714e+08	0.0577463	53.3868
IPP2M_HUMAN	3.33699e+06	3.47355e+06	0.0578629	43.3981
EIF2A_HUMAN	4.12178e+07	4.29233e+07	0.0584916	50.652
FNTA_HUMAN	2.98945e+07	3.11466e+07	0.0591953	49.7259
BAX_HUMAN	8.37981e+07	8.73259e+07	0.059492	52.7003
RAB25_HUMAN	3.38564e+07	3.52851e+07	0.0596301	50.0855
SC23A_HUMAN	2.78825e+07	2.90605e+07	0.0596974	49.5254
E1NZA1_HUMAN	3.82089e+07	3.98292e+07	0.0599173	50.4347
PDE6D_HUMAN	2.61161e+07	2.72262e+07	0.0600575	49.3369
Q562L9_HUMAN	2.29682e+07	2.3946e+07	0.0601506	48.9664
RM04_HUMAN	1.95425e+07	2.03857e+07	0.0609451	48.5012
PSA7L_HUMAN	3.57689e+08	3.73133e+08	0.0609811	56.8892
PTH2_HUMAN	3.22613e+07	3.36559e+07	0.0610576	49.9477
RRP5_HUMAN	3.61084e+08	3.76911e+08	0.0618917	56.9174
VA0D1_HUMAN	7.56847e+06	7.90329e+06	0.0624529	45.7656
RL10L_HUMAN	5.47586e+08	5.71858e+08	0.0625717	58.1196
RL34_HUMAN	2.77294e+08	2.89662e+08	0.0629508	56.1566
PSA6_HUMAN	3.90712e+08	408407017	0.0639037	57.147
PP2AA_HUMAN	430386158	449884190	0.063922	57.426
CPSF6_HUMAN	1.03964e+08	1.08685e+08	0.0640641	53.3271
KPRB_HUMAN	2.15175e+08	2.25012e+08	0.064488	55.4264
RL27A_HUMAN	5.29296e+08	5.536e+08	0.0647709	58.0238
FUBP2_HUMAN	5.78377e+08	604986112	0.0648923	58.2798
CN142_HUMAN	2.04448e+07	2.13891e+07	0.0651365	48.6356
HBXIP_HUMAN	5.69332e+07	5.95798e+07	0.0655536	51.5911
CAPR1_HUMAN	1.54909e+08	1.62113e+08	0.0655779	54.4793
MMGT1_HUMAN	7.02331e+06	7.34999e+06	0.0655916	45.553
AIMP2_HUMAN	157174418	1.64521e+08	0.0659092	54.5215
HNRPD_HUMAN	7.85795e+08	8.2258e+08	0.0660034	59.1652
PSA2_HUMAN	5.15466e+08	5.39706e+08	0.0662966	57.9489
TMEDA_HUMAN	2.04827e+08	2.14503e+08	0.0665955	55.2863
COPE_HUMAN	7.64503e+07	8.0074e+07	0.0668121	52.4428
PSA4_HUMAN	2.65274e+08	2.77908e+08	0.0671252	56.0329
U3IP2_HUMAN	2.41031e+07	2.52621e+07	0.0677554	49.1132
RPP14_HUMAN	1.38627e+06	1.45352e+06	0.0683421	40.8739
ADT1_HUMAN	2596630948	2723230061	0.0686779	62.6167
COPG2_HUMAN	5.37092e+07	5.63502e+07	0.0692533	51.4266
ANKH1_HUMAN	1.07835e+07	1.13172e+07	0.0696887	46.7943
CCD72_HUMAN	1.77567e+07	1.86414e+07	0.0701489	48.2339
CISY_HUMAN	1568336727	1646648392	0.0702972	61.1635
MCA3_HUMAN	4.39707e+07	4.61764e+07	0.0706126	50.8507
RL13A_HUMAN	3.4799e+08	3.65506e+08	0.0708469	56.8198
GANAB_HUMAN	6.40309e+08	6.72678e+08	0.0711478	58.5795
RL6_HUMAN	2797411700	2940161826	0.071803	62.8347
HCDH_HUMAN	1453402136	1527634324	0.0718653	60.9454
IF4G3_HUMAN	9.24594e+07	9.71948e+07	0.0720587	52.9967
HELZ_HUMAN	5.98705e+06	6.29407e+06	0.0721485	45.099
MIO_HUMAN	7.74991e+06	8.14968e+06	0.0725643	45.8441
LARP1_HUMAN	180744423	1.90103e+08	0.0728327	54.9316
UBXN7_HUMAN	1.77356e+08	1.86579e+08	0.0731356	54.8773
HNRPR_HUMAN	6.72575e+08	707910602	0.0738721	58.7241
G3BP1_HUMAN	7.73342e+08	8.1426e+08	0.0743823	59.1274
1433Z_HUMAN	3831504433	4035385783	0.0747956	63.7453
AP2M1_HUMAN	1.15249e+07	12149725	0.0761666	46.9927
RL5_HUMAN	1618191921	1706019173	0.0762511	61.2597
PSB7_HUMAN	9.20581e+07	9.70547e+07	0.076252	52.9883
TRABD_HUMAN	5.30583e+06	5.5941e+06	0.0763267	44.7546
AK1BF_HUMAN	9.58395e+07	1.01049e+08	0.076369	53.1046
ICLN_HUMAN	2.74406e+07	2.89333e+07	0.0764176	49.496
PSB3_HUMAN	3.63359e+08	3.83172e+08	0.0765983	56.9502
F120A_HUMAN	5.28777e+07	5.57638e+07	0.0766698	51.389
DHSB_HUMAN	7.96537e+07	8.40017e+07	0.0766771	52.5712
RL12_HUMAN	1054684531	1112783104	0.0773609	60.0257
CS010_HUMAN	4.9021e+07	5.17221e+07	0.0773826	51.1712
VKORL_HUMAN	2.84698e+07	3.00722e+07	0.0789947	49.6049
RL17_HUMAN	1155950488	1221702921	0.0798139	60.2927
NEP1_HUMAN	2.89333e+07	3.05854e+07	0.0801125	49.6526
ROA0_HUMAN	2.32591e+08	2.45935e+08	0.0804826	55.6669
RL7_HUMAN	2221952060	2349783211	0.0807	62.1791
ESYT1_HUMAN	2.54848e+08	2.69539e+08	0.0808575	55.931
SFXN1_HUMAN	2.45143e+08	2.59396e+08	0.08153	55.8196
RAD50_HUMAN	2.4303e+08	2.57241e+08	0.0819858	55.7951
EI2BE_HUMAN	1.39703e+07	1.479e+07	0.0822617	47.554
RL10A_HUMAN	1877856003	1988207177	0.0823817	61.6953
RL13_HUMAN	1113270392	1178695956	0.0823876	60.1867
SEC62_HUMAN	2.24916e+07	2.38322e+07	0.083526	48.9293
NEDD8_HUMAN	5.93442e+07	6.29171e+07	0.0843445	51.7296
DDX1_HUMAN	3.08712e+08	3.27522e+08	0.0853341	56.4887
RL3_HUMAN	2042614064	2167228431	0.0854346	61.941
COASY_HUMAN	6.72581e+07	7.1385e+07	0.085913	52.0923
R13AX_HUMAN	5.05773e+08	536825757	0.0859646	57.9138
RL35_HUMAN	6.59556e+08	7.00165e+08	0.0862	58.68
ATX2L_HUMAN	2.0612e+07	2.18888e+07	0.0867097	48.6807
CNPY3_HUMAN	1.77154e+06	1.88156e+06	0.0869284	41.6001
RT07_HUMAN	4.6135e+07	4.90032e+07	0.0870135	51.0057
CSN6_HUMAN	2.57869e+07	2.73901e+07	0.0870169	49.3273
TRNT1_HUMAN	1.53246e+07	1.62804e+07	0.0872899	47.826
GMFB_HUMAN	9.70236e+07	1.03078e+08	0.0873241	53.151
DYN3_HUMAN	3.72811e+07	3.96211e+07	0.0878246	50.3917
EF1G_HUMAN	2972589290	3159564274	0.0880055	63.0262
TRXR1_HUMAN	1.39481e+08	1.48339e+08	0.0888235	54.1998
RL23A_HUMAN	1030764157	1096261434	0.0888776	59.971
CI046_HUMAN	5.57557e+08	5.93152e+08	0.0892814	58.1984
S61A1_HUMAN	9.8993e+06	1.05344e+07	0.0897157	46.5675
B4DUQ1_HUMAN	5.21355e+07	5.54821e+07	0.0897563	51.3613
TKT_HUMAN	5866612907	6243568796	0.0898431	64.9896
RLA2_HUMAN	3556032797	3784850113	0.0899675	63.5452
ZC3H4_HUMAN	3.15812e+07	3.36179e+07	0.0901601	49.9153
NRDC_HUMAN	2.3137e+07	2.46293e+07	0.0901717	49.0176
TOP2B_HUMAN	8.31726e+08	8.85593e+08	0.0905343	59.3536
DYN2_HUMAN	1.17554e+08	1.25198e+08	0.0908834	53.7084
RS23_HUMAN	6.13063e+08	6.5298e+08	0.0910021	58.4739
RAB6A_HUMAN	6.04883e+07	6.44267e+07	0.0910021	51.7913
IF1AX_HUMAN	7.97994e+07	8.50036e+07	0.0911464	52.5909
CG050_HUMAN	1.36048e+07	1.44921e+07	0.0911508	47.4864
SSRA_HUMAN	4.11037e+07	4.37928e+07	0.0914234	50.677
PPAC_HUMAN	1.24187e+08	1.32466e+08	0.0931026	53.869
RBP56_HUMAN	8.23587e+07	8.78596e+07	0.0932793	52.6841
COPB_HUMAN	507724084	5.41708e+08	0.0934703	57.9324
RL38_HUMAN	514482417	5.49229e+08	0.0942858	57.9714
VATF_HUMAN	2.01256e+07	2.1486e+07	0.0943613	48.6194
RSU1_HUMAN	5.55122e+07	5.92707e+07	0.094514	51.5471
BMS1_HUMAN	7.45132e+07	79577906	0.0948728	52.3969
CHM4A_HUMAN	3.91269e+06	4.17904e+06	0.0950102	43.8945
RS16_HUMAN	2006398807	2142990813	0.0950173	61.8989
RPAC1_HUMAN	2.06985e+07	2.21234e+07	0.0960467	48.7021
RLA1_HUMAN	8.71457e+08	9.31597e+08	0.0962756	59.494
DNA2L_HUMAN	5.26279e+06	5.62695e+06	0.0965246	44.7513
NCF1C_HUMAN	4.72553e+06	5.05767e+06	0.097997	44.4421
RL36A_HUMAN	8.46356e+07	9.06397e+07	0.0988781	52.7684
HM13_HUMAN	9.65528e+06	1.03426e+07	0.0992126	46.505
TPMT_HUMAN	8.29735e+06	8.89019e+06	0.0995629	46.068
RL23_HUMAN	1074970761	1152085317	0.0999501	60.1033
SPRY4_HUMAN	2.54807e+07	2.73096e+07	0.100002	49.3058
RL27_HUMAN	1249780866	1339847072	0.100393	60.5384
RL4_HUMAN	4861549255	5211942947	0.100405	64.4579
WDR18_HUMAN	4.01278e+07	4.30371e+07	0.100978	50.6172
P5CR1_HUMAN	1.01134e+08	1.0848e+08	0.101165	53.2845
RTCB_HUMAN	5.70146e+08	6.11732e+08	0.101569	58.2751
SORCN_HUMAN	100883402	1.08252e+08	0.101706	53.2779
PP6R3_HUMAN	3.30153e+07	3.54394e+07	0.102218	50.0555
RL9_HUMAN	8.55148e+08	9.18128e+08	0.102521	59.4457
SC23B_HUMAN	4.40046e+07	4.72517e+07	0.102713	50.885
AMPM1_HUMAN	3.33807e+07	3.58463e+07	0.102809	50.0878
RBM14_HUMAN	1.41719e+07	1.52196e+07	0.1029	47.616
SYSC_HUMAN	7.2257e+08	7.7635e+08	0.10357	58.9607
SRSF4_HUMAN	2.07019e+08	2.22427e+08	0.103574	55.3539
DHRS7_HUMAN	1.98409e+07	2.13184e+07	0.103621	48.5876
IPYR2_HUMAN	3.0723e+08	330189771	0.103975	56.4935
ARAP1_HUMAN	5.02446e+07	5.40201e+07	0.104527	51.2695
PAPOA_HUMAN	7.90559e+06	8.50123e+06	0.104799	45.9337
COF1_HUMAN	5403925872	5811581318	0.104923	64.7676
NACA_HUMAN	9.19779e+08	9.89528e+08	0.105454	59.6589
KHDR1_HUMAN	428196074	4.61051e+08	0.106654	57.454
CORO7_HUMAN	4.43432e+07	4.77803e+07	0.107703	50.9121
EI2BB_HUMAN	9.28487e+07	1.00127e+08	0.10888	53.0456
PSB10_HUMAN	4.2586e+07	4.59417e+07	0.109425	50.7972
VP13C_HUMAN	3.29069e+08	3.55075e+08	0.109735	56.6974
UCRI_HUMAN	1.11887e+07	1.20747e+07	0.10995	46.941
COPA_HUMAN	1147683475	1238581195	0.109964	60.3021
RL22_HUMAN	5.49851e+08	5.93479e+08	0.110157	58.1791
LDHB_HUMAN	13010892433	14043836337	0.110217	67.3082
RL26L_HUMAN	3.85762e+08	4.16561e+08	0.110818	57.1571
CSK_HUMAN	2.04597e+08	220947962	0.110924	55.3273
ISOC1_HUMAN	4.71619e+07	5.09383e+07	0.111129	51.0934
RS28_HUMAN	2.95217e+08	318895844	0.11131	56.3857
RS26L_HUMAN	7.33294e+08	7.9221e+08	0.111492	59.0111
CCD25_HUMAN	6.75168e+07	7.29678e+07	0.112014	52.1295
ELP1_HUMAN	1.74068e+08	1.88176e+08	0.112432	54.8626
USP9Y_HUMAN	2.43091e+06	2.62798e+06	0.112457	42.5386
ACTBL_HUMAN	16632129994	17985762944	0.112882	68.0194
HV201_HUMAN	2.56524e+07	2.77463e+07	0.113201	49.3384
PSB6_HUMAN	8.77108e+07	9.49299e+07	0.114108	52.8866
EXOS2_HUMAN	6.04398e+06	6.5471e+06	0.115359	45.1695
TM109_HUMAN	1.6585e+08	179700419	0.115719	54.7263
SYHM_HUMAN	4.53672e+07	4.91709e+07	0.116156	50.9864
HMGN1_HUMAN	8.98548e+07	9.73941e+07	0.116239	52.9584
RS2_HUMAN	2137226823	2317244040	0.11667	62.1029
2ABA_HUMAN	4.01412e+08	4.35275e+08	0.116845	57.2779
SRPRB_HUMAN	3.19489e+07	3.46624e+07	0.117607	49.9761
NMT1_HUMAN	6.11028e+07	6.63118e+07	0.118028	51.8475
COX2_HUMAN	349193140	3.79046e+08	0.118348	56.8772
EIF3G_HUMAN	3.61328e+08	3.92245e+08	0.118448	56.9759
COX7C_HUMAN	1.16282e+07	1.26236e+07	0.118504	47.0607
DTD1_HUMAN	2.31471e+07	2.51318e+07	0.118682	49.0473
PRS7_HUMAN	2.80054e+08	3.04094e+08	0.118813	56.2411
GDIR2_HUMAN	2377278890	2581352935	0.118816	62.4121
LYPA1_HUMAN	1.30426e+08	1.41659e+08	0.119191	54.0365
RD23A_HUMAN	3.38315e+07	3.67488e+07	0.119332	50.1431
RM15_HUMAN	3.07557e+06	3.3429e+06	0.120246	43.2251
GSHR_HUMAN	7.50984e+08	8.1652e+08	0.120706	59.0891
RS13_HUMAN	2568783173	2793023326	0.120743	62.6376
COF2_HUMAN	4.33739e+06	4.71618e+06	0.120791	44.2176
ACTN4_HUMAN	1649311772	1794526684	0.121739	61.3602
RS3A_HUMAN	1429422785	1556696789	0.123055	60.9486
TOM70_HUMAN	9.32249e+06	1.01526e+07	0.123061	46.4276
Q6TXQ4_HUMAN	1.23109e+08	1.34073e+08	0.123087	53.8738
RAB15_HUMAN	1.47793e+08	1.61081e+08	0.124205	54.4022
NDKB_HUMAN	4.43492e+08	483451077	0.124462	57.5731
RGPA2_HUMAN	5.68355e+07	6.19611e+07	0.12457	51.6451
TM14C_HUMAN	9.21648e+06	1.00512e+07	0.125075	46.3966
SYEP_HUMAN	2081499548	2270828929	0.125596	62.0355
RAB10_HUMAN	8.73912e+07	9.53438e+07	0.125652	52.8876
ARP3B_HUMAN	2.32639e+08	2.53825e+08	0.125745	55.7128
NAA25_HUMAN	1.00402e+07	1.0955e+07	0.125794	46.6444
TOM20_HUMAN	2.24102e+07	2.44585e+07	0.126181	48.9615
NONO_HUMAN	9.75003e+08	1064377730	0.126531	59.8482
NHRF1_HUMAN	1.65724e+07	1.81015e+07	0.127325	48.0919
RS15A_HUMAN	1646495429	1798482599	0.127382	61.3609
NAGK_HUMAN	2.95198e+07	3.2245e+07	0.127394	49.7577
RL7A_HUMAN	2583121904	2823640939	0.128441	62.6614
UBA5_HUMAN	2.67382e+07	2.92402e+07	0.12905	49.4738
KC1A_HUMAN	5.99594e+06	6.55767e+06	0.129197	45.1603
PSB4_HUMAN	1.70514e+08	1.86497e+08	0.129261	54.8199
NIF3L_HUMAN	2.96532e+07	3.24382e+07	0.129504	49.7729
SEPT9_HUMAN	6.36581e+08	6.96386e+08	0.129542	58.6211
SETX_HUMAN	2.36564e+07	2.58831e+07	0.129781	49.1212
TIM44_HUMAN	2.97033e+07	3.25031e+07	0.129955	49.7782
NH2L1_HUMAN	2.88214e+08	3.15587e+08	0.130899	56.336
NDKA_HUMAN	3754874282	4111549189	0.130917	63.7432
RS12_HUMAN	4.86402e+08	5.32685e+08	0.131135	57.8463
RLA0_HUMAN	1151773278	1261572589	0.131366	60.3338
NOMO1_HUMAN	7.29578e+07	7.99596e+07	0.13221	52.3733
RS27_HUMAN	9.07635e+07	9.94799e+07	0.132292	53.0035
DDX52_HUMAN	1.34347e+07	1.47263e+07	0.132429	47.4914
BTF3_HUMAN	2.90442e+08	3.1842e+08	0.13268	56.36
RAB35_HUMAN	3.78357e+08	4.15003e+08	0.133375	57.1237
PTBP2_HUMAN	3.35376e+08	3.67902e+08	0.133539	56.776
RS21_HUMAN	8.39123e+07	9.20802e+07	0.134009	52.7788
TWF2_HUMAN	163923070	1.79945e+08	0.134539	54.7114
RL29_HUMAN	2.26946e+08	2.49231e+08	0.135135	55.6507
VDAC1_HUMAN	1492344221	1638918001	0.135163	61.085
TOM22_HUMAN	7.4194e+07	8.15537e+07	0.136447	52.426
AT5EL_HUMAN	7.91204e+06	8.69689e+06	0.13645	45.9677
RL8_HUMAN	1278491763	1405735148	0.136882	60.6405
RS20_HUMAN	1167157625	1283464021	0.137043	60.3777
PTPA_HUMAN	1.01318e+08	1.11569e+08	0.139037	53.3277
RS27L_HUMAN	250835189	2.76216e+08	0.139056	55.9434
LONM_HUMAN	4.11156e+08	4.52954e+08	0.139677	57.3699
RS11_HUMAN	5.53796e+08	6.1023e+08	0.139999	58.2296
AP3S1_HUMAN	1.48369e+07	1.63594e+07	0.140929	47.7863
RT25_HUMAN	1.45189e+07	1.60088e+07	0.14093	47.7238
ATP5I_HUMAN	1.3927e+08	1.53589e+08	0.141199	54.2478
NDK8_HUMAN	2246650977	2477838518	0.141306	62.2716
POGZ_HUMAN	4.30684e+07	4.75164e+07	0.141797	50.862
ACACA_HUMAN	4.5302e+08	4.99923e+08	0.142132	57.6521
ARP19_HUMAN	1.4226e+07	1.57009e+07	0.142318	47.6664
F10A1_HUMAN	1029079105	1136062584	0.142688	60.0201
F8W7C6_HUMAN	2.22827e+07	2.45999e+07	0.142729	48.9616
IKKB_HUMAN	1.00191e+07	1.10625e+07	0.142919	46.6554
USO1_HUMAN	1.18523e+08	1.30964e+08	0.143995	53.7852
TMED9_HUMAN	3.99452e+07	4.41388e+07	0.144025	50.6471
FNBP4_HUMAN	5.48904e+06	6.06571e+06	0.144123	44.9204
RAB8A_HUMAN	3.18525e+07	3.52027e+07	0.144278	49.9941
CDK6_HUMAN	5.82501e+07	6.43933e+07	0.14465	51.7362
AP1B1_HUMAN	3.90383e+08	431649628	0.144972	57.2256
PSB2_HUMAN	3.37351e+08	3.73116e+08	0.145376	56.8047
EMD_HUMAN	2.42438e+07	2.68152e+07	0.145434	49.2077
RBGPR_HUMAN	164355952	1.81804e+08	0.145561	54.7301
ACTA_HUMAN	55986226952	61931053280	0.145591	71.5543
TBL3_HUMAN	1.66907e+07	1.84654e+07	0.145776	48.1309
THYN1_HUMAN	1.50149e+07	1.66125e+07	0.145874	47.8257
FLOT2_HUMAN	1.64577e+07	1.82096e+07	0.145937	48.0905
RS24_HUMAN	9.1871e+08	1016533380	0.145976	59.696
CISD2_HUMAN	7.49018e+07	8.28961e+07	0.146305	52.4633
AMPM2_HUMAN	5.24022e+07	5.80032e+07	0.146505	51.4328
RAB5A_HUMAN	1.94937e+08	2.15913e+08	0.147441	55.2243
RS14_HUMAN	1114398981	1234832904	0.14805	60.2553
CTBP1_HUMAN	8.73912e+07	9.68426e+07	0.148154	52.9101
TCRG1_HUMAN	1.40351e+08	1.55544e+08	0.148284	54.2772
KPCT_HUMAN	1.099e+07	1.21847e+07	0.148885	46.9283
K0090_HUMAN	5.04744e+06	5.59696e+06	0.14909	44.6833
LETM1_HUMAN	8.50005e+07	9.43097e+07	0.149935	52.8319
RRAS2_HUMAN	3.01287e+07	3.3434e+07	0.150174	49.8394
KCC2D_HUMAN	1.87249e+08	2.07821e+08	0.150378	55.1112
GAK_HUMAN	4.40897e+06	4.89357e+06	0.150446	44.2945
RS26_HUMAN	6.5848e+08	7.30876e+08	0.150486	58.7396
G45IP_HUMAN	8.05631e+06	8.94319e+06	0.150669	46.034
TFAM_HUMAN	1.02556e+08	1.13878e+08	0.151078	53.3747
MALT1_HUMAN	6.51591e+06	7.23697e+06	0.15142	45.4225
GBLP_HUMAN	2195262011	2438276817	0.151469	62.215
TMX1_HUMAN	5.95162e+07	6.612e+07	0.151804	51.8054
PSA_HUMAN	4.81867e+08	5.35542e+08	0.152364	57.8405
RS18_HUMAN	1917892671	2133476020	0.153684	61.8274
SLK_HUMAN	4.52298e+07	5.03164e+07	0.153754	51.0153
LGUL_HUMAN	2.41386e+08	2.68612e+08	0.154178	55.8477
MAT2B_HUMAN	6.57029e+07	7.31167e+07	0.154244	52.0932
IMDH2_HUMAN	2551156598	2839459430	0.154465	62.6515
K6PL_HUMAN	4.4219e+08	4.92229e+08	0.154662	57.5948
PUR8_HUMAN	1.59584e+08	1.77706e+08	0.155184	54.6547
PRDX1_HUMAN	7656561602	8527839407	0.155484	65.8236
MOB1A_HUMAN	1.07174e+08	1.19428e+08	0.156186	53.5069
PRS6B_HUMAN	2.30468e+08	2.57043e+08	0.157448	55.7174
CK073_HUMAN	7.74346e+06	8.63721e+06	0.157586	45.9267
RS8_HUMAN	1388368504	1549032462	0.157977	60.8995
SHLB2_HUMAN	3.42827e+07	3.82628e+07	0.158465	50.2204
RS3_HUMAN	3712593946	4143837989	0.15854	63.7381
RRP44_HUMAN	4.21092e+07	4.70046e+07	0.158666	50.8139
ACTBM_HUMAN	12705106327	14183046158	0.158759	67.2881
RSSA_HUMAN	2997985511	3347918360	0.159271	63.122
COMD4_HUMAN	1.06452e+07	1.18897e+07	0.159513	46.8469
YTDC2_HUMAN	5.91894e+06	6.61112e+06	0.159554	45.1534
NCF1B_HUMAN	1003921967	1121444540	0.159711	59.9657
RL26_HUMAN	2.088e+07	2.33316e+07	0.160159	48.7914
RS17L_HUMAN	1410724040	1577013786	0.160759	60.9483
CUL1_HUMAN	2.65394e+07	2.96735e+07	0.161036	49.4843
NP1L4_HUMAN	3.36118e+08	375852740	0.161199	56.81
RECQ1_HUMAN	2.63951e+07	2.95181e+07	0.161331	49.4689
ITAL_HUMAN	2.88603e+08	3.22769e+08	0.161418	56.3704
RS25_HUMAN	1049831845	1174295343	0.161637	60.0967
MYG1_HUMAN	4.39383e+07	4.91504e+07	0.161725	50.9397
SNX5_HUMAN	8.19083e+07	9.16345e+07	0.161881	52.7369
ICAM1_HUMAN	1.3936e+07	1.55928e+07	0.162056	47.6267
TBCD_HUMAN	1.15935e+08	1.29739e+08	0.162289	53.7398
IAH1_HUMAN	1.39034e+07	1.55607e+07	0.16247	47.6203
PRDX3_HUMAN	1340573086	1500804315	0.162886	60.8033
PSAL_HUMAN	2.8179e+08	3.15608e+08	0.163516	56.3036
IGHG1_HUMAN	3.91399e+07	4.38511e+07	0.163973	50.6082
UBP8_HUMAN	2.19836e+07	2.46317e+07	0.16409	48.9439
MTR1_HUMAN	3.81115e+06	4.27328e+06	0.165117	43.8887
RAB8B_HUMAN	2.55436e+07	2.86593e+07	0.166044	49.379
RAC1_HUMAN	3.40394e+08	3.81915e+08	0.166046	56.8513
CYFP1_HUMAN	5.35335e+08	6.00707e+08	0.166217	58.158
PCY2_HUMAN	6.4357e+07	7.2218e+07	0.166261	52.0454
B7Z8Y3_HUMAN	9.33462e+06	1.04749e+07	0.166273	46.4746
GORS2_HUMAN	2.76532e+07	3.104e+07	0.16668	49.6086
MIF_HUMAN	8.1453e+08	9.14692e+08	0.167318	59.3701
ASNA_HUMAN	2.12093e+08	2.38206e+08	0.167515	55.4878
RL24_HUMAN	5.7477e+08	6.45619e+08	0.167699	58.3645
VATL_HUMAN	1.29255e+07	1.45188e+07	0.167705	47.4151
ADRM1_HUMAN	2.90129e+07	3.26099e+07	0.168615	49.749
NU214_HUMAN	8.88596e+07	9.98797e+07	0.168664	52.9787
UBP47_HUMAN	3.5478e+07	3.98898e+07	0.169095	50.3299
TIM16_HUMAN	2.33092e+07	2.62092e+07	0.169177	49.118
FKBP2_HUMAN	9.48705e+07	1.06677e+08	0.169224	53.1681
RS4X_HUMAN	2605885020	2930974659	0.169607	62.7279
ACTB_HUMAN	67211210580	75596840154	0.169624	72.1056
ADT3_HUMAN	7.03568e+07	7.9135e+07	0.169624	52.306
AP2A1_HUMAN	5.53523e+07	6.22886e+07	0.170325	51.6146
RM19_HUMAN	2.13199e+07	2.40032e+07	0.171029	48.8624
TTL12_HUMAN	4.79311e+07	5.39723e+07	0.171257	51.2002
HMGA1_HUMAN	5.8855e+08	6.62789e+08	0.171386	58.4366
DDX46_HUMAN	1.85916e+08	2.09388e+08	0.171525	55.1117
RS7_HUMAN	2226665788	2510157229	0.172893	62.2774
PSB8_HUMAN	4.15096e+07	4.68138e+07	0.173488	50.7874
UBE3A_HUMAN	2.64697e+07	2.989e+07	0.175321	49.491
SYLC_HUMAN	9.39549e+08	1061221271	0.175685	59.7905
RRBP1_HUMAN	2.48401e+06	2.80574e+06	0.175709	42.6642
TIM50_HUMAN	4.32707e+07	4.88855e+07	0.176016	50.9098
SERF2_HUMAN	2.5932e+06	2.93078e+06	0.176551	42.7892
PSD10_HUMAN	1.30447e+07	1.47431e+07	0.176577	47.4505
MYO9B_HUMAN	1.00732e+08	1.13908e+08	0.177352	53.3492
UFL1_HUMAN	7.77167e+06	8.78866e+06	0.177419	45.957
DYHC1_HUMAN	3660846999	4141608926	0.178014	63.7171
CY1_HUMAN	5.32113e+07	6.01994e+07	0.178017	51.5085
WDR1_HUMAN	1020287592	1154847090	0.178726	60.0314
RS6_HUMAN	8.98853e+08	1017858653	0.17938	59.6664
CAP1_HUMAN	1990773559	2256897244	0.181012	61.9624
PUR4_HUMAN	5.57722e+08	6.32293e+08	0.181046	58.291
IF6_HUMAN	241451750	273863057	0.18172	55.876
MBNL1_HUMAN	4.9796e+07	5.64824e+07	0.181773	51.3208
L2HDH_HUMAN	4.48434e+07	5.08697e+07	0.18191	51.0187
PPIA_HUMAN	22355587501	25366877375	0.18231	68.9421
MTPN_HUMAN	1.3873e+08	1.57455e+08	0.182656	54.2781
GCN1L_HUMAN	1300556962	1477312542	0.183845	60.7368
UBP34_HUMAN	1.08541e+07	1.23337e+07	0.18437	46.9278
EMAL4_HUMAN	4.1108e+07	4.67338e+07	0.185047	50.7709
6PGD_HUMAN	2023931267	2301536095	0.185437	62.0145
PAL4A_HUMAN	4.84735e+08	5.51273e+08	0.18557	57.8908
FBRL_HUMAN	790516881	8.99522e+08	0.186362	59.3028
FA98B_HUMAN	5.53747e+07	6.30112e+07	0.18638	51.6318
DCNL1_HUMAN	4.90606e+07	5.58318e+07	0.186522	51.2826
GRWD1_HUMAN	4.13736e+07	4.70878e+07	0.186643	50.7911
PLEK_HUMAN	5.40242e+08	6.14972e+08	0.186915	58.205
CNN2_HUMAN	7.21428e+07	8.21271e+07	0.187003	52.3957
ATPA_HUMAN	9234109484	10512785608	0.1871	66.3958
UFM1_HUMAN	9.05276e+07	1.03117e+08	0.187857	53.0516
FA49A_HUMAN	1.68608e+08	1.92107e+08	0.188234	54.8464
PNPH_HUMAN	1437307452	1638119232	0.188672	61.0301
PUR9_HUMAN	4300773616	4904314740	0.189455	64.1934
BLMH_HUMAN	2.2162e+08	2.52799e+08	0.189904	55.6369
PSB9_HUMAN	2.38054e+06	2.71685e+06	0.190642	42.5564
SYIC_HUMAN	1959895015	2237379092	0.191033	61.9273
[truncated: 1,010 more rows]
