# Supplementary material for: Bioinformatics analysis of thousands of TCGA tumors to determine the involvement of epigenetic regulators in human cancer
Source: BMC Genomics. 2015 Jun 18;16(Suppl 8):S5. doi: 10.1186/1471-2164-16-S8-S5 (PMC4480953; doi:10.1186/1471-2164-16-S8-S5)
Supplement: Additional file 17 — Gene ontology enrichment analysis of regulated proteins. [file 1471-2164-16-S8-S5-S17.xls]

## Sheet: Downregulated proteins
GO-ID	p-value	corr p-value	x	n	X	N	Description	Genes in test set
6260	4.0037e-20	6.9705e-17	26	186	179	14294	DNA replication	POLA1|MCM7|TOP2A|FEN1|GINS1|GINS2|LIG1|NASP|MCM2|RBBP7|MCM3|MCM4|CDK2|MCM5|MCM6|RFC5|POLD4|RFC3|RFC4|RFC1|RFC2|RRM2|RRM1|POLD2|PCNA|DUT
6259	4.3546e-19	3.7907e-16	38	517	179	14294	DNA metabolic process	HMGB3|POLA1|MCM7|FANCI|H2AFX|TOP2A|FEN1|TRIP13|GINS1|MSH6|GINS2|NUDT1|MSH3|MSH2|LIG1|NASP|MCM2|MCM3|RBBP7|MCM4|MCM5|CDK2|MCM6|RFC5|POLD4|UHRF1|RFC3|RFC4|RFC1|RFC2|RRM2|RRM1|POLD2|PCNA|DNMT1|SMC1A|PARP1|DUT
6261	8.7679e-15	3.8332e-12	14	58	179	14294	DNA-dependent DNA replication	POLA1|MCM2|MCM3|MCM4|MCM5|MCM6|POLD4|RFC3|RFC4|MCM7|RFC1|POLD2|PCNA|FEN1
71103	8.8069e-15	3.8332e-12	19	139	179	14294	DNA conformation change	CDK1|HIST1H1E|HIST1H1C|HIST1H1B|HIST1H1A|HAT1|H1FX|MCM2|SMC2|MCM4|SMC4|MCM6|NCAPD2|MCM7|NCAPG|H2AFX|HIST3H3|TOP2A|HIST1H4H
6297	1.3804e-13	4.8066e-11	9	17	179	14294	nucleotide-excision repair, DNA gap filling	RFC5|POLD4|RFC3|RFC4|RFC1|RFC2|LIG1|POLD2|PCNA
33554	1.3093e-12	3.5525e-10	33	620	179	14294	cellular response to stress	POLA1|ASNS|APOA4|MCM7|FANCI|SQSTM1|H2AFX|TOP2A|FEN1|SYK|TRIP13|MSH6|CDK1|NUDT1|MSH3|MSH2|LIG1|MCM2|RBBP7|RFC5|PYCR1|POLD4|UHRF1|RFC3|RFC4|RIF1|RFC1|RFC2|POLD2|PCNA|PARP1|SMC1A|EIF2AK4
6323	1.4283e-12	3.5525e-10	16	118	179	14294	DNA packaging	CDK1|HIST1H1E|HIST1H1C|HIST1H1B|HIST1H1A|HAT1|H1FX|MCM2|SMC2|SMC4|NCAPD2|NCAPG|H2AFX|HIST3H3|TOP2A|HIST1H4H
6974	4.2859e-12	9.3272e-10	26	397	179	14294	response to DNA damage stimulus	POLA1|MCM7|FANCI|H2AFX|TOP2A|FEN1|TRIP13|CDK1|MSH6|NUDT1|MSH3|MSH2|LIG1|MCM2|RFC5|POLD4|UHRF1|RFC3|RFC4|RFC1|RIF1|RFC2|POLD2|PCNA|PARP1|SMC1A
7049	1.1608e-11	2.2456e-09	36	794	179	14294	cell cycle	RABGAP1|POLA1|HK2|CETN2|MCM7|FANCI|NCAPG|H2AFX|CUL1|STAG1|TRIP13|MSH6|CDK1|KIF11|MKI67|MSH2|LIG1|NASP|PBK|MCM2|MCM3|SMC2|CDK2|SMC4|MCM6|NCAPD2|AIM1|UHRF1|MAD2L1|PSMD13|RIF1|PSMC3|RRS1|STMN1|SMC1A|ARAP1
6281	2.4551e-11	4.2743e-09	22	300	179	14294	DNA repair	MSH6|NUDT1|MSH3|MSH2|LIG1|POLA1|RFC5|POLD4|RFC3|UHRF1|RFC4|RFC1|RFC2|FANCI|POLD2|PCNA|H2AFX|SMC1A|PARP1|TOP2A|FEN1|TRIP13
90304	6.5223e-11	1.0323e-08	49	1460	179	14294	nucleic acid metabolic process	SKIV2L2|ZNF638|WDR36|MCM7|FANCI|H2AFX|DDX21|TOP2A|FTSJ3|NUDT1|LIG1|POLR1A|MCM2|RBBP7|MCM3|MCM4|CDK2|MCM5|MCM6|RFC5|RFC3|UHRF1|RFC4|RFC1|RFC2|RRM2|RRM1|KIAA1429|HMGB3|POLA1|ARHGAP35|BOP1|PUS7|FEN1|TRIP13|GINS1|GINS2|MSH6|MSH3|MSH2|NASP|POLD4|PPIH|POLD2|PCNA|DNMT1|PARP1|SMC1A|DUT
34641	1.1035e-10	1.601e-08	60	2078	179	14294	cellular nitrogen compound metabolic process	SKIV2L2|ZNF638|SLC7A5|APOA4|MCCC2|WDR36|MCM7|FANCI|VMA21|DERA|H2AFX|DDX21|SUCLA2|TOP2A|FTSJ3|MRI1|NUDT1|LIG1|POLR1A|MCM2|MCM3|RBBP7|MCM4|MCM5|CDK2|MCM6|RFC5|PYCR1|RFC3|UHRF1|RFC4|RFC1|RFC2|RRM2|RRM1|KIAA1429|HMGB3|POLA1|ARHGAP35|ASNS|BOP1|PUS7|FEN1|TRIP13|GINS1|MSH6|GINS2|MSH3|MSH2|NASP|POLD4|PPIH|GFPT1|POLD2|PCNA|DNMT1|PARP1|SMC1A|DCXR|DUT
6807	3.5331e-10	4.4036e-08	61	2196	179	14294	nitrogen compound metabolic process	SKIV2L2|ZNF638|SLC7A5|APOA4|MTHFD2|MCCC2|WDR36|MCM7|FANCI|VMA21|DERA|H2AFX|DDX21|SUCLA2|TOP2A|FTSJ3|MRI1|NUDT1|LIG1|POLR1A|MCM2|MCM3|RBBP7|MCM4|MCM5|CDK2|MCM6|RFC5|PYCR1|RFC3|UHRF1|RFC4|RFC1|RFC2|RRM2|RRM1|KIAA1429|HMGB3|POLA1|ARHGAP35|ASNS|BOP1|PUS7|FEN1|TRIP13|GINS1|MSH6|GINS2|MSH3|MSH2|NASP|POLD4|PPIH|GFPT1|POLD2|PCNA|DNMT1|PARP1|SMC1A|DCXR|DUT
51716	3.5411e-10	4.4036e-08	38	988	179	14294	cellular response to stimulus	POLA1|ASNS|APOA4|MCM7|FANCI|SQSTM1|H2AFX|TOP2A|FEN1|GNG7|SYK|TRIP13|MSH6|CDK1|NUDT1|MSH3|MSH2|LGALS1|LIG1|MCM2|RBBP7|RPTOR|STAT3|RFC5|POLD4|PYCR1|UHRF1|RFC3|RFC4|RIF1|RFC1|RFC2|POLD2|PCNA|COL1A1|SMC1A|PARP1|EIF2AK4
6270	4.4669e-10	5.1846e-08	7	16	179	14294	DNA-dependent DNA replication initiation	MCM7|POLA1|MCM2|MCM3|MCM4|MCM5|MCM6
51276	1.94e-09	2.111e-07	26	525	179	14294	chromosome organization	HAT1|H1FX|CBX5|NCAPG|H2AFX|HIST3H3|TOP2A|HIST1H4H|CDK1|HIST1H1E|HIST1H1C|MSH3|HIST1H1B|MSH2|NASP|HIST1H1A|MCM2|RBBP7|SMC2|SMC4|NCAPD2|RFC1|DNMT1|RRS1|PARP1|SMC1A
6139	2.4364e-09	2.4951e-07	52	1786	179	14294	nucleobase, nucleoside, nucleotide and nucleic acid metabolic process	SKIV2L2|ZNF638|WDR36|MCM7|FANCI|VMA21|DERA|H2AFX|DDX21|TOP2A|FTSJ3|NUDT1|LIG1|POLR1A|MCM2|RBBP7|MCM3|MCM4|CDK2|MCM5|MCM6|RFC5|RFC3|UHRF1|RFC4|RFC1|RFC2|RRM2|RRM1|KIAA1429|HMGB3|POLA1|ARHGAP35|BOP1|PUS7|FEN1|TRIP13|GINS1|MSH6|GINS2|MSH3|MSH2|NASP|POLD4|PPIH|POLD2|PCNA|DNMT1|PARP1|SMC1A|DCXR|DUT
6996	4.16e-09	4.0237e-07	44	1381	179	14294	organelle organization	COPZ1|HK2|HAT1|CETN2|H1FX|CBX5|GSN|NCAPG|BLOC1S1|H2AFX|HIST3H3|CLINT1|TOP2A|HIST1H4H|STAG1|CDK1|HIST1H1E|KIF11|MSH3|TSR1|HIST1H1C|MSH2|HIST1H1B|HIST1H1A|NASP|PBK|MCM2|RBBP7|SMC2|CDK2|GCC2|SMC4|AIM1|NCAPD2|EPB41L2|SYNE1|MAD2L1|RFC1|RRS1|DNMT1|STMN1|SMC1A|PARP1|ARAP1
9058	8.8157e-09	8.078e-07	51	1797	179	14294	biosynthetic process	TM7SF2|FAR1|MTHFD2|MCM7|VMA21|SUCLA2|TOP2A|SYK|MRI1|LIG1|POLR1A|MCM2|RBBP7|MCM3|TECR|MCM4|CDK2|MCM5|MCM6|RFC5|NFU1|PYCR1|RFC3|RFC4|RFC1|RFC2|RRM2|RRM1|COL1A1|GALNT2|CYP51A1|POLA1|HMGCS1|ARHGAP35|ASNS|ISYNA1|AGK|FEN1|TRIP13|GINS1|GINS2|NASP|GYG1|C20ORF3|AIM1|POLD4|GFPT1|POLD2|PCNA|PARP1|DUT
44237	1.5622e-08	1.3081e-06	99	4988	179	14294	cellular metabolic process	ZNF638|SLC7A5|APOA4|VMA21|DERA|H2AFX|DDX21|CUL1|SYK|NUDT1|LIG1|RFC5|MAP4K4|NFU1|PYCR1|UHRF1|RFC3|RFC4|MAD2L1|RFC1|RFC2|EIF2AK4|HMGB3|HMGCS1|BOP1|PUS7|ARIH2|VRK1|ISYNA1|HECTD1|FN1|GINS1|GINS2|AIM1|POLD4|PPIH|PSMC3|PPID|POLD2|NDUFV2|PCNA|DNMT1|PARP1|SMC1A|DCXR|DUT|SKIV2L2|FAR1|MCCC2|MTHFD2|WDR36|MCM7|FANCI|ACYP2|MAN2B1|SUCLA2|TOP2A|FTSJ3|MRI1|CDK1|POLR1A|MCM2|PBK|RBBP7|HERC1|MCM3|MCM4|CDK2|MCM5|MCM…
22402	1.6406e-08	1.3081e-06	26	582	179	14294	cell cycle process	POLA1|HK2|CETN2|NCAPG|H2AFX|CUL1|TRIP13|STAG1|CDK1|MSH6|KIF11|MKI67|MSH2|PBK|SMC2|CDK2|NCAPD2|AIM1|SMC4|PSMD13|MAD2L1|PSMC3|RRS1|STMN1|SMC1A|ARAP1
279	1.653e-08	1.3081e-06	20	351	179	14294	M phase	MSH6|CDK1|KIF11|MKI67|HK2|CETN2|PBK|SMC2|CDK2|SMC4|NCAPD2|AIM1|MAD2L1|NCAPG|RRS1|H2AFX|STMN1|SMC1A|STAG1|TRIP13
22403	2.6229e-08	1.9854e-06	22	435	179	14294	cell cycle phase	MSH6|CDK1|KIF11|MKI67|HK2|POLA1|CETN2|PBK|SMC2|CDK2|SMC4|NCAPD2|AIM1|MAD2L1|NCAPG|RRS1|H2AFX|STMN1|SMC1A|CUL1|STAG1|TRIP13
6289	3.3226e-08	2.4103e-06	9	57	179	14294	nucleotide-excision repair	RFC5|POLD4|RFC3|RFC4|RFC1|RFC2|LIG1|POLD2|PCNA
44260	3.8981e-08	2.7146e-06	77	3507	179	14294	cellular macromolecule metabolic process	SKIV2L2|ZNF638|APOA4|MCM7|WDR36|FANCI|H2AFX|DDX21|MAN2B1|TOP2A|FTSJ3|CUL1|SYK|CDK1|NUDT1|LIG1|POLR1A|PBK|MCM2|MCM3|RBBP7|HERC1|MCM4|MCM5|CDK2|MCM6|RFC5|MAP4K4|RFC3|UHRF1|MAD2L1|RFC4|RFC1|RFC2|RRM2|RRM1|EIF2AK4|KIAA1429|FRK|GALNT2|HMGB3|POLA1|HAT1|ARHGAP35|BOP1|PUS7|SUMO3|VRK1|ARIH2|SQSTM1|USP34|FEN1|TRIP13|HECTD1|FN1|GINS1|MSH6|GINS2|UBE4A|MSH3|MSH2|NASP|BIRC6|GYG1|AIM1|POLD4|PPIH|PSMD13|PSMC3|PP…
278	6.1707e-08	4.132e-06	20	380	179	14294	mitotic cell cycle	CDK1|KIF11|HK2|POLA1|CETN2|PBK|SMC2|CDK2|SMC4|NCAPD2|AIM1|MAD2L1|PSMD13|NCAPG|PSMC3|RRS1|STMN1|SMC1A|CUL1|STAG1
8152	6.4338e-08	4.1486e-06	110	5956	179	14294	metabolic process	ZNF638|SLC7A5|APOA4|VMA21|DERA|H2AFX|DDX21|CUL1|FTL|SYK|NUDT1|LIG1|ALDH16A1|TECR|RFC5|MAP4K4|NFU1|PYCR1|UHRF1|RFC3|RFC4|MAD2L1|RFC1|RFC2|COL1A1|EIF2AK4|HMGB3|CYP51A1|HMGCS1|BOP1|PUS7|FTH1|ARIH2|VRK1|ISYNA1|HECTD1|FN1|GINS1|GINS2|AIM1|POLD4|PPIH|PSMC3|PPID|POLD2|NDUFV2|PCNA|DNMT1|PARP1|SMC1A|DCXR|DUT|TM7SF2|SKIV2L2|DDI2|FAR1|MTHFD2|MCCC2|WDR36|MCM7|FANCI|ACYP2|MAN2B1|SUCLA2|TOP2A|FTSJ3|MRI1|CDK1|P…
9987	8.639e-08	5.3716e-06	149	9364	179	14294	cellular process	H1FX|ZNF638|SLC7A5|CBX5|APOA4|VMA21|DERA|H2AFX|DDX21|HIST3H3|CUL1|STAG1|FTL|GNG7|SYK|GTPBP4|NUDT1|LIG1|ACTN2|RPTOR|GCC2|VTI1A|NCAPD2|RFC5|SLTM|MAP4K4|NFU1|PYCR1|RFC3|UHRF1|GAPVD1|MAD2L1|RFC4|RAB18|RFC1|RFC2|COL1A1|STMN1|GIGYF2|EIF2AK4|HMGB3|COPZ1|HMGCS1|PXK|BOP1|PUS7|FTH1|VRK1|ARIH2|ISYNA1|BLOC1S1|SDF4|FN1|HIST1H4H|HECTD1|GINS1|GINS2|TSR1|MKI67|LGALS1|LGALS7|AIM1|POLD4|PPIH|SYNE1|PSMC3|PPID|NDUFV…
6271	1.1777e-07	7.07e-06	4	5	179	14294	DNA strand elongation involved in DNA replication	RFC3|RFC4|POLA1|FEN1
280	2.2359e-07	1.2557e-05	15	232	179	14294	nuclear division	CDK1|KIF11|HK2|CETN2|PBK|SMC2|CDK2|SMC4|NCAPD2|AIM1|MAD2L1|NCAPG|RRS1|SMC1A|STAG1
7067	2.2359e-07	1.2557e-05	15	232	179	14294	mitosis	CDK1|KIF11|HK2|CETN2|PBK|SMC2|CDK2|SMC4|NCAPD2|AIM1|MAD2L1|NCAPG|RRS1|SMC1A|STAG1
34728	2.4281e-07	1.321e-05	10	93	179	14294	nucleosome organization	HIST1H1E|HIST1H1C|HIST1H1B|NASP|HIST1H1A|H2AFX|H1FX|MCM2|HIST3H3|HIST1H4H
43170	2.9048e-07	1.5325e-05	82	4016	179	14294	macromolecule metabolic process	SKIV2L2|ZNF638|DDI2|APOA4|MCM7|WDR36|FANCI|H2AFX|DDX21|MAN2B1|TOP2A|FTSJ3|CUL1|SYK|CDK1|NUDT1|LIG1|POLR1A|PBK|MCM2|MCM3|HERC1|RBBP7|MCM4|MCM5|CDK2|MCM6|RFC5|MAP4K4|RFC3|UHRF1|MAD2L1|RFC4|RFC1|RFC2|RRM2|RRM1|COL1A1|CTSH|EIF2AK4|KIAA1429|FRK|GALNT2|HMGB3|C3|HK2|POLA1|HAT1|ARHGAP35|BOP1|PUS7|SUMO3|VRK1|ARIH2|SQSTM1|USP34|FEN1|TRIP13|HECTD1|FN1|GINS1|MSH6|GINS2|UBE4A|MSH3|MSH2|NASP|BIRC6|GYG1|AIM1|PO…
87	3.2816e-07	1.6748e-05	15	239	179	14294	M phase of mitotic cell cycle	CDK1|KIF11|HK2|CETN2|PBK|SMC2|CDK2|SMC4|NCAPD2|AIM1|MAD2L1|NCAPG|RRS1|SMC1A|STAG1
16043	3.3669e-07	1.6748e-05	60	2561	179	14294	cellular component organization	H1FX|CBX5|APOA4|GSN|VMA21|H2AFX|HIST3H3|TOP2A|CLINT1|MDN1|AP3B1|SYK|FTL|STAG1|CDK1|HIST1H1E|KIF11|HIST1H1C|HIST1H1B|HIST1H1A|ACTN2|PBK|MCM2|RBBP7|CDK2|GCC2|NCAPD2|EPB41L2|GAPVD1|MAD2L1|RAB18|RFC1|RRM2|RRM1|COL1A1|STMN1|COPZ1|HK2|HAT1|CETN2|FTH1|NCAPG|BLOC1S1|HIST1H4H|FN1|MSH3|TSR1|MSH2|NASP|SMC2|SMC4|AIM1|SYNE1|PPIH|PSMG2|DNMT1|RRS1|PARP1|SMC1A|ARAP1
22616	3.4984e-07	1.6919e-05	4	6	179	14294	DNA strand elongation	RFC3|RFC4|POLA1|FEN1
48285	3.6524e-07	1.7186e-05	15	241	179	14294	organelle fission	CDK1|KIF11|HK2|CETN2|PBK|SMC2|CDK2|SMC4|NCAPD2|AIM1|MAD2L1|NCAPG|RRS1|SMC1A|STAG1
44238	4.0473e-07	1.8543e-05	99	5286	179	14294	primary metabolic process	ZNF638|SLC7A5|APOA4|VMA21|DERA|H2AFX|DDX21|CUL1|SYK|NUDT1|LIG1|TECR|RFC5|MAP4K4|PYCR1|UHRF1|RFC3|RFC4|MAD2L1|RFC1|RFC2|EIF2AK4|HMGB3|CYP51A1|HMGCS1|BOP1|PUS7|ARIH2|VRK1|ISYNA1|HECTD1|FN1|GINS1|GINS2|AIM1|POLD4|PPIH|PSMC3|PPID|POLD2|PCNA|DNMT1|PARP1|SMC1A|DCXR|DUT|TM7SF2|SKIV2L2|FAR1|DDI2|MCCC2|WDR36|MCM7|FANCI|MAN2B1|TOP2A|FTSJ3|MRI1|CDK1|POLR1A|MCM2|PBK|RBBP7|HERC1|MCM3|MCM4|CDK2|MCM5|MCM6|RRM2|…
44249	5.3258e-07	2.3775e-05	45	1687	179	14294	cellular biosynthetic process	GALNT2|HMGCS1|POLA1|ARHGAP35|ASNS|FAR1|MTHFD2|ISYNA1|MCM7|VMA21|SUCLA2|TOP2A|AGK|FEN1|SYK|TRIP13|GINS1|MRI1|GINS2|LIG1|NASP|POLR1A|GYG1|MCM2|MCM3|RBBP7|MCM4|MCM5|CDK2|MCM6|AIM1|RFC5|POLD4|PYCR1|NFU1|RFC3|RFC4|RFC1|RFC2|RRM2|POLD2|RRM1|PCNA|PARP1|DUT
30261	6.6308e-07	2.886e-05	6	26	179	14294	chromosome condensation	CDK1|NCAPG|SMC2|TOP2A|SMC4|NCAPD2
9059	8.0713e-07	3.4274e-05	33	1054	179	14294	macromolecule biosynthetic process	GALNT2|POLA1|ARHGAP35|MCM7|TOP2A|FEN1|TRIP13|GINS1|GINS2|LIG1|NASP|POLR1A|GYG1|MCM2|MCM3|RBBP7|MCM4|MCM5|CDK2|MCM6|RFC5|POLD4|RFC3|RFC4|RFC1|RFC2|RRM2|RRM1|POLD2|PCNA|COL1A1|PARP1|DUT
6334	9.1832e-07	3.8067e-05	9	83	179	14294	nucleosome assembly	HIST1H1E|HIST1H1C|HIST1H1B|HIST1H1A|H2AFX|H1FX|MCM2|HIST3H3|HIST1H4H
31497	1.3728e-06	5.5584e-05	9	87	179	14294	chromatin assembly	HIST1H1E|HIST1H1C|HIST1H1B|HIST1H1A|H2AFX|H1FX|MCM2|HIST3H3|HIST1H4H
34645	1.5372e-06	6.0824e-05	32	1033	179	14294	cellular macromolecule biosynthetic process	GALNT2|POLA1|ARHGAP35|MCM7|TOP2A|FEN1|TRIP13|GINS1|GINS2|LIG1|NASP|POLR1A|GYG1|MCM2|RBBP7|MCM3|MCM4|MCM5|CDK2|MCM6|RFC5|POLD4|RFC3|RFC4|RFC1|RFC2|RRM2|RRM1|POLD2|PCNA|PARP1|DUT
65004	2.2039e-06	8.5266e-05	9	92	179	14294	protein-DNA complex assembly	HIST1H1E|HIST1H1C|HIST1H1B|HIST1H1A|H2AFX|H1FX|MCM2|HIST3H3|HIST1H4H
43933	3.8693e-06	0.00014644	25	724	179	14294	macromolecular complex subunit organization	HK2|H1FX|APOA4|GSN|VMA21|H2AFX|HIST3H3|CLINT1|MDN1|SYK|HIST1H4H|CDK1|HIST1H1E|HIST1H1C|TSR1|HIST1H1B|NASP|HIST1H1A|ACTN2|MCM2|PPIH|PSMG2|RRM2|RRM1|STMN1
6333	4.3568e-06	0.00016139	10	127	179	14294	chromatin assembly or disassembly	HIST1H1E|HIST1H1C|HIST1H1B|HIST1H1A|H2AFX|H1FX|MCM2|HIST3H3|HIST1H4H|CBX5
70	5.0561e-06	0.00018339	6	36	179	14294	mitotic sister chromatid segregation	NCAPG|RRS1|SMC1A|SMC2|SMC4|NCAPD2
6950	5.2327e-06	0.00018592	44	1774	179	14294	response to stress	C3|HK2|POLA1|ASNS|PXK|APOA4|MCM7|GSN|FANCI|SQSTM1|H2AFX|TOP2A|FEN1|FN1|GNG7|SYK|AP3B1|TRIP13|MSH6|CDK1|NUDT1|MSH3|MSH2|LGALS1|LIG1|MCM2|RBBP7|STAT3|RFC5|POLD4|PYCR1|MAP4K4|UHRF1|RFC3|RFC4|RIF1|RFC1|RFC2|POLD2|PCNA|COL1A1|SMC1A|PARP1|EIF2AK4
819	5.9724e-06	0.00020796	6	37	179	14294	sister chromatid segregation	NCAPG|RRS1|SMC1A|SMC2|SMC4|NCAPD2
7059	9.1646e-06	0.00031285	8	83	179	14294	chromosome segregation	NCAPG|RRS1|SMC1A|SMC2|TOP2A|SMC4|NCAPD2|STAG1
34621	1.0465e-05	0.00035037	16	356	179	14294	cellular macromolecular complex subunit organization	HIST1H1E|HIST1H1C|TSR1|HIST1H1B|HIST1H1A|NASP|H1FX|MCM2|PSMG2|GSN|VMA21|H2AFX|STMN1|HIST3H3|CLINT1|HIST1H4H
6268	1.0883e-05	0.00035089	4	12	179	14294	DNA unwinding involved in replication	MCM7|MCM2|MCM4|MCM6
7076	1.0883e-05	0.00035089	4	12	179	14294	mitotic chromosome condensation	NCAPG|SMC2|SMC4|NCAPD2
65003	1.2441e-05	0.00039383	23	676	179	14294	macromolecular complex assembly	CDK1|HIST1H1E|TSR1|HIST1H1C|HIST1H1B|HIST1H1A|HK2|ACTN2|H1FX|MCM2|APOA4|PPIH|PSMG2|GSN|RRM2|RRM1|VMA21|H2AFX|HIST3H3|MDN1|CLINT1|HIST1H4H|SYK
9262	1.88e-05	0.00057908	5	27	179	14294	deoxyribonucleotide metabolic process	NUDT1|RRM2|RRM1|DERA|DUT
51096	1.8959e-05	0.00057908	3	5	179	14294	positive regulation of helicase activity	MSH6|MSH3|MSH2
44085	3.4081e-05	0.001023	29	1035	179	14294	cellular component biogenesis	HK2|H1FX|BOP1|APOA4|WDR36|GSN|VMA21|H2AFX|DDX21|HIST3H3|CLINT1|MDN1|FTSJ3|SYK|HIST1H4H|CDK1|HIST1H1E|GTPBP4|HIST1H1C|TSR1|HIST1H1B|HIST1H1A|ACTN2|MCM2|PPIH|PSMG2|RRM2|RRM1|RRS1
51052	3.7185e-05	0.0010973	9	130	179	14294	regulation of DNA metabolic process	MSH6|CDK1|GTPBP4|MSH3|MSH2|PCNA|H2AFX|SMC1A|CDK2
7052	3.8476e-05	0.0010981	4	16	179	14294	mitotic spindle organization	KIF11|HK2|STMN1|SMC1A
46686	3.8476e-05	0.0010981	4	16	179	14294	response to cadmium ion	CDK1|GSN|PCNA|B2M
51301	4.1521e-05	0.0011659	14	314	179	14294	cell division	CDK1|KIF11|LIG1|HK2|CETN2|SMC2|CDK2|SMC4|NCAPD2|AIM1|MAD2L1|NCAPG|SMC1A|STAG1
34622	4.4489e-05	0.0012295	14	316	179	14294	cellular macromolecular complex assembly	HIST1H1E|HIST1H1C|TSR1|HIST1H1B|HIST1H1A|H1FX|MCM2|PSMG2|GSN|VMA21|H2AFX|HIST3H3|CLINT1|HIST1H4H
51095	6.5139e-05	0.001772	3	7	179	14294	regulation of helicase activity	MSH6|MSH3|MSH2
32392	7.9567e-05	0.0020989	4	19	179	14294	DNA geometric change	MCM7|MCM2|MCM4|MCM6
32508	7.9567e-05	0.0020989	4	19	179	14294	DNA duplex unwinding	MCM7|MCM2|MCM4|MCM6
45910	0.00010326	0.0026832	3	8	179	14294	negative regulation of DNA recombination	MSH6|MSH3|MSH2
6298	0.00014582	0.0037334	4	22	179	14294	mismatch repair	MSH6|MSH3|MSH2|PCNA
43570	0.00015595	0.003935	2	2	179	14294	maintenance of DNA repeat elements	MSH3|MSH2
51053	0.00026337	0.0065503	5	46	179	14294	negative regulation of DNA metabolic process	MSH6|GTPBP4|MSH3|MSH2|SMC1A
2377	0.00028659	0.0070275	4	26	179	14294	immunoglobulin production	MSH6|GALNT2|MSH3|MSH2
1101	0.00033316	0.0079456	4	27	179	14294	response to acid	MSH2|GSN|VMA21|ASNS
2440	0.00033316	0.0079456	4	27	179	14294	production of molecular mediator of immune response	MSH6|GALNT2|MSH3|MSH2
6310	0.00034837	0.008196	7	105	179	14294	DNA recombination	MSH6|HMGB3|MSH3|MSH2|LIG1|H2AFX|TRIP13
6273	0.000464	0.010771	2	3	179	14294	lagging strand elongation	POLA1|FEN1
48015	0.00064246	0.014717	6	84	179	14294	phosphoinositide-mediated signaling	RFC4|GSN|PCNA|TOP2A|FEN1|HIST1H4H
6325	0.00070635	0.015971	14	413	179	14294	chromatin organization	HIST1H1E|HIST1H1C|HIST1H1B|HIST1H1A|NASP|HAT1|H1FX|MCM2|RBBP7|CBX5|DNMT1|H2AFX|HIST3H3|HIST1H4H
2475	0.00092034	0.020543	2	4	179	14294	antigen processing and presentation via MHC class Ib	AP3B1|B2M
16447	0.00095908	0.021136	3	16	179	14294	somatic recombination of immunoglobulin gene segments	MSH6|MSH3|MSH2
6302	0.00098268	0.021386	5	61	179	14294	double-strand break repair	MSH2|POLA1|H2AFX|FEN1|TRIP13
22607	0.0010529	0.022631	23	913	179	14294	cellular component assembly	CDK1|HIST1H1E|TSR1|HIST1H1C|HIST1H1B|HIST1H1A|HK2|ACTN2|H1FX|MCM2|APOA4|PPIH|PSMG2|GSN|RRM2|RRM1|VMA21|H2AFX|HIST3H3|MDN1|CLINT1|HIST1H4H|SYK
42254	0.0013021	0.027646	7	131	179	14294	ribosome biogenesis	GTPBP4|WDR36|TSR1|RRS1|DDX21|BOP1|FTSJ3
10639	0.0015181	0.03153	6	99	179	14294	negative regulation of organelle organization	PSMG2|GSN|DNMT1|MAP4|ARAP1|SPTAN1
34501	0.0015213	0.03153	2	5	179	14294	protein localization to kinetochore	CDK1|AIM1
51439	0.0016049	0.032681	5	68	179	14294	regulation of ubiquitin-protein ligase activity involved in mitotic cell cycle	CDK1|PSMD13|MAD2L1|PSMC3|CUL1
16445	0.0016143	0.032681	3	19	179	14294	somatic diversification of immunoglobulins	MSH6|MSH3|MSH2
43200	0.0018819	0.037659	3	20	179	14294	response to amino acid stimulus	MSH2|VMA21|ASNS
75	0.0022558	0.043298	6	107	179	14294	cell cycle checkpoint	CDK1|PSMG2|MAD2L1|MSH2|H2AFX|SMC1A
9120	0.0022631	0.043298	2	6	179	14294	deoxyribonucleoside metabolic process	DERA|DUT
16584	0.0022631	0.043298	2	6	179	14294	nucleosome positioning	HIST1H1E|HIST1H1C
46835	0.0022631	0.043298	2	6	179	14294	carbohydrate phosphorylation	GALK1|HK2
6275	0.0023353	0.044194	5	74	179	14294	regulation of DNA replication	CDK1|GTPBP4|PCNA|SMC1A|CDK2
16444	0.0024959	0.046227	3	22	179	14294	somatic cell DNA recombination	MSH6|MSH3|MSH2
2562	0.0024959	0.046227	3	22	179	14294	somatic diversification of immune receptors via germline recombination within a single locus	MSH6|MSH3|MSH2
14075	0.002575	0.047191	4	46	179	14294	response to amine stimulus	CDK1|MSH2|VMA21|ASNS
31669	0.0026252	0.04761	5	76	179	14294	cellular response to nutrient levels	SQSTM1|ASNS|COL1A1|EIF2AK4|RPTOR
10243	0.0027796	0.049889	5	77	179	14294	response to organic nitrogen	CDK1|MSH2|HMGCS1|VMA21|ASNS

## Sheet: Upregulated proteins
GO-ID	p-value	corr p-value	x	n	X	N	Description	Genes in test set
2504	1.2182e-12	2.2183e-09	9	18	211	14291	antigen processing and presentation of peptide or polysaccharide antigen via MHC class II	HLA-DQB1|HLA-DRB1|HLA-DRB3|HLA-DPB1|HLA-DOA|HLA-DQA2|CD74|HLA-DQA1|HLA-DRA
19882	2.1651e-07	0.00019714	9	60	211	14291	antigen processing and presentation	HLA-DQB1|HLA-DRB1|HLA-DRB3|HLA-DPB1|HLA-DOA|HLA-DQA2|CD74|HLA-DQA1|HLA-DRA
33013	9.787e-07	0.00044555	7	37	211	14291	tetrapyrrole metabolic process	ALAD|FXN|HMBS|BLVRB|BDH2|DBI|MMAB
6778	9.787e-07	0.00044555	7	37	211	14291	porphyrin metabolic process	ALAD|FXN|HMBS|BLVRB|BDH2|DBI|MMAB
42168	2.7712e-06	0.0010093	6	28	211	14291	heme metabolic process	ALAD|FXN|HMBS|BLVRB|BDH2|DBI
9081	3.5836e-06	0.0010876	5	17	211	14291	branched chain family amino acid metabolic process	BCKDHA|ALDH6A1|MCCC2|IVD|STAT5B
9083	2.0835e-05	0.0054202	4	12	211	14291	branched chain family amino acid catabolic process	BCKDHA|ALDH6A1|MCCC2|IVD
33014	2.7945e-05	0.0056542	5	25	211	14291	tetrapyrrole biosynthetic process	ALAD|FXN|HMBS|DBI|MMAB
6779	2.7945e-05	0.0056542	5	25	211	14291	porphyrin biosynthetic process	ALAD|FXN|HMBS|DBI|MMAB
15031	5.1091e-05	0.00847	26	756	211	14291	protein transport	PACS1|ARFGAP2|STX7|SEC31A|TIMM10|AHCTF1|PPT1|GIPC1|CTSA|CD74|CHMP2B|MIA3|TPP1|RANBP6|SEC16A|STAM|RANBP2|IMP4|SEC23IP|SEC24D|NUP153|DBI|MON2|EEPD1|NUP62|AP2A1
51186	5.1164e-05	0.00847	12	204	211	14291	cofactor metabolic process	ACADSB|ALAD|FXN|ACO1|HMBS|BLVRB|BDH2|QPRT|PPT1|DBI|MMAB|HMGCL
45184	6.4908e-05	0.0098498	26	767	211	14291	establishment of protein localization	PACS1|ARFGAP2|STX7|SEC31A|TIMM10|AHCTF1|PPT1|GIPC1|CTSA|CD74|CHMP2B|MIA3|TPP1|RANBP6|SEC16A|STAM|RANBP2|IMP4|SEC23IP|SEC24D|NUP153|DBI|MON2|EEPD1|NUP62|AP2A1
8104	8.9268e-05	0.012504	29	921	211	14291	protein localization	PACS1|ARFGAP2|SEC31A|STX7|TIMM10|AHCTF1|PPT1|GIPC1|CTSA|CD74|CHMP2B|MIA3|NIPBL|VPS13D|TPP1|SEC16A|RANBP6|STAM|RANBP2|IMP4|SEC23IP|SEC24D|DDX42|NUP153|DBI|MON2|EEPD1|NUP62|AP2A1
48193	0.00014869	0.01934	9	132	211	14291	Golgi vesicle transport	PACS1|STX7|SEC31A|AP2A1|TXNDC5|VAMP2|SEC24D|ERGIC1|MON2
42440	0.00016932	0.019579	6	56	211	14291	pigment metabolic process	ALAD|FXN|HMBS|BLVRB|BDH2|DBI
16192	0.00017203	0.019579	21	589	211	14291	vesicle-mediated transport	PACS1|LY75|ARFGAP2|STX7|SEC31A|GNAI3|UBE3A|HIP1R|MARCKSL1|FAM21A|FAM21B|PPT1|ERGIC1|MON2|MIA3|AP2A1|TXNDC5|SEC16A|FKBP15|VAMP2|SEC24D
33036	0.0001971	0.021113	32	1111	211	14291	macromolecule localization	PACS1|ARFGAP2|SEC31A|STX7|GM2A|STAT5B|TIMM10|AHCTF1|PPT1|GIPC1|CTSA|CD74|CHMP2B|MIA3|NIPBL|VPS13D|TPP1|SEC16A|RANBP6|STAM|RANBP2|SEC24D|IMP4|SEC23IP|DDX42|NUP153|PSAP|DBI|MON2|EEPD1|NUP62|AP2A1
6783	0.00022695	0.02296	4	21	211	14291	heme biosynthetic process	ALAD|FXN|HMBS|DBI
46907	0.00033572	0.032176	22	664	211	14291	intracellular transport	PACS1|SEC31A|STX7|FAM21A|FAM21B|TIMM10|CTSA|GIPC1|DBI|ERGIC1|MON2|CD74|MAP1S|TPP1|AP2A1|TXNDC5|STAM|RANBP2|VAMP2|SEC24D|SEC23IP|IMP4
44248	0.00048858	0.042796	24	776	211	14291	cellular catabolic process	BCKDHA|ALDH6A1|GM2A|UBE3A|ACO1|FBXO2|ECHS1|PPT1|UBE2C|ATM|FAH|DNASE2|MCCC2|PLCG1|TPP1|IVD|RNASET2|BLVRB|CTSD|BDH2|RPN2|USP34|RNF20|USP13
8152	0.00049352	0.042796	112	5954	211	14291	metabolic process	ALAD|ILKAP|PRPF4B|RBM3|STAT5B|BPHL|RPL22L1|ZNF638|TTN|FAH|GSTM2|AGPS|RPN2|IMP4|HMGCL|ALDH6A1|POU2AF1|EFTUD2|METTL7A|EEPD1|SCCPDH|AQR|DHX29|SNRPC|RNF20|ACADSB|MRPS15|PPIL1|MAP4K1|PPT1|CTSA|BOP1|DIDO1|CD74|IVD|FBXO2|BRCA2|ATM|MMAB|DNASE2|EIF4B|PLCG1|ALDH2|QPRT|MRP63|TM7SF2|GM2A|ACSF3|ASAH1|MCCC2|SMAP2|WDR36|AASDHPPT|FXN|FANCI|TPP1|NDUFS8|RANBP2|ATP6V0D1|USP13|CTSZ|PEPD|LDHAL6B|ACO1|HMBS|POLR1C|GRHP…
44237	0.00052642	0.043573	97	4985	211	14291	cellular metabolic process	ILKAP|ALAD|PRPF4B|RBM3|STAT5B|BPHL|RPL22L1|ZNF638|TTN|FAH|RPN2|IMP4|HMGCL|ALDH6A1|POU2AF1|EFTUD2|EEPD1|AQR|DHX29|SNRPC|RNF20|ACADSB|MRPS15|PPIL1|MAP4K1|PPT1|BOP1|DIDO1|CD74|IVD|FBXO2|BRCA2|ATM|MMAB|DNASE2|EIF4B|PLCG1|QPRT|MRP63|GM2A|ACSF3|ASAH1|MCCC2|SMAP2|WDR36|FXN|FANCI|TPP1|NDUFS8|RANBP2|ATP6V0D1|USP13|PEPD|LDHAL6B|ACO1|HMBS|POLR1C|GRHPR|UBE2C|SRPK1|LCK|CPSF7|FKBP15|RPS4Y1|CTSD|NDUFB5|POLR2E|P…
71479	0.00064457	0.04762	2	3	211	14291	cellular response to ionizing radiation	NIPBL|ATM
6552	0.00064457	0.04762	2	3	211	14291	leucine catabolic process	MCCC2|IVD
51188	0.00065376	0.04762	7	99	211	14291	cofactor biosynthetic process	ALAD|FXN|HMBS|BDH2|QPRT|DBI|MMAB
